# Supplementary material for: Quantitative Proteome and Transcriptome Dynamics Analysis Reveals Iron Deficiency Response Networks and Signature in Neuronal Cells
Source: Molecules. 2022 Jan 13;27(2):484. doi: 10.3390/molecules27020484 (PMC8779535; doi:10.3390/molecules27020484)
Supplement: Supplementary file 1 [file molecules-27-00484-s001.zip]

Archive with 5 entries (5 files):
- ID and Hypoxia prot quant - Supp Info-Final.pdf
- Table S1. Hypoxia and DFO treatment proteinGroups Quantitation.xlsx
- Table S2. HIF1a targets quantification in hypoxia and DFO treatments..xlsx
- Table S3. Gene Ontology Annotation.xls
- Table S4. P15 microarrray raw data.xls
