# Supplementary material for: Quantitative Proteome and Transcriptome Dynamics Analysis Reveals Iron Deficiency Response Networks and Signature in Neuronal Cells
Source: Molecules. 2022 Jan 13;27(2):484. doi: 10.3390/molecules27020484 (PMC8779535; doi:10.3390/molecules27020484)
Supplement: Supplementary file 1 [file molecules-27-00484-s001.zip › Table S1. Hypoxia and DFO treatment proteinGroups Quantitation.xlsx]

## Sheet: Protein Groups
Majority protein IDs	Fasta headers	MaxQuant Score	SILAC Ratio H/L normalized 24hrDFO	SILAC Ratio H/L normalized 6hrDFO	SILAC Ratio H/L normalized 6hrHypoxia
tr|E9QKK1|E9QKK1_MOUSE;sp|Q6RT24|CENPE_MOUSE	>tr|E9QKK1|E9QKK1_MOUSE Centromere-associated protein E OS=Mus musculus GN=Cenpe PE=3 SV=1;>sp|Q6RT24|CENPE_MOUSE Centromere-associated protein E OS=Mus musculus GN=Cenpe PE=1 SV=1	20.964	0.83515	1.206	0.22336
tr|D3Z494|D3Z494_MOUSE;tr|G5E895|G5E895_MOUSE	>tr|D3Z494|D3Z494_MOUSE MCG142264, isoform CRA_a OS=Mus musculus GN=Akr1b10 PE=4 SV=1;>tr|G5E895|G5E895_MOUSE MCG142264, isoform CRA_b OS=Mus musculus GN=Akr1b10 PE=4 SV=1	2.0735	0.9786	1.2654	0.27613
tr|E9QKG2|E9QKG2_MOUSE;sp|Q9WV86|KTNA1_MOUSE;tr|E9PZI6|E9PZI6_MOUSE;tr|G3UX83|G3UX83_MOUSE	>tr|E9QKG2|E9QKG2_MOUSE Katanin p60 ATPase-containing subunit A1 OS=Mus musculus GN=Katna1 PE=2 SV=1;>sp|Q9WV86|KTNA1_MOUSE Katanin p60 ATPase-containing subunit A1 OS=Mus musculus GN=Katna1 PE=1 SV=1;>tr|E9PZI6|E9PZI6_MOUSE Katanin p60 ATPase-containing s	1.3719			0.27844
sp|Q9D6Z0|ALKB7_MOUSE	>sp|Q9D6Z0|ALKB7_MOUSE Alpha-ketoglutarate-dependent dioxygenase alkB homolog 7, mitochondrial OS=Mus musculus GN=Alkbh7 PE=2 SV=1	4.6774	0.48521	0.89121	0.30582
sp|Q9CQI9|MED30_MOUSE	>sp|Q9CQI9|MED30_MOUSE Mediator of RNA polymerase II transcription subunit 30 OS=Mus musculus GN=Med30 PE=1 SV=1	2.0456		0.9669	0.32785
sp|Q920E5|FPPS_MOUSE	>sp|Q920E5|FPPS_MOUSE Farnesyl pyrophosphate synthase OS=Mus musculus GN=Fdps PE=2 SV=1	285.96	0.39813	0.66315	0.34497
tr|D3YX14|D3YX14_MOUSE;sp|P35639|DDIT3_MOUSE	>tr|D3YX14|D3YX14_MOUSE DNA damage-inducible transcript 3 protein (Fragment) OS=Mus musculus GN=Ddit3 PE=2 SV=1;>sp|P35639|DDIT3_MOUSE DNA damage-inducible transcript 3 protein OS=Mus musculus GN=Ddit3 PE=1 SV=1	2.2779	Light Labeled		0.35952
sp|Q5H8C4|VP13A_MOUSE	>sp|Q5H8C4|VP13A_MOUSE Vacuolar protein sorting-associated protein 13A OS=Mus musculus GN=Vps13a PE=1 SV=1	1.9528	Light Labeled		0.36789
sp|Q9D394|RUFY3_MOUSE	>sp|Q9D394|RUFY3_MOUSE Protein RUFY3 OS=Mus musculus GN=Rufy3 PE=1 SV=1	2.3544		1.1234	0.38204
sp|Q9JJ94|SSNA1_MOUSE	>sp|Q9JJ94|SSNA1_MOUSE Sjoegren syndrome nuclear autoantigen 1 homolog OS=Mus musculus GN=Ssna1 PE=1 SV=1	4.7698	0.85922	1.0009	0.38564
sp|Q6PFD6|KI18B_MOUSE;sp|Q91WD7|KI18A_MOUSE	>sp|Q6PFD6|KI18B_MOUSE Kinesin-like protein KIF18B OS=Mus musculus GN=Kif18b PE=2 SV=2;>sp|Q91WD7|KI18A_MOUSE Kinesin-like protein KIF18A OS=Mus musculus GN=Kif18a PE=2 SV=1	1.6401	1.3623		0.38921
tr|Q8C1C2|Q8C1C2_MOUSE;tr|E9Q7N5|E9Q7N5_MOUSE;sp|Q8R2Q4|RRF2M_MOUSE;tr|E0CY79|E0CY79_MOUSE	>tr|Q8C1C2|Q8C1C2_MOUSE Ribosome-releasing factor 2, mitochondrial OS=Mus musculus GN=Gfm2 PE=2 SV=1;>tr|E9Q7N5|E9Q7N5_MOUSE Ribosome-releasing factor 2, mitochondrial OS=Mus musculus GN=Gfm2 PE=2 SV=1;>sp|Q8R2Q4|RRF2M_MOUSE Ribosome-releasing factor 2, mi	5.5828	0.78104	1.232	0.39283
sp|A2ASS6|TITIN_MOUSE	>sp|A2ASS6|TITIN_MOUSE Titin OS=Mus musculus GN=Ttn PE=1 SV=1	3.6079	0.98609	1	0.39729
tr|B1AR51|B1AR51_MOUSE;tr|Q5SX07|Q5SX07_MOUSE;tr|F7DC70|F7DC70_MOUSE	>tr|B1AR51|B1AR51_MOUSE Dynein, axonemal, heavy chain 9 OS=Mus musculus GN=Dnah9 PE=4 SV=1;>tr|Q5SX07|Q5SX07_MOUSE Protein Dnah9 OS=Mus musculus GN=Dnah9 PE=2 SV=1;>tr|F7DC70|F7DC70_MOUSE Protein Dnah9 (Fragment) OS=Mus musculus GN=Dnah9 PE=4 SV=1	1.8699	0.54126	0.85918	0.4016
sp|O54827|AT10A_MOUSE	>sp|O54827|AT10A_MOUSE Probable phospholipid-transporting ATPase VA OS=Mus musculus GN=Atp10a PE=1 SV=4	1.266	0.70704	0.76435	0.40574
sp|P58044|IDI1_MOUSE;tr|G3XA48|G3XA48_MOUSE;tr|H3BLF8|H3BLF8_MOUSE	>sp|P58044|IDI1_MOUSE Isopentenyl-diphosphate Delta-isomerase 1 OS=Mus musculus GN=Idi1 PE=2 SV=1;>tr|G3XA48|G3XA48_MOUSE Isopentenyl-diphosphate Delta-isomerase 1 OS=Mus musculus GN=Idi1 PE=4 SV=1;>tr|H3BLF8|H3BLF8_MOUSE Isopentenyl-diphosphate Delta-isom	29.31	0.34831	0.51936	0.41634
sp|Q8VE80|THOC3_MOUSE	>sp|Q8VE80|THOC3_MOUSE THO complex subunit 3 OS=Mus musculus GN=Thoc3 PE=2 SV=1	2.6562			0.41805
sp|Q9R1J0|NSDHL_MOUSE	>sp|Q9R1J0|NSDHL_MOUSE Sterol-4-alpha-carboxylate 3-dehydrogenase, decarboxylating OS=Mus musculus GN=Nsdhl PE=2 SV=1	9.7642	0.54402	0.64604	0.42836
sp|Q8CC88|VWA8_MOUSE	>sp|Q8CC88|VWA8_MOUSE von Willebrand factor A domain-containing protein 8 OS=Mus musculus GN=Vwa8 PE=2 SV=2	3.1915	1.1787	1.0575	0.43806
tr|E9Q7L8|E9Q7L8_MOUSE;tr|B2RX70|B2RX70_MOUSE;tr|D3YUQ2|D3YUQ2_MOUSE	>tr|E9Q7L8|E9Q7L8_MOUSE Protein Cped1 (Fragment) OS=Mus musculus GN=Cped1 PE=2 SV=1;>tr|B2RX70|B2RX70_MOUSE Protein Cped1 OS=Mus musculus GN=Cped1 PE=2 SV=1;>tr|D3YUQ2|D3YUQ2_MOUSE Protein Cped1 OS=Mus musculus GN=Cped1 PE=2 SV=1	1.702	1.0917	1.3519	0.44009
tr|D3Z6H8|D3Z6H8_MOUSE;sp|P82184|DCAM2_MOUSE;sp|P31154|DCAM1_MOUSE	>tr|D3Z6H8|D3Z6H8_MOUSE S-adenosylmethionine decarboxylase proenzyme OS=Mus musculus GN=Amd2 PE=3 SV=1;>sp|P82184|DCAM2_MOUSE S-adenosylmethionine decarboxylase proenzyme 2 OS=Mus musculus GN=Amd2 PE=2 SV=2;>sp|P31154|DCAM1_MOUSE S-adenosylmethionine decar	2.5904	Light Labeled	Light Labeled	0.44012
sp|Q9R008|KIME_MOUSE;tr|Q3UEB4|Q3UEB4_MOUSE;tr|D3YV77|D3YV77_MOUSE	>sp|Q9R008|KIME_MOUSE Mevalonate kinase OS=Mus musculus GN=Mvk PE=2 SV=1;>tr|Q3UEB4|Q3UEB4_MOUSE Mevalonate kinase OS=Mus musculus GN=Mvk PE=2 SV=1;>tr|D3YV77|D3YV77_MOUSE Mevalonate kinase (Fragment) OS=Mus musculus GN=Mvk PE=2 SV=1	53.288	0.6155	0.73073	0.46196
tr|F6QK97|F6QK97_MOUSE;sp|Q9D483|RPC3_MOUSE	>tr|F6QK97|F6QK97_MOUSE DNA-directed RNA polymerase III subunit RPC3 (Fragment) OS=Mus musculus GN=Polr3c PE=4 SV=1;>sp|Q9D483|RPC3_MOUSE DNA-directed RNA polymerase III subunit RPC3 OS=Mus musculus GN=Polr3c PE=2 SV=1	2.0259	1.0244		0.47069
tr|J3QQ22|J3QQ22_MOUSE;sp|Q8BKX6|SMG1_MOUSE	>tr|J3QQ22|J3QQ22_MOUSE Serine/threonine-protein kinase SMG1 OS=Mus musculus GN=Smg1 PE=2 SV=1;>sp|Q8BKX6|SMG1_MOUSE Serine/threonine-protein kinase SMG1 OS=Mus musculus GN=Smg1 PE=1 SV=3	2.6471			0.47294
sp|Q8K0C4|CP51A_MOUSE	>sp|Q8K0C4|CP51A_MOUSE Lanosterol 14-alpha demethylase OS=Mus musculus GN=Cyp51a1 PE=2 SV=1	37.247	0.40416	0.54733	0.48187
tr|F6XQY1|F6XQY1_MOUSE	>tr|F6XQY1|F6XQY1_MOUSE Leucine-rich repeat-containing protein 16A (Fragment) OS=Mus musculus GN=Lrrc16a PE=4 SV=1	1.3171	1.0584		0.48476
tr|Q4U221|Q4U221_MOUSE;tr|Q60761|Q60761_MOUSE;tr|A2AHM0|A2AHM0_MOUSE;tr|Q9D2H4|Q9D2H4_MOUSE	>tr|Q4U221|Q4U221_MOUSE Melanoma antigen, family B, 2 OS=Mus musculus GN=Mageb2 PE=2 SV=1;>tr|Q60761|Q60761_MOUSE Protein Mageb1 OS=Mus musculus GN=Mageb1 PE=4 SV=3;>tr|A2AHM0|A2AHM0_MOUSE Protein Mageb2 OS=Mus musculus GN=Mageb2 PE=2 SV=1;>tr|Q9D2H4|Q9D2H	32.65	0.92423	0.74694	0.48519
tr|D3Z5R0|D3Z5R0_MOUSE;sp|Q8C6L5|CGAS_MOUSE;tr|F6ZBV6|F6ZBV6_MOUSE	>tr|D3Z5R0|D3Z5R0_MOUSE Cyclic GMP-AMP synthase OS=Mus musculus GN=Mb21d1 PE=4 SV=1;>sp|Q8C6L5|CGAS_MOUSE Cyclic GMP-AMP synthase OS=Mus musculus GN=Mb21d1 PE=1 SV=1;>tr|F6ZBV6|F6ZBV6_MOUSE Cyclic GMP-AMP synthase (Fragment) OS=Mus musculus GN=Mb21d1 PE=4	8.209	0.9417	0.87229	0.49484
sp|Q80YV3|TRRAP_MOUSE;tr|F7CGG2|F7CGG2_MOUSE;tr|E9PZA7|E9PZA7_MOUSE;tr|E9QLK7|E9QLK7_MOUSE;tr|E9PWT1|E9PWT1_MOUSE	>sp|Q80YV3|TRRAP_MOUSE Transformation/transcription domain-associated protein OS=Mus musculus GN=Trrap PE=1 SV=2;>tr|F7CGG2|F7CGG2_MOUSE Transformation/transcription domain-associated protein (Fragment) OS=Mus musculus GN=Trrap PE=4 SV=1;>tr|E9PZA7|E9PZA7_	2.9691	1.0345	0.89758	0.49712
tr|H7BX05|H7BX05_MOUSE;sp|A2AAJ9|OBSCN_MOUSE;tr|E9QQ96|E9QQ96_MOUSE;tr|E9PU99|E9PU99_MOUSE	>tr|H7BX05|H7BX05_MOUSE Obscurin OS=Mus musculus GN=Obscn PE=2 SV=2;>sp|A2AAJ9|OBSCN_MOUSE Obscurin OS=Mus musculus GN=Obscn PE=2 SV=2;>tr|E9QQ96|E9QQ96_MOUSE Obscurin OS=Mus musculus GN=Obscn PE=2 SV=2;>tr|E9PU99|E9PU99_MOUSE Obscurin OS=Mus musculus GN=O	1.3762	0.68024	0.90414	0.50226
sp|Q9ESW4|AGK_MOUSE	>sp|Q9ESW4|AGK_MOUSE Acylglycerol kinase, mitochondrial OS=Mus musculus GN=Agk PE=1 SV=1	7.7861	0.8829	Heavy Labeled	0.50682
sp|Q61586|GPAT1_MOUSE	>sp|Q61586|GPAT1_MOUSE Glycerol-3-phosphate acyltransferase 1, mitochondrial OS=Mus musculus GN=Gpam PE=1 SV=2	1.3964	0.61011		0.52775
sp|Q9QZF2|GPC1_MOUSE	>sp|Q9QZF2|GPC1_MOUSE Glypican-1 OS=Mus musculus GN=Gpc1 PE=1 SV=1	4.1645	1.0919	0.93106	0.52921
sp|Q8BGE6|ATG4B_MOUSE	>sp|Q8BGE6|ATG4B_MOUSE Cysteine protease ATG4B OS=Mus musculus GN=Atg4b PE=1 SV=2	4.6771	0.80641	0.85446	0.5328
sp|Q9D6Y7|MSRA_MOUSE	>sp|Q9D6Y7|MSRA_MOUSE Mitochondrial peptide methionine sulfoxide reductase OS=Mus musculus GN=Msra PE=1 SV=1	3.9205	0.98875	1.2397	0.53641
sp|P56394|COX17_MOUSE	>sp|P56394|COX17_MOUSE Cytochrome c oxidase copper chaperone OS=Mus musculus GN=Cox17 PE=2 SV=2	10.988	0.88761	1.3824	0.53739
sp|Q6ZWR6|SYNE1_MOUSE	>sp|Q6ZWR6|SYNE1_MOUSE Nesprin-1 OS=Mus musculus GN=Syne1 PE=1 SV=2	3.8976	0.99604		0.53949
sp|Q9JI44|DMAP1_MOUSE	>sp|Q9JI44|DMAP1_MOUSE DNA methyltransferase 1-associated protein 1 OS=Mus musculus GN=Dmap1 PE=1 SV=1	13.902	0.97037	0.87726	0.54203
sp|Q9Z2X8|KEAP1_MOUSE	>sp|Q9Z2X8|KEAP1_MOUSE Kelch-like ECH-associated protein 1 OS=Mus musculus GN=Keap1 PE=1 SV=1	2.4878	1.6125	2.3318	0.54356
sp|Q8BLB8|AN34C_MOUSE	>sp|Q8BLB8|AN34C_MOUSE Ankyrin repeat domain-containing protein 34C OS=Mus musculus GN=Ankrd34c PE=2 SV=1	1.3171	0.70302	0.78835	0.54359
sp|Q6P5E6|GGA2_MOUSE	>sp|Q6P5E6|GGA2_MOUSE ADP-ribosylation factor-binding protein GGA2 OS=Mus musculus GN=Gga2 PE=1 SV=1	5.9943	0.78436	1.0492	0.5466
sp|B2RR83|YTDC2_MOUSE	>sp|B2RR83|YTDC2_MOUSE Probable ATP-dependent RNA helicase YTHDC2 OS=Mus musculus GN=Ythdc2 PE=2 SV=1	2.8258	1.4144	2.221	0.551
sp|Q6NZL0|SOGA3_MOUSE	>sp|Q6NZL0|SOGA3_MOUSE Protein SOGA3 OS=Mus musculus GN=Soga3 PE=2 SV=2	3.0927	0.99312	1.1321	0.56147
tr|J3QP80|J3QP80_MOUSE;sp|Q9CQL7|MOFA1_MOUSE	>tr|J3QP80|J3QP80_MOUSE MCG15559 OS=Mus musculus GN=Gm5814 PE=4 SV=1;>sp|Q9CQL7|MOFA1_MOUSE MORF4 family-associated protein 1 OS=Mus musculus GN=Mrfap1 PE=1 SV=1	26.764	0.63344	0.5595	0.5648
sp|Q6A058|ARMX2_MOUSE	>sp|Q6A058|ARMX2_MOUSE Armadillo repeat-containing X-linked protein 2 OS=Mus musculus GN=Armcx2 PE=2 SV=2	9.3059	0.97488	0.57623	0.5679
sp|Q3TXT3|SOSSC_MOUSE	>sp|Q3TXT3|SOSSC_MOUSE SOSS complex subunit C OS=Mus musculus GN=Inip PE=2 SV=1	12.864	0.97341	0.97543	0.56857
sp|Q8K284|TF3C1_MOUSE	>sp|Q8K284|TF3C1_MOUSE General transcription factor 3C polypeptide 1 OS=Mus musculus GN=Gtf3c1 PE=2 SV=2	4.4387	1.011	1.3632	0.56892
tr|K3W4S5|K3W4S5_MOUSE;sp|O35464|SEM6A_MOUSE;tr|D3YWM8|D3YWM8_MOUSE	>tr|K3W4S5|K3W4S5_MOUSE Semaphorin-6A OS=Mus musculus GN=Sema6a PE=4 SV=1;>sp|O35464|SEM6A_MOUSE Semaphorin-6A OS=Mus musculus GN=Sema6a PE=1 SV=2;>tr|D3YWM8|D3YWM8_MOUSE Semaphorin-6A OS=Mus musculus GN=Sema6a PE=2 SV=1	2.4318	1.3213		0.57322
sp|Q9CZG3|COMD8_MOUSE	>sp|Q9CZG3|COMD8_MOUSE COMM domain-containing protein 8 OS=Mus musculus GN=Commd8 PE=2 SV=1	55.488	0.87097	1.0672	0.57373
sp|P10854|H2B1M_MOUSE	>sp|P10854|H2B1M_MOUSE Histone H2B type 1-M OS=Mus musculus GN=Hist1h2bm PE=1 SV=2	4.1732	0.67494	0.70811	0.58059
sp|Q91VW5|GOGA4_MOUSE	>sp|Q91VW5|GOGA4_MOUSE Golgin subfamily A member 4 OS=Mus musculus GN=Golga4 PE=1 SV=2	4.0672	1.111		0.59352
sp|Q8R164|BPHL_MOUSE	>sp|Q8R164|BPHL_MOUSE Valacyclovir hydrolase OS=Mus musculus GN=Bphl PE=2 SV=1	7.4178	1.1262	1.0746	0.59724
tr|D3YZ98|D3YZ98_MOUSE;tr|E9QLS6|E9QLS6_MOUSE;sp|Q6PF93|PK3C3_MOUSE;tr|E9Q824|E9Q824_MOUSE	>tr|D3YZ98|D3YZ98_MOUSE Phosphatidylinositol 3-kinase catalytic subunit type 3 OS=Mus musculus GN=Pik3c3 PE=2 SV=1;>tr|E9QLS6|E9QLS6_MOUSE Phosphatidylinositol 3-kinase catalytic subunit type 3 OS=Mus musculus GN=Pik3c3 PE=2 SV=1;>sp|Q6PF93|PK3C3_MOUSE Pho	6.255	1.036	0.81264	0.60004
sp|Q9QWR8|NAGAB_MOUSE	>sp|Q9QWR8|NAGAB_MOUSE Alpha-N-acetylgalactosaminidase OS=Mus musculus GN=Naga PE=2 SV=2	1.5828			0.60228
sp|Q9CQV6|MLP3B_MOUSE;tr|J3QN16|J3QN16_MOUSE;tr|M0QWC2|M0QWC2_MOUSE	>sp|Q9CQV6|MLP3B_MOUSE Microtubule-associated proteins 1A/1B light chain 3B OS=Mus musculus GN=Map1lc3b PE=1 SV=3;>tr|J3QN16|J3QN16_MOUSE Uncharacterized protein OS=Mus musculus GN=Gm5612 PE=3 SV=1;>tr|M0QWC2|M0QWC2_MOUSE MCG14171, isoform CRA_b OS=Mus mus	6.7404	0.70671	0.77105	0.60322
sp|Q8BMS4|COQ3_MOUSE	>sp|Q8BMS4|COQ3_MOUSE Hexaprenyldihydroxybenzoate methyltransferase, mitochondrial OS=Mus musculus GN=Coq3 PE=2 SV=1	1.5831	1.2654	Light Labeled	0.60335
sp|Q6TXD4|DNMBP_MOUSE	>sp|Q6TXD4|DNMBP_MOUSE Dynamin-binding protein OS=Mus musculus GN=Dnmbp PE=1 SV=2	1.6943	1.3968	Light Labeled	0.60686
sp|Q9CQL4|RM20_MOUSE	>sp|Q9CQL4|RM20_MOUSE 39S ribosomal protein L20, mitochondrial OS=Mus musculus GN=Mrpl20 PE=1 SV=1	6.7755	1.1276	1.0415	0.60805
tr|A2AEB5|A2AEB5_MOUSE;tr|A2AEB4|A2AEB4_MOUSE;tr|A2AEB3|A2AEB3_MOUSE;sp|Q9R0Q4|MO4L2_MOUSE	>tr|A2AEB5|A2AEB5_MOUSE Mortality factor 4-like protein 2 (Fragment) OS=Mus musculus GN=Morf4l2 PE=2 SV=1;>tr|A2AEB4|A2AEB4_MOUSE Mortality factor 4-like protein 2 (Fragment) OS=Mus musculus GN=Morf4l2 PE=2 SV=1;>tr|A2AEB3|A2AEB3_MOUSE Mortality factor 4-l	9.8439	0.56764	0.56429	0.60808
sp|O88708|ORC4_MOUSE;tr|A2AI40|A2AI40_MOUSE	>sp|O88708|ORC4_MOUSE Origin recognition complex subunit 4 OS=Mus musculus GN=Orc4 PE=1 SV=2;>tr|A2AI40|A2AI40_MOUSE Origin recognition complex subunit 4 (Fragment) OS=Mus musculus GN=Orc4 PE=2 SV=1	3.5275	1.1809	Light Labeled	0.61047
tr|S4R1M9|S4R1M9_MOUSE	>tr|S4R1M9|S4R1M9_MOUSE Protein Osbpl10 OS=Mus musculus GN=Osbpl10 PE=4 SV=1	3.9891	Light Labeled		0.61155
tr|G5E8C3|G5E8C3_MOUSE;sp|Q8BHL4|RAI3_MOUSE	>tr|G5E8C3|G5E8C3_MOUSE G protein-coupled receptor, family C, group 5, member A OS=Mus musculus GN=Gprc5a PE=4 SV=1;>sp|Q8BHL4|RAI3_MOUSE Retinoic acid-induced protein 3 OS=Mus musculus GN=Gprc5a PE=2 SV=1	6.5455	0.78393	0.89652	0.61272
sp|Q9WV95|PHLA3_MOUSE	>sp|Q9WV95|PHLA3_MOUSE Pleckstrin homology-like domain family A member 3 OS=Mus musculus GN=Phlda3 PE=1 SV=1	3.7312	1.5128	1.1001	0.61386
sp|P20060|HEXB_MOUSE	>sp|P20060|HEXB_MOUSE Beta-hexosaminidase subunit beta OS=Mus musculus GN=Hexb PE=2 SV=2	43.692	1.3414	1.3033	0.61464
sp|Q6PGG6|GNL3L_MOUSE	>sp|Q6PGG6|GNL3L_MOUSE Guanine nucleotide-binding protein-like 3-like protein OS=Mus musculus GN=Gnl3l PE=1 SV=1	5.9683	0.61769	0.76145	0.61697
sp|P18406|CYR61_MOUSE	>sp|P18406|CYR61_MOUSE Protein CYR61 OS=Mus musculus GN=Cyr61 PE=1 SV=1	3.8785	1.2392	1.0431	0.61796
tr|G3X9J0|G3X9J0_MOUSE;tr|S4R2N4|S4R2N4_MOUSE;tr|S4R1S0|S4R1S0_MOUSE	>tr|G3X9J0|G3X9J0_MOUSE MCG122846 OS=Mus musculus GN=Sipa1l3 PE=4 SV=1;>tr|S4R2N4|S4R2N4_MOUSE Protein Sipa1l3 OS=Mus musculus GN=Sipa1l3 PE=4 SV=1;>tr|S4R1S0|S4R1S0_MOUSE Protein Sipa1l3 (Fragment) OS=Mus musculus GN=Sipa1l3 PE=4 SV=1	12.79	0.93695	0.90287	0.6182
sp|Q9CQJ1|HIG2A_MOUSE	>sp|Q9CQJ1|HIG2A_MOUSE HIG1 domain family member 2A OS=Mus musculus GN=Higd2a PE=2 SV=1	5.0715	1.3599	1.1594	0.62424
sp|Q6ZPE2|MTMR5_MOUSE	>sp|Q6ZPE2|MTMR5_MOUSE Myotubularin-related protein 5 OS=Mus musculus GN=Sbf1 PE=1 SV=2	33.218	1.2547	2.3251	0.62459
tr|Q3TBU7|Q3TBU7_MOUSE;sp|Q80WC7|AGFG2_MOUSE;tr|Q3U2K8|Q3U2K8_MOUSE	>tr|Q3TBU7|Q3TBU7_MOUSE Arf-GAP domain and FG repeat-containing protein 2 (Fragment) OS=Mus musculus GN=Agfg2 PE=2 SV=1;>sp|Q80WC7|AGFG2_MOUSE Arf-GAP domain and FG repeat-containing protein 2 OS=Mus musculus GN=Agfg2 PE=1 SV=1;>tr|Q3U2K8|Q3U2K8_MOUSE Arf-	13.652	0.87719	0.97329	0.6256
tr|F6W8W7|F6W8W7_MOUSE;tr|E9QAP7|E9QAP7_MOUSE	>tr|F6W8W7|F6W8W7_MOUSE Protein Taf4a (Fragment) OS=Mus musculus GN=Taf4a PE=4 SV=1;>tr|E9QAP7|E9QAP7_MOUSE Protein Taf4a OS=Mus musculus GN=Taf4a PE=2 SV=1	5.5634	Heavy Labeled	1.0855	0.6256
sp|Q9CZI9|AEN_MOUSE	>sp|Q9CZI9|AEN_MOUSE Apoptosis-enhancing nuclease OS=Mus musculus GN=Aen PE=2 SV=1	13.737	0.95175	0.95226	0.62855
sp|Q99LX5|MMTA2_MOUSE	>sp|Q99LX5|MMTA2_MOUSE Multiple myeloma tumor-associated protein 2 homolog OS=Mus musculus GN=Mmtag2 PE=2 SV=1	5.6035	0.69166	0.95228	0.63124
tr|Q3UK98|Q3UK98_MOUSE;sp|Q9DBY5|CBX6_MOUSE;tr|D3Z329|D3Z329_MOUSE;tr|D3Z5F6|D3Z5F6_MOUSE	>tr|Q3UK98|Q3UK98_MOUSE Chromobox protein homolog 6 OS=Mus musculus GN=Cbx6 PE=2 SV=1;>sp|Q9DBY5|CBX6_MOUSE Chromobox protein homolog 6 OS=Mus musculus GN=Cbx6 PE=2 SV=2;>tr|D3Z329|D3Z329_MOUSE Chromobox protein homolog 6 (Fragment) OS=Mus musculus GN=Cbx6	23.792	0.47165	Light Labeled	0.63152
sp|Q8BGH7|C42S2_MOUSE	>sp|Q8BGH7|C42S2_MOUSE CDC42 small effector protein 2 OS=Mus musculus GN=Cdc42se2 PE=1 SV=1	7.4502	0.97649		0.63557
sp|Q6NXJ0|WWC2_MOUSE	>sp|Q6NXJ0|WWC2_MOUSE Protein WWC2 OS=Mus musculus GN=Wwc2 PE=2 SV=1	5.5596		0.12627	0.63774
tr|F8WH46|F8WH46_MOUSE;sp|Q9DCT6|BAP18_MOUSE;tr|D3Z687|D3Z687_MOUSE;tr|F6XN97|F6XN97_MOUSE	>tr|F8WH46|F8WH46_MOUSE Protein 0610010K14Rik OS=Mus musculus GN=0610010K14Rik PE=2 SV=1;>sp|Q9DCT6|BAP18_MOUSE Chromatin complexes subunit BAP18 OS=Mus musculus GN=Bap18 PE=1 SV=1;>tr|D3Z687|D3Z687_MOUSE Protein 0610010K14Rik OS=Mus musculus GN=0610010K14	2.504			0.6378
tr|Q3TJB1|Q3TJB1_MOUSE;tr|A2A7U0|A2A7U0_MOUSE;tr|A2A7T8|A2A7T8_MOUSE	>tr|Q3TJB1|Q3TJB1_MOUSE Protein Zmym1 OS=Mus musculus GN=Zmym1 PE=2 SV=1;>tr|A2A7U0|A2A7U0_MOUSE Protein Zmym1 (Fragment) OS=Mus musculus GN=Zmym1 PE=2 SV=1;>tr|A2A7T8|A2A7T8_MOUSE Protein Zmym1 OS=Mus musculus GN=Zmym1 PE=2 SV=1	2.326	1.3218	0.73847	0.64211
sp|Q9DBH0|WWP2_MOUSE	>sp|Q9DBH0|WWP2_MOUSE NEDD4-like E3 ubiquitin-protein ligase WWP2 OS=Mus musculus GN=Wwp2 PE=1 SV=1	6.0321	0.47853	0.73216	0.64302
sp|P28033|CEBPB_MOUSE	>sp|P28033|CEBPB_MOUSE CCAAT/enhancer-binding protein beta OS=Mus musculus GN=Cebpb PE=1 SV=1	6.8086	0.58447	Light Labeled	0.6448
sp|O54790|MAFG_MOUSE	>sp|O54790|MAFG_MOUSE Transcription factor MafG OS=Mus musculus GN=Mafg PE=1 SV=1	1.2309	0.78324	0.60018	0.645
sp|Q9DD03|RAB13_MOUSE;tr|D3YUS4|D3YUS4_MOUSE	>sp|Q9DD03|RAB13_MOUSE Ras-related protein Rab-13 OS=Mus musculus GN=Rab13 PE=1 SV=1;>tr|D3YUS4|D3YUS4_MOUSE Ras-related protein Rab-13 OS=Mus musculus GN=Rab13 PE=2 SV=1	2.3986	1.1765	Heavy Labeled	0.6473
sp|D3YXK1|SAMD1_MOUSE	>sp|D3YXK1|SAMD1_MOUSE Atherin OS=Mus musculus GN=Samd1 PE=3 SV=1	25.56	0.81202	0.95574	0.64733
sp|Q9Z1Y4|TRIP6_MOUSE	>sp|Q9Z1Y4|TRIP6_MOUSE Thyroid receptor-interacting protein 6 OS=Mus musculus GN=Trip6 PE=1 SV=1	6.5665	0.91643	0.9837	0.64812
sp|O88746|TOM1_MOUSE;tr|Q3UDC3|Q3UDC3_MOUSE	>sp|O88746|TOM1_MOUSE Target of Myb protein 1 OS=Mus musculus GN=Tom1 PE=1 SV=1;>tr|Q3UDC3|Q3UDC3_MOUSE Target of Myb protein 1 OS=Mus musculus GN=Tom1 PE=2 SV=1	6.0158	1.0343	0.91194	0.64914
sp|Q8C4Y3|NELFB_MOUSE	>sp|Q8C4Y3|NELFB_MOUSE Negative elongation factor B OS=Mus musculus GN=Nelfb PE=2 SV=2	3.3929	1.0635	0.95817	0.65184
sp|Q80W68|KIRR1_MOUSE	>sp|Q80W68|KIRR1_MOUSE Kin of IRRE-like protein 1 OS=Mus musculus GN=Kirrel PE=1 SV=1	21.955	0.67607	1.0643	0.65447
tr|E9Q6P4|E9Q6P4_MOUSE;tr|G5E8P0|G5E8P0_MOUSE;tr|F6W5U8|F6W5U8_MOUSE	>tr|E9Q6P4|E9Q6P4_MOUSE Protein Tubgcp6 OS=Mus musculus GN=Tubgcp6 PE=2 SV=1;>tr|G5E8P0|G5E8P0_MOUSE MCG6795 OS=Mus musculus GN=Tubgcp6 PE=4 SV=1;>tr|F6W5U8|F6W5U8_MOUSE Protein Tubgcp6 (Fragment) OS=Mus musculus GN=Tubgcp6 PE=4 SV=1	1.7155	0.83579	1.0065	0.65586
tr|E9Q179|E9Q179_MOUSE;sp|Q8C5Q4|GRSF1_MOUSE	>tr|E9Q179|E9Q179_MOUSE G-rich sequence factor 1 OS=Mus musculus GN=Grsf1 PE=2 SV=1;>sp|Q8C5Q4|GRSF1_MOUSE G-rich sequence factor 1 OS=Mus musculus GN=Grsf1 PE=1 SV=2	7.3519	1.1697	1.0549	0.65746
sp|P32507|PVRL2_MOUSE	>sp|P32507|PVRL2_MOUSE Poliovirus receptor-related protein 2 OS=Mus musculus GN=Pvrl2 PE=1 SV=2	10.947	0.84919	1.0452	0.65878
tr|J3QN06|J3QN06_MOUSE;tr|J3QMM7|J3QMM7_MOUSE;sp|Q9CZ42|NNRD_MOUSE;tr|K3W4M4|K3W4M4_MOUSE	>tr|J3QN06|J3QN06_MOUSE ATP-dependent (S)-NAD(P)H-hydrate dehydratase OS=Mus musculus GN=Carkd PE=2 SV=1;>tr|J3QMM7|J3QMM7_MOUSE ATP-dependent (S)-NAD(P)H-hydrate dehydratase OS=Mus musculus GN=Carkd PE=3 SV=1;>sp|Q9CZ42|NNRD_MOUSE ATP-dependent (S)-NAD(P)	11.92	1.1335	1.0041	0.6618
tr|E9PYN2|E9PYN2_MOUSE;sp|Q9R0B7|ZN346_MOUSE;tr|E9Q7N8|E9Q7N8_MOUSE	>tr|E9PYN2|E9PYN2_MOUSE Zinc finger protein 346 OS=Mus musculus GN=Zfp346 PE=2 SV=1;>sp|Q9R0B7|ZN346_MOUSE Zinc finger protein 346 OS=Mus musculus GN=Znf346 PE=1 SV=1;>tr|E9Q7N8|E9Q7N8_MOUSE Zinc finger protein 346 OS=Mus musculus GN=Zfp346 PE=2 SV=1	140.98	Light Labeled	Light Labeled	0.66323
sp|Q56A08|GPKOW_MOUSE;tr|F6XU64|F6XU64_MOUSE	>sp|Q56A08|GPKOW_MOUSE G patch domain and KOW motifs-containing protein OS=Mus musculus GN=Gpkow PE=2 SV=2;>tr|F6XU64|F6XU64_MOUSE G patch domain and KOW motifs-containing protein (Fragment) OS=Mus musculus GN=Gpkow PE=4 SV=1	3.868	1.0963	1.0285	0.6634
tr|Q4FCQ7|Q4FCQ7_MOUSE;tr|J3QNU1|J3QNU1_MOUSE;sp|Q9Z2A5|ATE1_MOUSE	>tr|Q4FCQ7|Q4FCQ7_MOUSE Arginyl-tRNA--protein transferase 1 OS=Mus musculus GN=Ate1 PE=2 SV=1;>tr|J3QNU1|J3QNU1_MOUSE Arginyl-tRNA--protein transferase 1 OS=Mus musculus GN=Ate1 PE=2 SV=1;>sp|Q9Z2A5|ATE1_MOUSE Arginyl-tRNA--protein transferase 1 OS=Mus mus	15.305		1.2519	0.66473
sp|P19182|IFRD1_MOUSE;tr|E9PZB9|E9PZB9_MOUSE;tr|E9Q949|E9Q949_MOUSE	>sp|P19182|IFRD1_MOUSE Interferon-related developmental regulator 1 OS=Mus musculus GN=Ifrd1 PE=2 SV=2;>tr|E9PZB9|E9PZB9_MOUSE Interferon-related developmental regulator 1 (Fragment) OS=Mus musculus GN=Ifrd1 PE=2 SV=1;>tr|E9Q949|E9Q949_MOUSE Interferon-rel	7.7561	0.37224		0.66571
sp|Q9JJE7|FADS3_MOUSE	>sp|Q9JJE7|FADS3_MOUSE Fatty acid desaturase 3 OS=Mus musculus GN=Fads3 PE=2 SV=2	4.8213	0.98536	0.89064	0.66627
sp|Q80X32|CE024_MOUSE	>sp|Q80X32|CE024_MOUSE UPF0461 protein C5orf24 homolog OS=Mus musculus PE=1 SV=1	7.926	0.88633	0.89333	0.66664
tr|F6TWX0|F6TWX0_MOUSE;tr|F7DFJ2|F7DFJ2_MOUSE;tr|E0CYF3|E0CYF3_MOUSE;sp|P23708|NFYA_MOUSE;tr|Q9DBV7|Q9DBV7_MOUSE	>tr|F6TWX0|F6TWX0_MOUSE Nuclear transcription factor Y subunit alpha (Fragment) OS=Mus musculus GN=Nfya PE=4 SV=1;>tr|F7DFJ2|F7DFJ2_MOUSE Nuclear transcription factor Y subunit alpha (Fragment) OS=Mus musculus GN=Nfya PE=2 SV=1;>tr|E0CYF3|E0CYF3_MOUSE Nucl	15.689	0.87354	1.021	0.66862
sp|Q9QYR9|ACOT2_MOUSE	>sp|Q9QYR9|ACOT2_MOUSE Acyl-coenzyme A thioesterase 2, mitochondrial OS=Mus musculus GN=Acot2 PE=1 SV=2	36.164	0.85414	1.0728	0.66956
sp|Q9QY06|MYO9B_MOUSE;tr|E9QKV6|E9QKV6_MOUSE;tr|E9PWZ6|E9PWZ6_MOUSE;tr|E9PZW8|E9PZW8_MOUSE	>sp|Q9QY06|MYO9B_MOUSE Unconventional myosin-IXb OS=Mus musculus GN=Myo9b PE=1 SV=2;>tr|E9QKV6|E9QKV6_MOUSE Unconventional myosin-IXb OS=Mus musculus GN=Myo9b PE=2 SV=1;>tr|E9PWZ6|E9PWZ6_MOUSE Unconventional myosin-IXb OS=Mus musculus GN=Myo9b PE=2 SV=1;>t	26.156	1.052	Light Labeled	0.67034
sp|Q8BIZ6|SNIP1_MOUSE	>sp|Q8BIZ6|SNIP1_MOUSE Smad nuclear-interacting protein 1 OS=Mus musculus GN=Snip1 PE=1 SV=1	1.7717	0.79134	0.83005	0.67075
sp|Q68FG3|SPT2_MOUSE	>sp|Q68FG3|SPT2_MOUSE Protein SPT2 homolog OS=Mus musculus GN=Spty2d1 PE=2 SV=1	1.4799	0.85836		0.67118
tr|G3UWY0|G3UWY0_MOUSE;sp|Q8C3X4|GUF1_MOUSE;tr|F6ZM03|F6ZM03_MOUSE	>tr|G3UWY0|G3UWY0_MOUSE Translation factor Guf1, mitochondrial (Fragment) OS=Mus musculus GN=Guf1 PE=2 SV=1;>sp|Q8C3X4|GUF1_MOUSE Translation factor Guf1, mitochondrial OS=Mus musculus GN=Guf1 PE=2 SV=1;>tr|F6ZM03|F6ZM03_MOUSE Translation factor Guf1, mito	1.33	1.2643	Heavy Labeled	0.6721
tr|D3Z456|D3Z456_MOUSE;sp|Q99N95|RM03_MOUSE;tr|F6W7C7|F6W7C7_MOUSE	>tr|D3Z456|D3Z456_MOUSE 39S ribosomal protein L3, mitochondrial OS=Mus musculus GN=Mrpl3 PE=3 SV=1;>sp|Q99N95|RM03_MOUSE 39S ribosomal protein L3, mitochondrial OS=Mus musculus GN=Mrpl3 PE=2 SV=1;>tr|F6W7C7|F6W7C7_MOUSE 39S ribosomal protein L3, mitochondr	8.1998	1.3033	1.0952	0.67239
sp|P48759|PTX3_MOUSE	>sp|P48759|PTX3_MOUSE Pentraxin-related protein PTX3 OS=Mus musculus GN=Ptx3 PE=1 SV=2	11.68	0.53722	0.29329	0.67274
sp|Q920L1|FADS1_MOUSE	>sp|Q920L1|FADS1_MOUSE Fatty acid desaturase 1 OS=Mus musculus GN=Fads1 PE=2 SV=1	6.0946	0.33871	0.54924	0.67402
sp|Q68ED3|PAPD5_MOUSE;tr|F8WI26|F8WI26_MOUSE;tr|E9QJT6|E9QJT6_MOUSE;tr|F6UPY1|F6UPY1_MOUSE	>sp|Q68ED3|PAPD5_MOUSE PAP-associated domain-containing protein 5 OS=Mus musculus GN=Papd5 PE=2 SV=2;>tr|F8WI26|F8WI26_MOUSE PAP-associated domain-containing protein 5 OS=Mus musculus GN=Papd5 PE=2 SV=1;>tr|E9QJT6|E9QJT6_MOUSE PAP-associated domain-contain	15.523		0.79527	0.67495
tr|F6RJV6|F6RJV6_MOUSE;sp|Q9JJK2|LANC2_MOUSE	>tr|F6RJV6|F6RJV6_MOUSE LanC-like protein 2 (Fragment) OS=Mus musculus GN=Lancl2 PE=2 SV=1;>sp|Q9JJK2|LANC2_MOUSE LanC-like protein 2 OS=Mus musculus GN=Lancl2 PE=1 SV=1	6.5006	0.70696	Light Labeled	0.67697
sp|Q5XFZ0|CR021_MOUSE	>sp|Q5XFZ0|CR021_MOUSE UPF0711 protein C18orf21 homolog OS=Mus musculus PE=2 SV=2	14.987	0.95254	0.83166	0.677
sp|Q3TIR3|RIC8A_MOUSE	>sp|Q3TIR3|RIC8A_MOUSE Synembryn-A OS=Mus musculus GN=Ric8a PE=1 SV=2	59.898	0.79384	0.90274	0.67736
sp|Q9DAU1|CNPY3_MOUSE	>sp|Q9DAU1|CNPY3_MOUSE Protein canopy homolog 3 OS=Mus musculus GN=Cnpy3 PE=1 SV=1	149.77	0.94684	1.0178	0.67909
sp|Q9D1L0|CHCH2_MOUSE;tr|D3Z5B1|D3Z5B1_MOUSE;tr|B2RPU8|B2RPU8_MOUSE	>sp|Q9D1L0|CHCH2_MOUSE Coiled-coil-helix-coiled-coil-helix domain-containing protein 2, mitochondrial OS=Mus musculus GN=Chchd2 PE=1 SV=1;>tr|D3Z5B1|D3Z5B1_MOUSE Protein 2410018M08Rik (Fragment) OS=Mus musculus GN=2410018M08Rik PE=2 SV=1;>tr|B2RPU8|B2RPU8_	17.541	0.83428	0.66583	0.68091
tr|A2A6P4|A2A6P4_MOUSE	>tr|A2A6P4|A2A6P4_MOUSE Protein Fam104a OS=Mus musculus GN=Fam104a PE=2 SV=1	16.577	0.72081		0.68383
sp|Q8CCI5|RYBP_MOUSE	>sp|Q8CCI5|RYBP_MOUSE RING1 and YY1-binding protein OS=Mus musculus GN=Rybp PE=1 SV=1	39.405	0.86371	0.82168	0.68402
tr|Q8BL95|Q8BL95_MOUSE;tr|D6REH7|D6REH7_MOUSE;tr|D3YZC4|D3YZC4_MOUSE	>tr|Q8BL95|Q8BL95_MOUSE Protein 1110004E09Rik OS=Mus musculus GN=1110004E09Rik PE=2 SV=1;>tr|D6REH7|D6REH7_MOUSE Protein 1110004E09Rik OS=Mus musculus GN=1110004E09Rik PE=2 SV=1;>tr|D3YZC4|D3YZC4_MOUSE Protein 1110004E09Rik (Fragment) OS=Mus musculus GN=11	4.6485	1.0677	0.94951	0.68449
sp|Q8VCN5|CGL_MOUSE	>sp|Q8VCN5|CGL_MOUSE Cystathionine gamma-lyase OS=Mus musculus GN=Cth PE=1 SV=1	201.77	0.58236	0.71175	0.68597
sp|Q9QYH6|MAGD1_MOUSE	>sp|Q9QYH6|MAGD1_MOUSE Melanoma-associated antigen D1 OS=Mus musculus GN=Maged1 PE=1 SV=1	194.83	0.92853	0.73133	0.68701
sp|P51807|DYLT1_MOUSE	>sp|P51807|DYLT1_MOUSE Dynein light chain Tctex-type 1 OS=Mus musculus GN=Dynlt1 PE=1 SV=1	119.11	0.96245	1.0876	0.68777
sp|P70399|TP53B_MOUSE;tr|A2AU91|A2AU91_MOUSE;tr|A2AU89|A2AU89_MOUSE	>sp|P70399|TP53B_MOUSE Tumor suppressor p53-binding protein 1 OS=Mus musculus GN=Tp53bp1 PE=1 SV=2;>tr|A2AU91|A2AU91_MOUSE Tumor suppressor p53-binding protein 1 OS=Mus musculus GN=Trp53bp1 PE=2 SV=1;>tr|A2AU89|A2AU89_MOUSE Tumor suppressor p53-binding pro	149.49	1.1014	1.0902	0.68778
sp|Q8C3W1|CA198_MOUSE	>sp|Q8C3W1|CA198_MOUSE Uncharacterized protein C1orf198 homolog OS=Mus musculus PE=1 SV=1	42.364	0.78538	0.66871	0.68896
sp|Q99M54|CDCA3_MOUSE;tr|D3YXE3|D3YXE3_MOUSE;tr|D3YZ81|D3YZ81_MOUSE;tr|D3Z3H6|D3Z3H6_MOUSE	>sp|Q99M54|CDCA3_MOUSE Cell division cycle-associated protein 3 OS=Mus musculus GN=Cdca3 PE=1 SV=2;>tr|D3YXE3|D3YXE3_MOUSE Cell division cycle-associated protein 3 (Fragment) OS=Mus musculus GN=Cdca3 PE=2 SV=1;>tr|D3YZ81|D3YZ81_MOUSE Cell division cycle-as	11.386	Heavy Labeled	1.1733	0.68988
tr|S4R1B0|S4R1B0_MOUSE;tr|S4R203|S4R203_MOUSE;tr|S4R248|S4R248_MOUSE;tr|B2RUJ8|B2RUJ8_MOUSE;sp|Q8C0D4|RHG12_MOUSE;tr|S4R221|S4R221_MOUSE;tr|S4R2V0|S4R2V0_MOUSE	>tr|S4R1B0|S4R1B0_MOUSE Rho GTPase-activating protein 12 (Fragment) OS=Mus musculus GN=Arhgap12 PE=4 SV=1;>tr|S4R203|S4R203_MOUSE Rho GTPase-activating protein 12 OS=Mus musculus GN=Arhgap12 PE=4 SV=1;>tr|S4R248|S4R248_MOUSE Rho GTPase-activating protein 1	20.878	0.31327		0.69052
sp|Q9D3U0|PUS10_MOUSE;tr|B0QZU5|B0QZU5_MOUSE	>sp|Q9D3U0|PUS10_MOUSE Putative tRNA pseudouridine synthase Pus10 OS=Mus musculus GN=Pus10 PE=1 SV=1;>tr|B0QZU5|B0QZU5_MOUSE Putative tRNA pseudouridine synthase Pus10 (Fragment) OS=Mus musculus GN=Pus10 PE=2 SV=1	2.9205	0.94199	0.9639	0.69226
sp|P62983|RS27A_MOUSE	>sp|P62983|RS27A_MOUSE Ubiquitin-40S ribosomal protein S27a OS=Mus musculus GN=Rps27a PE=1 SV=2	323.31	0.95765	0.86383	0.69248
sp|Q8K4F6|NSUN5_MOUSE	>sp|Q8K4F6|NSUN5_MOUSE Putative methyltransferase NSUN5 OS=Mus musculus GN=Nsun5 PE=2 SV=2	10.941			0.69264
tr|D3YY96|D3YY96_MOUSE;tr|D3Z2L1|D3Z2L1_MOUSE;tr|Q3UU56|Q3UU56_MOUSE;sp|Q8BL74|TF3C2_MOUSE;tr|D3Z7I0|D3Z7I0_MOUSE	>tr|D3YY96|D3YY96_MOUSE General transcription factor 3C polypeptide 2 (Fragment) OS=Mus musculus GN=Gtf3c2 PE=2 SV=1;>tr|D3Z2L1|D3Z2L1_MOUSE General transcription factor 3C polypeptide 2 (Fragment) OS=Mus musculus GN=Gtf3c2 PE=2 SV=1;>tr|Q3UU56|Q3UU56_MOUS	2.5738	Heavy Labeled		0.69444
sp|Q9QZ06|TOLIP_MOUSE;tr|Q8C5G6|Q8C5G6_MOUSE	>sp|Q9QZ06|TOLIP_MOUSE Toll-interacting protein OS=Mus musculus GN=Tollip PE=1 SV=1;>tr|Q8C5G6|Q8C5G6_MOUSE Toll-interacting protein OS=Mus musculus GN=Tollip PE=2 SV=1	59.685	0.95532	1.0072	0.69481
sp|P61963|DCAF7_MOUSE	>sp|P61963|DCAF7_MOUSE DDB1- and CUL4-associated factor 7 OS=Mus musculus GN=Dcaf7 PE=2 SV=1	12.613	1.1032	0.88314	0.69643
sp|Q9JMK2|KC1E_MOUSE	>sp|Q9JMK2|KC1E_MOUSE Casein kinase I isoform epsilon OS=Mus musculus GN=Csnk1e PE=1 SV=2	5.5855	0.83218	0.7805	0.69657
sp|Q61036|PAK3_MOUSE;tr|A3KGC5|A3KGC5_MOUSE	>sp|Q61036|PAK3_MOUSE Serine/threonine-protein kinase PAK 3 OS=Mus musculus GN=Pak3 PE=1 SV=2;>tr|A3KGC5|A3KGC5_MOUSE Serine/threonine-protein kinase PAK 3 (Fragment) OS=Mus musculus GN=Pak3 PE=2 SV=1	111.86	0.82801	0.7139	0.69731
sp|Q9DBE8|ALG2_MOUSE	>sp|Q9DBE8|ALG2_MOUSE Alpha-1,3/1,6-mannosyltransferase ALG2 OS=Mus musculus GN=Alg2 PE=2 SV=2	9.388	Light Labeled		0.70077
sp|P59110|SENP1_MOUSE;tr|M0QWX4|M0QWX4_MOUSE	>sp|P59110|SENP1_MOUSE Sentrin-specific protease 1 OS=Mus musculus GN=Senp1 PE=2 SV=1;>tr|M0QWX4|M0QWX4_MOUSE Sentrin-specific protease 1 OS=Mus musculus GN=Senp1 PE=4 SV=1	3.0099	0.89801	Heavy Labeled	0.70091
sp|Q9QYK7|RNF11_MOUSE	>sp|Q9QYK7|RNF11_MOUSE RING finger protein 11 OS=Mus musculus GN=Rnf11 PE=1 SV=1	20.03	0.73634	0.93955	0.70174
sp|Q8BJ90|ZN771_MOUSE	>sp|Q8BJ90|ZN771_MOUSE Zinc finger protein 771 OS=Mus musculus GN=Znf771 PE=2 SV=1	1.6167	1.0089	0.74299	0.70223
sp|Q9WVL3|S12A7_MOUSE	>sp|Q9WVL3|S12A7_MOUSE Solute carrier family 12 member 7 OS=Mus musculus GN=Slc12a7 PE=1 SV=1	1.9929	1.1501	0.90341	0.70312
tr|E9QK04|E9QK04_MOUSE;sp|P97798|NEO1_MOUSE	>tr|E9QK04|E9QK04_MOUSE Neogenin OS=Mus musculus GN=Neo1 PE=2 SV=1;>sp|P97798|NEO1_MOUSE Neogenin OS=Mus musculus GN=Neo1 PE=1 SV=1	1.5626	0.87502	Light Labeled	0.70397
sp|Q3TW96|UAP1L_MOUSE	>sp|Q3TW96|UAP1L_MOUSE UDP-N-acetylhexosamine pyrophosphorylase-like protein 1 OS=Mus musculus GN=Uap1l1 PE=2 SV=1	57.93	0.76769	0.9072	0.70505
sp|Q8R366|IGSF8_MOUSE;tr|G3UYZ1|G3UYZ1_MOUSE	>sp|Q8R366|IGSF8_MOUSE Immunoglobulin superfamily member 8 OS=Mus musculus GN=Igsf8 PE=1 SV=2;>tr|G3UYZ1|G3UYZ1_MOUSE Immunoglobulin superfamily member 8 OS=Mus musculus GN=Igsf8 PE=2 SV=1	65.054	0.83628	0.92678	0.70562
sp|Q61846|MELK_MOUSE	>sp|Q61846|MELK_MOUSE Maternal embryonic leucine zipper kinase OS=Mus musculus GN=Melk PE=1 SV=2	2.9134	0.87811	1.3684	0.70702
sp|Q8BJF9|CHM2B_MOUSE	>sp|Q8BJF9|CHM2B_MOUSE Charged multivesicular body protein 2b OS=Mus musculus GN=Chmp2b PE=2 SV=1	3.9094	0.91466	0.95121	0.70744
sp|Q8CA72|GAN_MOUSE	>sp|Q8CA72|GAN_MOUSE Gigaxonin OS=Mus musculus GN=Gan PE=1 SV=2	8.9919		1.1331	0.7082
sp|Q9CQX2|CYB5B_MOUSE	>sp|Q9CQX2|CYB5B_MOUSE Cytochrome b5 type B OS=Mus musculus GN=Cyb5b PE=1 SV=1	112.06	0.89389	0.9836	0.7091
sp|Q9D727|CF226_MOUSE	>sp|Q9D727|CF226_MOUSE Uncharacterized protein C6orf226 homolog OS=Mus musculus PE=4 SV=1	6.2892	0.82991	0.9376	0.70948
tr|D3YWR8|D3YWR8_MOUSE;sp|Q8K039|K1143_MOUSE	>tr|D3YWR8|D3YWR8_MOUSE Protein 1110059G10Rik OS=Mus musculus GN=1110059G10Rik PE=4 SV=1;>sp|Q8K039|K1143_MOUSE Uncharacterized protein KIAA1143 homolog OS=Mus musculus PE=1 SV=1	3.6878	1.0066	1.0505	0.71121
sp|Q91WT4|DJC17_MOUSE	>sp|Q91WT4|DJC17_MOUSE DnaJ homolog subfamily C member 17 OS=Mus musculus GN=Dnajc17 PE=2 SV=2	8.1434	0.75953	1.2095	0.71218
sp|Q9D0M5|DYL2_MOUSE;tr|D6RIN4|D6RIN4_MOUSE	>sp|Q9D0M5|DYL2_MOUSE Dynein light chain 2, cytoplasmic OS=Mus musculus GN=Dynll2 PE=1 SV=1;>tr|D6RIN4|D6RIN4_MOUSE Dynein light chain 2, cytoplasmic OS=Mus musculus GN=Dynll2 PE=2 SV=1	39.182	1.3304		0.71304
sp|P84102|SERF2_MOUSE;tr|A2ARQ2|A2ARQ2_MOUSE;tr|B2KF73|B2KF73_MOUSE;tr|D6RCY2|D6RCY2_MOUSE;tr|D6RIP7|D6RIP7_MOUSE;sp|O88892|SERF1_MOUSE;tr|A2ARQ4|A2ARQ4_MOUSE	>sp|P84102|SERF2_MOUSE Small EDRK-rich factor 2 OS=Mus musculus GN=Serf2 PE=2 SV=1;>tr|A2ARQ2|A2ARQ2_MOUSE Small EDRK-rich factor 2 OS=Mus musculus GN=Serf2 PE=2 SV=1;>tr|B2KF73|B2KF73_MOUSE Small EDRK-rich factor 1 OS=Mus musculus GN=Serf1 PE=4 SV=1;>tr|D	7.2576	0.6206	0.70886	0.71417
sp|Q9EQH4|TAF8_MOUSE	>sp|Q9EQH4|TAF8_MOUSE Transcription initiation factor TFIID subunit 8 OS=Mus musculus GN=Taf8 PE=2 SV=1	14.256	0.74639	0.86737	0.7144
sp|Q8VCY6|UTP6_MOUSE	>sp|Q8VCY6|UTP6_MOUSE U3 small nucleolar RNA-associated protein 6 homolog OS=Mus musculus GN=Utp6 PE=2 SV=1	74.835	0.67634	0.86229	0.71447
sp|Q8R4V4|CBPZ_MOUSE	>sp|Q8R4V4|CBPZ_MOUSE Carboxypeptidase Z OS=Mus musculus GN=Cpz PE=2 SV=2	2.8432	0.60972	0.78238	0.71624
tr|H3BK59|H3BK59_MOUSE;tr|H9H9R4|H9H9R4_MOUSE;sp|Q9JHJ3|NCUG1_MOUSE	>tr|H3BK59|H3BK59_MOUSE Protein 0610031J06Rik OS=Mus musculus GN=0610031J06Rik PE=2 SV=1;>tr|H9H9R4|H9H9R4_MOUSE Protein 0610031J06Rik OS=Mus musculus GN=0610031J06Rik PE=2 SV=1;>sp|Q9JHJ3|NCUG1_MOUSE Lysosomal protein NCU-G1 OS=Mus musculus PE=1 SV=1	11.508	0.78953		0.71679
sp|Q9Z127|LAT1_MOUSE	>sp|Q9Z127|LAT1_MOUSE Large neutral amino acids transporter small subunit 1 OS=Mus musculus GN=Slc7a5 PE=1 SV=2	24.61	0.55882	0.69545	0.7171
sp|P48024|EIF1_MOUSE;sp|Q9CXU9|EIF1B_MOUSE;tr|J3QN87|J3QN87_MOUSE	>sp|P48024|EIF1_MOUSE Eukaryotic translation initiation factor 1 OS=Mus musculus GN=Eif1 PE=2 SV=2;>sp|Q9CXU9|EIF1B_MOUSE Eukaryotic translation initiation factor 1b OS=Mus musculus GN=Eif1b PE=2 SV=2;>tr|J3QN87|J3QN87_MOUSE Eukaryotic translation initiati	256.75	0.73601	0.80957	0.71898
sp|Q3TCH7|CUL4A_MOUSE	>sp|Q3TCH7|CUL4A_MOUSE Cullin-4A OS=Mus musculus GN=Cul4a PE=1 SV=1	22.563	1.0943	0.99742	0.71933
tr|E2QRQ3|E2QRQ3_MOUSE;tr|D3Z6D2|D3Z6D2_MOUSE;sp|Q8CJ67|STAU2_MOUSE	>tr|E2QRQ3|E2QRQ3_MOUSE Double-stranded RNA-binding protein Staufen homolog 2 OS=Mus musculus GN=Stau2 PE=2 SV=1;>tr|D3Z6D2|D3Z6D2_MOUSE Double-stranded RNA-binding protein Staufen homolog 2 OS=Mus musculus GN=Stau2 PE=4 SV=1;>sp|Q8CJ67|STAU2_MOUSE Double-	3.3398	1.0311	1.0789	0.72099
sp|Q8K389|CK5P2_MOUSE	>sp|Q8K389|CK5P2_MOUSE CDK5 regulatory subunit-associated protein 2 OS=Mus musculus GN=Cdk5rap2 PE=1 SV=3	6.5998	0.95904	1.0258	0.72107
sp|Q9JK84|PAR6G_MOUSE	>sp|Q9JK84|PAR6G_MOUSE Partitioning defective 6 homolog gamma OS=Mus musculus GN=Pard6g PE=2 SV=1	1.5293	1.8826		0.72203
sp|Q8C796|RCOR2_MOUSE	>sp|Q8C796|RCOR2_MOUSE REST corepressor 2 OS=Mus musculus GN=Rcor2 PE=2 SV=1	1.4687	0.5581	1.075	0.72245
tr|D3YXZ3|D3YXZ3_MOUSE;tr|Q91YS4|Q91YS4_MOUSE;sp|O88448|KLC2_MOUSE	>tr|D3YXZ3|D3YXZ3_MOUSE Kinesin light chain 2 OS=Mus musculus GN=Klc2 PE=4 SV=1;>tr|Q91YS4|Q91YS4_MOUSE Kinesin light chain 2 OS=Mus musculus GN=Klc2 PE=1 SV=1;>sp|O88448|KLC2_MOUSE Kinesin light chain 2 OS=Mus musculus GN=Klc2 PE=1 SV=1	22.466	1.0101	0.93339	0.72251
tr|Q9CPX4|Q9CPX4_MOUSE;sp|P29391|FRIL1_MOUSE;tr|H3BKD3|H3BKD3_MOUSE;sp|P49945|FRIL2_MOUSE	>tr|Q9CPX4|Q9CPX4_MOUSE Ferritin OS=Mus musculus GN=Ftl1 PE=2 SV=1;>sp|P29391|FRIL1_MOUSE Ferritin light chain 1 OS=Mus musculus GN=Ftl1 PE=1 SV=2;>tr|H3BKD3|H3BKD3_MOUSE Ferritin OS=Mus musculus GN=Ftl1 PE=2 SV=1;>sp|P49945|FRIL2_MOUSE Ferritin light chai	183.88	0.31584	0.44435	0.72295
sp|O54946|DNJB6_MOUSE;tr|F6YRQ2|F6YRQ2_MOUSE	>sp|O54946|DNJB6_MOUSE DnaJ homolog subfamily B member 6 OS=Mus musculus GN=Dnajb6 PE=1 SV=4;>tr|F6YRQ2|F6YRQ2_MOUSE DnaJ homolog subfamily B member 6 (Fragment) OS=Mus musculus GN=Dnajb6 PE=4 SV=1	3.0218	1.0919	0.80842	0.72525
sp|P63094|GNAS2_MOUSE;sp|Q6R0H7|GNAS1_MOUSE	>sp|P63094|GNAS2_MOUSE Guanine nucleotide-binding protein G(s) subunit alpha isoforms short OS=Mus musculus GN=Gnas PE=1 SV=1;>sp|Q6R0H7|GNAS1_MOUSE Guanine nucleotide-binding protein G(s) subunit alpha isoforms XLas OS=Mus musculus GN=Gnas PE=2 SV=1	38.627	0.89896	0.97989	0.72656
sp|E9PZJ8|ASCC3_MOUSE	>sp|E9PZJ8|ASCC3_MOUSE Activating signal cointegrator 1 complex subunit 3 OS=Mus musculus GN=Ascc3 PE=2 SV=1	5.6455	0.86109	1.0313	0.72708
sp|Q8C551|R51A1_MOUSE	>sp|Q8C551|R51A1_MOUSE RAD51-associated protein 1 OS=Mus musculus GN=Rad51ap1 PE=1 SV=2	5.4504	0.72424	0.93217	0.7284
sp|Q62425|NDUA4_MOUSE	>sp|Q62425|NDUA4_MOUSE NADH dehydrogenase [ubiquinone] 1 alpha subcomplex subunit 4 OS=Mus musculus GN=Ndufa4 PE=1 SV=2	41.609	1.0349	1.018	0.72872
sp|Q3TCX3|K0907_MOUSE	>sp|Q3TCX3|K0907_MOUSE UPF0469 protein KIAA0907 OS=Mus musculus GN=Kiaa0907 PE=2 SV=1	15.839	0.93171	0.89725	0.72939
sp|O08917|FLOT1_MOUSE;tr|G3UYU4|G3UYU4_MOUSE	>sp|O08917|FLOT1_MOUSE Flotillin-1 OS=Mus musculus GN=Flot1 PE=1 SV=1;>tr|G3UYU4|G3UYU4_MOUSE Flotillin-1 OS=Mus musculus GN=Flot1 PE=2 SV=1	22.463	0.97426	1.0725	0.72955
tr|F2Z3U3|F2Z3U3_MOUSE;tr|F2Z4B7|F2Z4B7_MOUSE;tr|G5E867|G5E867_MOUSE	>tr|F2Z3U3|F2Z3U3_MOUSE Protein Raph1 (Fragment) OS=Mus musculus GN=Raph1 PE=2 SV=1;>tr|F2Z4B7|F2Z4B7_MOUSE Protein Raph1 OS=Mus musculus GN=Raph1 PE=2 SV=1;>tr|G5E867|G5E867_MOUSE MCG116540, isoform CRA_b OS=Mus musculus GN=Raph1 PE=4 SV=1	9.3718	1.0412	Light Labeled	0.73006
sp|Q9CXA2|T3HPD_MOUSE	>sp|Q9CXA2|T3HPD_MOUSE Trans-L-3-hydroxyproline dehydratase OS=Mus musculus GN=L3hypdh PE=1 SV=1	17.813	1.0524	1.0325	0.73052
sp|Q8K2C7|OS9_MOUSE	>sp|Q8K2C7|OS9_MOUSE Protein OS-9 OS=Mus musculus GN=Os9 PE=1 SV=2	5.1933	1.0132	1.0231	0.73078
sp|Q9WV91|FPRP_MOUSE	>sp|Q9WV91|FPRP_MOUSE Prostaglandin F2 receptor negative regulator OS=Mus musculus GN=Ptgfrn PE=1 SV=2	4.6966	1.3988	1.4959	0.73129
sp|Q8CAY6|THIC_MOUSE;tr|G3XA25|G3XA25_MOUSE;tr|Q80X81|Q80X81_MOUSE;tr|F2Z459|F2Z459_MOUSE	>sp|Q8CAY6|THIC_MOUSE Acetyl-CoA acetyltransferase, cytosolic OS=Mus musculus GN=Acat2 PE=1 SV=2;>tr|G3XA25|G3XA25_MOUSE MCG16689, isoform CRA_a OS=Mus musculus GN=Acat2 PE=3 SV=1;>tr|Q80X81|Q80X81_MOUSE Acetyl-Coenzyme A acetyltransferase 3 OS=Mus musculu	323.31	0.75845	0.86948	0.7313
sp|Q9D7M1|GID8_MOUSE	>sp|Q9D7M1|GID8_MOUSE Glucose-induced degradation protein 8 homolog OS=Mus musculus GN=Gid8 PE=2 SV=1	7.5897	0.70034		0.73219
sp|Q3UY34|CL043_MOUSE	>sp|Q3UY34|CL043_MOUSE Uncharacterized protein C12orf43 homolog OS=Mus musculus PE=2 SV=1	6.1781	0.80923	1.0349	0.73246
sp|Q62187|TTF1_MOUSE	>sp|Q62187|TTF1_MOUSE Transcription termination factor 1 OS=Mus musculus GN=Ttf1 PE=1 SV=2	6.3176	0.73338		0.73256
sp|Q9WV03|FA50A_MOUSE	>sp|Q9WV03|FA50A_MOUSE Protein FAM50A OS=Mus musculus GN=Fam50a PE=2 SV=1	63.314	0.85768	1.0133	0.7326
tr|H3BKM5|H3BKM5_MOUSE;tr|H3BJH7|H3BJH7_MOUSE;sp|Q80WT5|AFTIN_MOUSE	>tr|H3BKM5|H3BKM5_MOUSE Aftiphilin (Fragment) OS=Mus musculus GN=Aftph PE=2 SV=1;>tr|H3BJH7|H3BJH7_MOUSE Aftiphilin OS=Mus musculus GN=Aftph PE=2 SV=1;>sp|Q80WT5|AFTIN_MOUSE Aftiphilin OS=Mus musculus GN=Aftph PE=1 SV=2	11.11		0.87131	0.73272
sp|P81069|GABP2_MOUSE	>sp|P81069|GABP2_MOUSE GA-binding protein subunit beta-2 OS=Mus musculus GN=Gabpb2 PE=2 SV=2	1.6837	0.84028	0.93022	0.73422
sp|Q9D7Z3|NOL7_MOUSE	>sp|Q9D7Z3|NOL7_MOUSE Nucleolar protein 7 OS=Mus musculus GN=Nol7 PE=1 SV=1	10.931	0.7165		0.73457
sp|Q9JHE7|TSSC4_MOUSE;tr|D3YZR1|D3YZR1_MOUSE	>sp|Q9JHE7|TSSC4_MOUSE Protein TSSC4 OS=Mus musculus GN=Tssc4 PE=2 SV=1;>tr|D3YZR1|D3YZR1_MOUSE Protein TSSC4 (Fragment) OS=Mus musculus GN=Tssc4 PE=2 SV=1	6.8523	Light Labeled	0.87274	0.73541
sp|Q9WV34|MPP2_MOUSE	>sp|Q9WV34|MPP2_MOUSE MAGUK p55 subfamily member 2 OS=Mus musculus GN=Mpp2 PE=1 SV=1	1.3022	0.98423	0.94886	0.73561
tr|A2AGH8|A2AGH8_MOUSE;tr|A2AGH9|A2AGH9_MOUSE;sp|A2AGH6|MED12_MOUSE	>tr|A2AGH8|A2AGH8_MOUSE Mediator of RNA polymerase II transcription subunit 12 OS=Mus musculus GN=Med12 PE=2 SV=1;>tr|A2AGH9|A2AGH9_MOUSE Mediator of RNA polymerase II transcription subunit 12 OS=Mus musculus GN=Med12 PE=2 SV=1;>sp|A2AGH6|MED12_MOUSE Media	29.762	1.3579	1.0581	0.73605
sp|P62340|TBPL1_MOUSE	>sp|P62340|TBPL1_MOUSE TATA box-binding protein-like protein 1 OS=Mus musculus GN=Tbpl1 PE=2 SV=1	5.4629		Light Labeled	0.73687
sp|Q91Z67|SRGP2_MOUSE	>sp|Q91Z67|SRGP2_MOUSE SLIT-ROBO Rho GTPase-activating protein 2 OS=Mus musculus GN=Srgap2 PE=1 SV=2	17.472	1.0766	1.1244	0.73788
sp|P81122|IRS2_MOUSE	>sp|P81122|IRS2_MOUSE Insulin receptor substrate 2 OS=Mus musculus GN=Irs2 PE=1 SV=2	1.3325			0.73887
sp|O70325|GPX41_MOUSE;tr|Q76LV0|Q76LV0_MOUSE;tr|S4R1E5|S4R1E5_MOUSE;sp|Q91XR9|GPX42_MOUSE	>sp|O70325|GPX41_MOUSE Phospholipid hydroperoxide glutathione peroxidase, mitochondrial OS=Mus musculus GN=Gpx4 PE=1 SV=4;>tr|Q76LV0|Q76LV0_MOUSE Glutathione peroxidase OS=Mus musculus GN=Gpx4 PE=2 SV=2;>tr|S4R1E5|S4R1E5_MOUSE Phospholipid hydroperoxide gl	13.188	0.85307	1.0449	0.73888
sp|Q60972|RBBP4_MOUSE	>sp|Q60972|RBBP4_MOUSE Histone-binding protein RBBP4 OS=Mus musculus GN=Rbbp4 PE=1 SV=5	74.429	0.90361	0.98494	0.73899
sp|P11157|RIR2_MOUSE	>sp|P11157|RIR2_MOUSE Ribonucleoside-diphosphate reductase subunit M2 OS=Mus musculus GN=Rrm2 PE=1 SV=1	114.13	1.4842	1.8158	0.73951
tr|A2A5V3|A2A5V3_MOUSE;tr|A2A5V2|A2A5V2_MOUSE;tr|A2A5V4|A2A5V4_MOUSE;sp|P55194|3BP1_MOUSE;tr|S4R2D3|S4R2D3_MOUSE	>tr|A2A5V3|A2A5V3_MOUSE SH3 domain-binding protein 1 OS=Mus musculus GN=Sh3bp1 PE=2 SV=1;>tr|A2A5V2|A2A5V2_MOUSE SH3 domain-binding protein 1 OS=Mus musculus GN=Sh3bp1 PE=2 SV=1;>tr|A2A5V4|A2A5V4_MOUSE SH3 domain-binding protein 1 OS=Mus musculus GN=Sh3bp1	14.09	1.2063	1.1657	0.73984
sp|Q7TSI3|PP6R1_MOUSE	>sp|Q7TSI3|PP6R1_MOUSE Serine/threonine-protein phosphatase 6 regulatory subunit 1 OS=Mus musculus GN=Ppp6r1 PE=1 SV=1	8.5182	0.98767	1.0186	0.7401
tr|F6SJC5|F6SJC5_MOUSE;sp|A6H6E9|TT23L_MOUSE	>tr|F6SJC5|F6SJC5_MOUSE Tetratricopeptide repeat protein 23-like (Fragment) OS=Mus musculus GN=Ttc23l PE=2 SV=1;>sp|A6H6E9|TT23L_MOUSE Tetratricopeptide repeat protein 23-like OS=Mus musculus GN=Ttc23l PE=2 SV=1	1.918	Light Labeled		0.74073
sp|P08775|RPB1_MOUSE	>sp|P08775|RPB1_MOUSE DNA-directed RNA polymerase II subunit RPB1 OS=Mus musculus GN=Polr2a PE=1 SV=3	201.38	0.77938	0.81428	0.74144
sp|Q9R0B9|PLOD2_MOUSE;tr|E9Q718|E9Q718_MOUSE	>sp|Q9R0B9|PLOD2_MOUSE Procollagen-lysine,2-oxoglutarate 5-dioxygenase 2 OS=Mus musculus GN=Plod2 PE=2 SV=2;>tr|E9Q718|E9Q718_MOUSE Procollagen-lysine,2-oxoglutarate 5-dioxygenase 2 OS=Mus musculus GN=Plod2 PE=2 SV=1	37.649	2.6779	1.4881	0.74348
sp|Q99KR3|LACB2_MOUSE	>sp|Q99KR3|LACB2_MOUSE Beta-lactamase-like protein 2 OS=Mus musculus GN=Lactb2 PE=1 SV=1	4.3627	0.97512	1.1972	0.74488
tr|D3Z121|D3Z121_MOUSE;tr|D3YVK1|D3YVK1_MOUSE;sp|P15105|GLNA_MOUSE	>tr|D3Z121|D3Z121_MOUSE Glutamine synthetase (Fragment) OS=Mus musculus GN=Glul PE=2 SV=1;>tr|D3YVK1|D3YVK1_MOUSE Glutamine synthetase (Fragment) OS=Mus musculus GN=Glul PE=2 SV=1;>sp|P15105|GLNA_MOUSE Glutamine synthetase OS=Mus musculus GN=Glul PE=1 SV=6	1.8815	0.29918		0.74536
sp|Q9EP52|TWSG1_MOUSE	>sp|Q9EP52|TWSG1_MOUSE Twisted gastrulation protein homolog 1 OS=Mus musculus GN=Twsg1 PE=1 SV=1	2.2539	1.519	1.1236	0.747
sp|Q5NCC3|TRI41_MOUSE	>sp|Q5NCC3|TRI41_MOUSE E3 ubiquitin-protein ligase TRIM41 OS=Mus musculus GN=Trim41 PE=2 SV=1	2.7313			0.7478
sp|Q9D842|APLF_MOUSE	>sp|Q9D842|APLF_MOUSE Aprataxin and PNK-like factor OS=Mus musculus GN=Aplf PE=2 SV=2	7.3235	0.94547		0.74871
sp|Q8VDZ4|ZDHC5_MOUSE	>sp|Q8VDZ4|ZDHC5_MOUSE Palmitoyltransferase ZDHHC5 OS=Mus musculus GN=Zdhhc5 PE=1 SV=1	11.093	1.2367	1.0055	0.74922
sp|Q9JMA2|TGT_MOUSE	>sp|Q9JMA2|TGT_MOUSE Queuine tRNA-ribosyltransferase OS=Mus musculus GN=Qtrt1 PE=1 SV=2	11.062			0.74925
sp|Q8K339|KIN17_MOUSE	>sp|Q8K339|KIN17_MOUSE DNA/RNA-binding protein KIN17 OS=Mus musculus GN=Kin PE=2 SV=1	2.7402	0.93435		0.74926
sp|P46718|PDCD2_MOUSE	>sp|P46718|PDCD2_MOUSE Programmed cell death protein 2 OS=Mus musculus GN=Pdcd2 PE=2 SV=2	6.0663	1.0966	1.044	0.74959
sp|Q9JJX7|TYDP2_MOUSE	>sp|Q9JJX7|TYDP2_MOUSE Tyrosyl-DNA phosphodiesterase 2 OS=Mus musculus GN=Tdp2 PE=1 SV=1	15.045	0.84577	0.91434	0.74981
sp|Q9JKX4|AATF_MOUSE	>sp|Q9JKX4|AATF_MOUSE Protein AATF OS=Mus musculus GN=Aatf PE=1 SV=1	30.958	0.86074	0.85683	0.7502
sp|Q9CPR8|MAGG1_MOUSE	>sp|Q9CPR8|MAGG1_MOUSE Melanoma-associated antigen G1 OS=Mus musculus GN=Ndnl2 PE=1 SV=1	2.6214	0.80318	0.84467	0.75343
sp|Q9ERV1|MKRN2_MOUSE	>sp|Q9ERV1|MKRN2_MOUSE Probable E3 ubiquitin-protein ligase makorin-2 OS=Mus musculus GN=Mkrn2 PE=2 SV=2	1.2797	0.98829	0.97511	0.75349
sp|P52927|HMGA2_MOUSE;tr|Q6NSP9|Q6NSP9_MOUSE	>sp|P52927|HMGA2_MOUSE High mobility group protein HMGI-C OS=Mus musculus GN=Hmga2 PE=1 SV=1;>tr|Q6NSP9|Q6NSP9_MOUSE High mobility group protein HMGI-C OS=Mus musculus GN=Hmga2 PE=2 SV=1	195.96	0.84506	1.0166	0.75386
sp|Q61103|REQU_MOUSE;tr|D3Z5N6|D3Z5N6_MOUSE	>sp|Q61103|REQU_MOUSE Zinc finger protein ubi-d4 OS=Mus musculus GN=Dpf2 PE=1 SV=1;>tr|D3Z5N6|D3Z5N6_MOUSE Zinc finger protein ubi-d4 OS=Mus musculus GN=Dpf2 PE=2 SV=1	28.038	0.92668	0.83361	0.75404
sp|Q8R3Y8|I2BP1_MOUSE	>sp|Q8R3Y8|I2BP1_MOUSE Interferon regulatory factor 2-binding protein 1 OS=Mus musculus GN=Irf2bp1 PE=1 SV=2	17.577	0.77707	0.94586	0.75422
sp|Q6PFQ7|RASL2_MOUSE	>sp|Q6PFQ7|RASL2_MOUSE Ras GTPase-activating protein 4 OS=Mus musculus GN=Rasa4 PE=2 SV=1	8.6462	0.816		0.75509
sp|Q9WTU0|PHF2_MOUSE	>sp|Q9WTU0|PHF2_MOUSE Lysine-specific demethylase PHF2 OS=Mus musculus GN=Phf2 PE=1 SV=2	12.526	1.1108	1.001	0.75525
sp|Q922W5|P5CR1_MOUSE;tr|A2ABZ2|A2ABZ2_MOUSE;tr|A2ABZ3|A2ABZ3_MOUSE	>sp|Q922W5|P5CR1_MOUSE Pyrroline-5-carboxylate reductase 1, mitochondrial OS=Mus musculus GN=Pycr1 PE=1 SV=1;>tr|A2ABZ2|A2ABZ2_MOUSE Pyrroline-5-carboxylate reductase 1, mitochondrial (Fragment) OS=Mus musculus GN=Pycr1 PE=2 SV=1;>tr|A2ABZ3|A2ABZ3_MOUSE Py	73.909	0.826	1.0278	0.7556
sp|Q60596|XRCC1_MOUSE	>sp|Q60596|XRCC1_MOUSE DNA repair protein XRCC1 OS=Mus musculus GN=Xrcc1 PE=1 SV=2	37.735	0.85533	1.1071	0.75649
sp|Q8K4M5|COMD1_MOUSE;tr|F7BCN0|F7BCN0_MOUSE;tr|F7BZY0|F7BZY0_MOUSE;tr|Q8VI86|Q8VI86_MOUSE	>sp|Q8K4M5|COMD1_MOUSE COMM domain-containing protein 1 OS=Mus musculus GN=Commd1 PE=2 SV=2;>tr|F7BCN0|F7BCN0_MOUSE COMM domain-containing protein 1 (Fragment) OS=Mus musculus GN=Commd1 PE=2 SV=1;>tr|F7BZY0|F7BZY0_MOUSE COMM domain-containing protein 1 (Fr	7.6879	0.9503	0.8325	0.75663
sp|Q9JHS9|CWC15_MOUSE	>sp|Q9JHS9|CWC15_MOUSE Spliceosome-associated protein CWC15 homolog OS=Mus musculus GN=Cwc15 PE=1 SV=1	76.394	0.89627	0.95259	0.75676
tr|B1AS37|B1AS37_MOUSE;sp|Q9D032|SSBP3_MOUSE;tr|B1AS34|B1AS34_MOUSE	>tr|B1AS37|B1AS37_MOUSE Single-stranded DNA-binding protein 3 OS=Mus musculus GN=Ssbp3 PE=2 SV=1;>sp|Q9D032|SSBP3_MOUSE Single-stranded DNA-binding protein 3 OS=Mus musculus GN=Ssbp3 PE=2 SV=2;>tr|B1AS34|B1AS34_MOUSE Single-stranded DNA-binding protein 3 (	27.576	0.73056	1.0614	0.75676
sp|Q6DIC0|SMCA2_MOUSE;tr|F2Z4A9|F2Z4A9_MOUSE;tr|H3BLH0|H3BLH0_MOUSE;tr|E9QAB8|E9QAB8_MOUSE;tr|H3BJK2|H3BJK2_MOUSE	>sp|Q6DIC0|SMCA2_MOUSE Probable global transcription activator SNF2L2 OS=Mus musculus GN=Smarca2 PE=1 SV=1;>tr|F2Z4A9|F2Z4A9_MOUSE Probable global transcription activator SNF2L2 OS=Mus musculus GN=Smarca2 PE=2 SV=1;>tr|H3BLH0|H3BLH0_MOUSE Probable global t	7.0248	1.0775		0.75735
tr|Q8C253|Q8C253_MOUSE;sp|P16110|LEG3_MOUSE	>tr|Q8C253|Q8C253_MOUSE Galectin-3 OS=Mus musculus GN=Lgals3 PE=2 SV=1;>sp|P16110|LEG3_MOUSE Galectin-3 OS=Mus musculus GN=Lgals3 PE=1 SV=3	142.47	0.93333	0.91296	0.75736
sp|P15066|JUND_MOUSE	>sp|P15066|JUND_MOUSE Transcription factor jun-D OS=Mus musculus GN=Jund PE=1 SV=1	18.428	0.76168	0.76881	0.75789
sp|P03975|IGEB_MOUSE	>sp|P03975|IGEB_MOUSE IgE-binding protein OS=Mus musculus GN=Iap PE=2 SV=1	140.1	0.59073	0.76418	0.75879
sp|Q8VCB2|MED25_MOUSE	>sp|Q8VCB2|MED25_MOUSE Mediator of RNA polymerase II transcription subunit 25 OS=Mus musculus GN=Med25 PE=1 SV=1	14.794	1.0265	1.097	0.75953
sp|Q3UGS4|F195B_MOUSE	>sp|Q3UGS4|F195B_MOUSE Protein FAM195B OS=Mus musculus GN=Fam195b PE=1 SV=1	21.102	1.0669	1.0608	0.75955
sp|P51141|DVL1_MOUSE	>sp|P51141|DVL1_MOUSE Segment polarity protein dishevelled homolog DVL-1 OS=Mus musculus GN=Dvl1 PE=1 SV=2	2.7665	Heavy Labeled		0.75957
tr|E9QAD4|E9QAD4_MOUSE;sp|Q7TQK5|CCD93_MOUSE	>tr|E9QAD4|E9QAD4_MOUSE Coiled-coil domain-containing protein 93 OS=Mus musculus GN=Ccdc93 PE=2 SV=1;>sp|Q7TQK5|CCD93_MOUSE Coiled-coil domain-containing protein 93 OS=Mus musculus GN=Ccdc93 PE=2 SV=1	11.214	1.1982	1.0321	0.76002
tr|Q8K094|Q8K094_MOUSE	>tr|Q8K094|Q8K094_MOUSE Poliovirus receptor OS=Mus musculus GN=Pvr PE=2 SV=1	39.735	0.89487	1.0079	0.76008
tr|F7AI87|F7AI87_MOUSE	>tr|F7AI87|F7AI87_MOUSE 26S proteasome non-ATPase regulatory subunit 4 (Fragment) OS=Mus musculus GN=Psmd4 PE=2 SV=1	60.381	0.82279		0.76068
sp|Q9JMG1|EDF1_MOUSE	>sp|Q9JMG1|EDF1_MOUSE Endothelial differentiation-related factor 1 OS=Mus musculus GN=Edf1 PE=1 SV=1	35.109	0.74656	0.83669	0.76069
sp|Q99J83|ATG5_MOUSE	>sp|Q99J83|ATG5_MOUSE Autophagy protein 5 OS=Mus musculus GN=Atg5 PE=1 SV=1	1.2726	1.0122	Light Labeled	0.76119
sp|Q91YI0|ARLY_MOUSE;tr|E0CY49|E0CY49_MOUSE;tr|E0CXM2|E0CXM2_MOUSE	>sp|Q91YI0|ARLY_MOUSE Argininosuccinate lyase OS=Mus musculus GN=Asl PE=2 SV=1;>tr|E0CY49|E0CY49_MOUSE Argininosuccinate lyase (Fragment) OS=Mus musculus GN=Asl PE=2 SV=1;>tr|E0CXM2|E0CXM2_MOUSE Argininosuccinate lyase OS=Mus musculus GN=Asl PE=2 SV=1	11.282	1.0107	0.99233	0.76154
sp|O70126|AURKB_MOUSE	>sp|O70126|AURKB_MOUSE Aurora kinase B OS=Mus musculus GN=Aurkb PE=1 SV=2	20.869	1.594	1.305	0.76203
sp|Q9QXG4|ACSA_MOUSE;tr|A2AQN5|A2AQN5_MOUSE;tr|A2AQN4|A2AQN4_MOUSE	>sp|Q9QXG4|ACSA_MOUSE Acetyl-coenzyme A synthetase, cytoplasmic OS=Mus musculus GN=Acss2 PE=1 SV=2;>tr|A2AQN5|A2AQN5_MOUSE Acetyl-coenzyme A synthetase, cytoplasmic OS=Mus musculus GN=Acss2 PE=2 SV=1;>tr|A2AQN4|A2AQN4_MOUSE Acetyl-coenzyme A synthetase, cy	1.7028			0.76217
sp|Q505D7|OPA3_MOUSE	>sp|Q505D7|OPA3_MOUSE Optic atrophy 3 protein homolog OS=Mus musculus GN=Opa3 PE=1 SV=1	2.8937	0.74404	1.0023	0.76324
tr|Q5SSP3|Q5SSP3_MOUSE;sp|O35874|SATT_MOUSE	>tr|Q5SSP3|Q5SSP3_MOUSE Neutral amino acid transporter A OS=Mus musculus GN=Slc1a4 PE=2 SV=1;>sp|O35874|SATT_MOUSE Neutral amino acid transporter A OS=Mus musculus GN=Slc1a4 PE=1 SV=1	33.515	0.64457		0.76337
tr|Q63ZW6|Q63ZW6_MOUSE;tr|F7CK55|F7CK55_MOUSE	>tr|Q63ZW6|Q63ZW6_MOUSE Col4a5 protein OS=Mus musculus GN=Col4a5 PE=2 SV=1;>tr|F7CK55|F7CK55_MOUSE Protein Col4a5 (Fragment) OS=Mus musculus GN=Col4a5 PE=4 SV=1	29.406	0.91738	0.77989	0.76343
sp|Q7TSH3|ZN516_MOUSE	>sp|Q7TSH3|ZN516_MOUSE Zinc finger protein 516 OS=Mus musculus GN=Znf516 PE=2 SV=1	2.3451	0.77256	0.92579	0.76346
sp|Q8VDF2|UHRF1_MOUSE	>sp|Q8VDF2|UHRF1_MOUSE E3 ubiquitin-protein ligase UHRF1 OS=Mus musculus GN=Uhrf1 PE=1 SV=2	141.77	0.65943	0.82879	0.76374
sp|Q9JK38|GNA1_MOUSE	>sp|Q9JK38|GNA1_MOUSE Glucosamine 6-phosphate N-acetyltransferase OS=Mus musculus GN=Gnpnat1 PE=2 SV=1	17.83		0.79305	0.76389
tr|J3QMC5|J3QMC5_MOUSE;tr|A2ANY6|A2ANY6_MOUSE	>tr|J3QMC5|J3QMC5_MOUSE Midasin OS=Mus musculus GN=Mdn1 PE=2 SV=1;>tr|A2ANY6|A2ANY6_MOUSE Midasin OS=Mus musculus GN=Mdn1 PE=2 SV=1	7.7371	0.69686	0.88885	0.76392
sp|Q9CQN3|TOM6_MOUSE	>sp|Q9CQN3|TOM6_MOUSE Mitochondrial import receptor subunit TOM6 homolog OS=Mus musculus GN=Tomm6 PE=3 SV=1	3.8809	0.95424	1.0551	0.76423
sp|Q9D8M4|RL7L_MOUSE	>sp|Q9D8M4|RL7L_MOUSE 60S ribosomal protein L7-like 1 OS=Mus musculus GN=Rpl7l1 PE=2 SV=1	26.852	0.61338	0.78944	0.76543
sp|Q8K009|AL1L2_MOUSE;tr|D3Z6B9|D3Z6B9_MOUSE	>sp|Q8K009|AL1L2_MOUSE Mitochondrial 10-formyltetrahydrofolate dehydrogenase OS=Mus musculus GN=Aldh1l2 PE=2 SV=2;>tr|D3Z6B9|D3Z6B9_MOUSE Mitochondrial 10-formyltetrahydrofolate dehydrogenase OS=Mus musculus GN=Aldh1l2 PE=2 SV=1	323.31	0.89087	1.054	0.76586
sp|Q8K1J5|SDE2_MOUSE	>sp|Q8K1J5|SDE2_MOUSE Protein SDE2 homolog OS=Mus musculus GN=Sde2 PE=1 SV=1	1.7402	0.66721		0.76644
tr|G3X963|G3X963_MOUSE;sp|Q8CDM1|ATAD2_MOUSE	>tr|G3X963|G3X963_MOUSE ATPase family AAA domain-containing protein 2 OS=Mus musculus GN=Atad2 PE=4 SV=1;>sp|Q8CDM1|ATAD2_MOUSE ATPase family AAA domain-containing protein 2 OS=Mus musculus GN=Atad2 PE=1 SV=1	47.065	1.0395	1.3131	0.76709
tr|Q9R1R8|Q9R1R8_MOUSE;sp|Q9QYF1|RDH11_MOUSE	>tr|Q9R1R8|Q9R1R8_MOUSE Retinol dehydrogenase 11 OS=Mus musculus GN=Rdh11 PE=2 SV=1;>sp|Q9QYF1|RDH11_MOUSE Retinol dehydrogenase 11 OS=Mus musculus GN=Rdh11 PE=2 SV=2	20.389	0.77437	1.0315	0.7671
sp|P10853|H2B1F_MOUSE;sp|Q8CGP0|H2B3B_MOUSE	>sp|P10853|H2B1F_MOUSE Histone H2B type 1-F/J/L OS=Mus musculus GN=Hist1h2bf PE=1 SV=2;>sp|Q8CGP0|H2B3B_MOUSE Histone H2B type 3-B OS=Mus musculus GN=Hist3h2bb PE=1 SV=3	2.1971	0.69919	0.74317	0.76771
sp|Q5SV85|SYNRG_MOUSE	>sp|Q5SV85|SYNRG_MOUSE Synergin gamma OS=Mus musculus GN=Synrg PE=1 SV=1	27.837	0.90098	1.0195	0.76785
sp|Q8BHS6|ARMX3_MOUSE	>sp|Q8BHS6|ARMX3_MOUSE Armadillo repeat-containing X-linked protein 3 OS=Mus musculus GN=Armcx3 PE=1 SV=1	4.7249		1.2039	0.76801
sp|Q9Z2D6|MECP2_MOUSE	>sp|Q9Z2D6|MECP2_MOUSE Methyl-CpG-binding protein 2 OS=Mus musculus GN=Mecp2 PE=1 SV=1	4.8855	1.0345	1.1849	0.76844
sp|Q9CZJ1|UTP11_MOUSE	>sp|Q9CZJ1|UTP11_MOUSE Probable U3 small nucleolar RNA-associated protein 11 OS=Mus musculus GN=Utp11l PE=2 SV=1	6.947	0.60222	0.80126	0.76927
tr|Q8R5L1|Q8R5L1_MOUSE;sp|O35658|C1QBP_MOUSE	>tr|Q8R5L1|Q8R5L1_MOUSE Complement component 1 Q subcomponent-binding protein, mitochondrial OS=Mus musculus GN=C1qbp PE=2 SV=1;>sp|O35658|C1QBP_MOUSE Complement component 1 Q subcomponent-binding protein, mitochondrial OS=Mus musculus GN=C1qbp PE=1 SV=1	133.69	0.91174	1.0058	0.76957
sp|Q91YD3|DCP1A_MOUSE	>sp|Q91YD3|DCP1A_MOUSE mRNA-decapping enzyme 1A OS=Mus musculus GN=Dcp1a PE=1 SV=1	3.1073	1.3952	0.99519	0.77032
tr|D3Z1H8|D3Z1H8_MOUSE;tr|D3Z1H9|D3Z1H9_MOUSE;sp|Q9JL62|GLTP_MOUSE	>tr|D3Z1H8|D3Z1H8_MOUSE Glycolipid transfer protein OS=Mus musculus GN=Gltp PE=2 SV=1;>tr|D3Z1H9|D3Z1H9_MOUSE Glycolipid transfer protein OS=Mus musculus GN=Gltp PE=2 SV=1;>sp|Q9JL62|GLTP_MOUSE Glycolipid transfer protein OS=Mus musculus GN=Gltp PE=2 SV=3	5.3272	1.2355		0.77032
tr|G3UWD2|G3UWD2_MOUSE;sp|Q03347|RUNX1_MOUSE;tr|Q3UM65|Q3UM65_MOUSE;tr|G3X9W7|G3X9W7_MOUSE	>tr|G3UWD2|G3UWD2_MOUSE Runt related transcription factor 1, isoform CRA_c OS=Mus musculus GN=Runx1 PE=4 SV=1;>sp|Q03347|RUNX1_MOUSE Runt-related transcription factor 1 OS=Mus musculus GN=Runx1 PE=1 SV=1;>tr|Q3UM65|Q3UM65_MOUSE Runt-related transcription f	5.9743	Light Labeled		0.7706
sp|A2A6T1|CDR2L_MOUSE	>sp|A2A6T1|CDR2L_MOUSE Cerebellar degeneration-related protein 2-like OS=Mus musculus GN=Cdr2l PE=2 SV=1	8.036	1.0191	1.0796	0.77071
sp|Q9DB73|NB5R1_MOUSE;tr|G3UZG6|G3UZG6_MOUSE	>sp|Q9DB73|NB5R1_MOUSE NADH-cytochrome b5 reductase 1 OS=Mus musculus GN=Cyb5r1 PE=2 SV=1;>tr|G3UZG6|G3UZG6_MOUSE Cytochrome b5 reductase 1, isoform CRA_a (Fragment) OS=Mus musculus GN=Cyb5r1 PE=4 SV=1	63.922	0.89073	1.0777	0.77129
sp|O88888|APBA3_MOUSE	>sp|O88888|APBA3_MOUSE Amyloid beta A4 precursor protein-binding family A member 3 OS=Mus musculus GN=Apba3 PE=1 SV=1	2.6521	0.99825	Light Labeled	0.77235
sp|Q8R3F5|FABD_MOUSE	>sp|Q8R3F5|FABD_MOUSE Malonyl-CoA-acyl carrier protein transacylase, mitochondrial OS=Mus musculus GN=Mcat PE=2 SV=3	20.489	1.015	1.1488	0.77288
sp|Q5SVQ0|KAT7_MOUSE	>sp|Q5SVQ0|KAT7_MOUSE Histone acetyltransferase KAT7 OS=Mus musculus GN=Kat7 PE=2 SV=1	11.919	0.89672	Light Labeled	0.77312
sp|Q922H4|GMPPA_MOUSE	>sp|Q922H4|GMPPA_MOUSE Mannose-1-phosphate guanyltransferase alpha OS=Mus musculus GN=Gmppa PE=2 SV=1	12.424	1.0826	1.0456	0.77314
sp|P63154|CRNL1_MOUSE	>sp|P63154|CRNL1_MOUSE Crooked neck-like protein 1 OS=Mus musculus GN=Crnkl1 PE=2 SV=1	10.914	0.79829	0.91109	0.77356
tr|G5E8S8|G5E8S8_MOUSE;sp|Q8BVD5|MPP7_MOUSE	>tr|G5E8S8|G5E8S8_MOUSE MAGUK p55 subfamily member 7 OS=Mus musculus GN=Mpp7 PE=4 SV=1;>sp|Q8BVD5|MPP7_MOUSE MAGUK p55 subfamily member 7 OS=Mus musculus GN=Mpp7 PE=2 SV=2	4.9562	1.2467	1.145	0.77366
sp|Q7TQK4|EXOS3_MOUSE	>sp|Q7TQK4|EXOS3_MOUSE Exosome complex component RRP40 OS=Mus musculus GN=Exosc3 PE=1 SV=3	9.7888	0.91238	1.2062	0.77502
sp|Q8C0E3|TRI47_MOUSE	>sp|Q8C0E3|TRI47_MOUSE Tripartite motif-containing protein 47 OS=Mus musculus GN=Trim47 PE=2 SV=2	26.903	0.80035	0.88836	0.77507
sp|Q8N7N5|DCAF8_MOUSE	>sp|Q8N7N5|DCAF8_MOUSE DDB1- and CUL4-associated factor 8 OS=Mus musculus GN=Dcaf8 PE=1 SV=1	6.9415	0.76345		0.77547
sp|Q6A0A2|LAR4B_MOUSE	>sp|Q6A0A2|LAR4B_MOUSE La-related protein 4B OS=Mus musculus GN=Larp4b PE=1 SV=2	26.381	0.97987	1.0192	0.77743
sp|Q9DB29|IAH1_MOUSE	>sp|Q9DB29|IAH1_MOUSE Isoamyl acetate-hydrolyzing esterase 1 homolog OS=Mus musculus GN=Iah1 PE=2 SV=1	1.5864		1.0007	0.77759
sp|Q6KCD5|NIPBL_MOUSE	>sp|Q6KCD5|NIPBL_MOUSE Nipped-B-like protein OS=Mus musculus GN=Nipbl PE=1 SV=1	6.8939	Light Labeled	0.96291	0.77781
sp|Q99MR8|MCCA_MOUSE	>sp|Q99MR8|MCCA_MOUSE Methylcrotonoyl-CoA carboxylase subunit alpha, mitochondrial OS=Mus musculus GN=Mccc1 PE=2 SV=2	18.998	1.3519	1.1244	0.77851
sp|A6PWY4|WDR76_MOUSE	>sp|A6PWY4|WDR76_MOUSE WD repeat-containing protein 76 OS=Mus musculus GN=Wdr76 PE=2 SV=1	2.7815	Light Labeled		0.77912
tr|B1AU74|B1AU74_MOUSE;sp|Q9CWP6|MSPD2_MOUSE	>tr|B1AU74|B1AU74_MOUSE Motile sperm domain-containing protein 2 OS=Mus musculus GN=Mospd2 PE=2 SV=1;>sp|Q9CWP6|MSPD2_MOUSE Motile sperm domain-containing protein 2 OS=Mus musculus GN=Mospd2 PE=1 SV=2	4.331	0.87086	0.87508	0.77922
sp|Q8BL48|UNK_MOUSE	>sp|Q8BL48|UNK_MOUSE RING finger protein unkempt homolog OS=Mus musculus GN=Unk PE=1 SV=1	5.513	0.69119		0.77938
sp|Q8CGB6|TENC1_MOUSE	>sp|Q8CGB6|TENC1_MOUSE Tensin-like C1 domain-containing phosphatase OS=Mus musculus GN=Tenc1 PE=1 SV=1	32.684	0.6465	1.0446	0.77957
sp|P29416|HEXA_MOUSE	>sp|P29416|HEXA_MOUSE Beta-hexosaminidase subunit alpha OS=Mus musculus GN=Hexa PE=2 SV=2	8.0382	Light Labeled	1.0909	0.78035
sp|Q8BIX3|AL14E_MOUSE	>sp|Q8BIX3|AL14E_MOUSE ARL14 effector protein OS=Mus musculus GN=Arl14ep PE=2 SV=1	6.1371	0.64563	1.0067	0.78038
tr|Q8BLD4|Q8BLD4_MOUSE	>tr|Q8BLD4|Q8BLD4_MOUSE MCG16669, isoform CRA_f OS=Mus musculus GN=Tardbp PE=2 SV=1	2.4466			0.78061
sp|Q9EPK7|XPO7_MOUSE;tr|E9PUW7|E9PUW7_MOUSE	>sp|Q9EPK7|XPO7_MOUSE Exportin-7 OS=Mus musculus GN=Xpo7 PE=2 SV=3;>tr|E9PUW7|E9PUW7_MOUSE Exportin-7 OS=Mus musculus GN=Xpo7 PE=2 SV=1	29.243	0.88835	0.84578	0.78079
tr|Q8CFR5|Q8CFR5_MOUSE;sp|Q9D2N4|DTNA_MOUSE	>tr|Q8CFR5|Q8CFR5_MOUSE Dystrobrevin alpha OS=Mus musculus GN=Dtna PE=2 SV=1;>sp|Q9D2N4|DTNA_MOUSE Dystrobrevin alpha OS=Mus musculus GN=Dtna PE=1 SV=2	22.752		1.3642	0.78091
tr|E9PUC2|E9PUC2_MOUSE;sp|Q9CZW4|ACSL3_MOUSE	>tr|E9PUC2|E9PUC2_MOUSE Long-chain-fatty-acid--CoA ligase 3 OS=Mus musculus GN=Acsl3 PE=2 SV=1;>sp|Q9CZW4|ACSL3_MOUSE Long-chain-fatty-acid--CoA ligase 3 OS=Mus musculus GN=Acsl3 PE=2 SV=2	29.432			0.78138
sp|Q8CI75|DI3L2_MOUSE	>sp|Q8CI75|DI3L2_MOUSE DIS3-like exonuclease 2 OS=Mus musculus GN=Dis3l2 PE=1 SV=1	2.5534	1.1753		0.78185
sp|Q91V64|ISOC1_MOUSE	>sp|Q91V64|ISOC1_MOUSE Isochorismatase domain-containing protein 1 OS=Mus musculus GN=Isoc1 PE=2 SV=1	10.249	0.94625	1.1192	0.7822
sp|Q9CQU5|ZWINT_MOUSE	>sp|Q9CQU5|ZWINT_MOUSE ZW10 interactor OS=Mus musculus GN=Zwint PE=2 SV=1	18.551	0.6826	0.60793	0.78223
sp|P97390|VPS45_MOUSE	>sp|P97390|VPS45_MOUSE Vacuolar protein sorting-associated protein 45 OS=Mus musculus GN=Vps45 PE=1 SV=1	6.1207	0.97688	1.3536	0.78279
sp|Q8R0K4|CC137_MOUSE	>sp|Q8R0K4|CC137_MOUSE Coiled-coil domain-containing protein 137 OS=Mus musculus GN=Ccdc137 PE=2 SV=1	27.784	0.73351	0.92408	0.78327
tr|E9Q585|E9Q585_MOUSE;tr|E9PX68|E9PX68_MOUSE;tr|E9Q1Q0|E9Q1Q0_MOUSE	>tr|E9Q585|E9Q585_MOUSE Protein Slc4a1ap OS=Mus musculus GN=Slc4a1ap PE=2 SV=1;>tr|E9PX68|E9PX68_MOUSE Protein Slc4a1ap OS=Mus musculus GN=Slc4a1ap PE=2 SV=1;>tr|E9Q1Q0|E9Q1Q0_MOUSE Protein Slc4a1ap OS=Mus musculus GN=Slc4a1ap PE=2 SV=1	12.627	1.095	1.1105	0.7834
sp|Q9CR47|NSA2_MOUSE	>sp|Q9CR47|NSA2_MOUSE Ribosome biogenesis protein NSA2 homolog OS=Mus musculus GN=Nsa2 PE=2 SV=1	9.6715	0.62239	0.71144	0.78422
sp|Q9CWT6|DDX28_MOUSE	>sp|Q9CWT6|DDX28_MOUSE Probable ATP-dependent RNA helicase DDX28 OS=Mus musculus GN=Ddx28 PE=2 SV=2	10.946	0.87688	0.85514	0.78484
tr|E9QKT1|E9QKT1_MOUSE;sp|O08759|UBE3A_MOUSE	>tr|E9QKT1|E9QKT1_MOUSE Ubiquitin-protein ligase E3A OS=Mus musculus GN=Ube3a PE=2 SV=1;>sp|O08759|UBE3A_MOUSE Ubiquitin-protein ligase E3A OS=Mus musculus GN=Ube3a PE=2 SV=1	88.025	0.93033	0.80303	0.78491
tr|F2Z4A3|F2Z4A3_MOUSE	>tr|F2Z4A3|F2Z4A3_MOUSE Protein Fat1 OS=Mus musculus GN=Fat1 PE=2 SV=1	69.758	1.2381	1.2065	0.78571
sp|P43024|CX6A1_MOUSE;tr|Q9DCW5|Q9DCW5_MOUSE	>sp|P43024|CX6A1_MOUSE Cytochrome c oxidase subunit 6A1, mitochondrial OS=Mus musculus GN=Cox6a1 PE=1 SV=2;>tr|Q9DCW5|Q9DCW5_MOUSE Cytochrome c oxidase subunit 6A, mitochondrial OS=Mus musculus GN=Cox6a1 PE=3 SV=1	4.4347	0.94492	1.062	0.78627
sp|Q9JM62|REEP6_MOUSE	>sp|Q9JM62|REEP6_MOUSE Receptor expression-enhancing protein 6 OS=Mus musculus GN=Reep6 PE=2 SV=1	1.2339		1.2607	0.78635
sp|Q921U8|SMTN_MOUSE;tr|D3Z3Q3|D3Z3Q3_MOUSE	>sp|Q921U8|SMTN_MOUSE Smoothelin OS=Mus musculus GN=Smtn PE=2 SV=2;>tr|D3Z3Q3|D3Z3Q3_MOUSE Smoothelin OS=Mus musculus GN=Smtn PE=2 SV=1	16.804	1.3618	1.3725	0.78667
tr|Q9D034|Q9D034_MOUSE;sp|P27601|GNA13_MOUSE	>tr|Q9D034|Q9D034_MOUSE Guanine nucleotide-binding protein subunit alpha-13 OS=Mus musculus GN=Gna13 PE=2 SV=1;>sp|P27601|GNA13_MOUSE Guanine nucleotide-binding protein subunit alpha-13 OS=Mus musculus GN=Gna13 PE=1 SV=1	7.9038	1.0003	1.1342	0.78716
sp|Q3UMG5|LRCH2_MOUSE;tr|F6VQ19|F6VQ19_MOUSE;tr|A2AMP0|A2AMP0_MOUSE;tr|F7AAC3|F7AAC3_MOUSE	>sp|Q3UMG5|LRCH2_MOUSE Leucine-rich repeat and calponin homology domain-containing protein 2 OS=Mus musculus GN=Lrch2 PE=2 SV=2;>tr|F6VQ19|F6VQ19_MOUSE Leucine-rich repeat and calponin homology domain-containing protein 2 (Fragment) OS=Mus musculus GN=Lrch	12.561	1.0597	1.2685	0.7876
sp|Q9D2R0|AACS_MOUSE	>sp|Q9D2R0|AACS_MOUSE Acetoacetyl-CoA synthetase OS=Mus musculus GN=Aacs PE=1 SV=1	40.709	0.91837	1.0126	0.78765
sp|Q99JT9|MTND_MOUSE;tr|F7ARY2|F7ARY2_MOUSE	>sp|Q99JT9|MTND_MOUSE 1,2-dihydroxy-3-keto-5-methylthiopentene dioxygenase OS=Mus musculus GN=Adi1 PE=1 SV=1;>tr|F7ARY2|F7ARY2_MOUSE 1,2-dihydroxy-3-keto-5-methylthiopentene dioxygenase (Fragment) OS=Mus musculus GN=Adi1 PE=2 SV=1	24.531	0.63342	0.84214	0.78777
sp|B1AVZ0|UPP_MOUSE	>sp|B1AVZ0|UPP_MOUSE Uracil phosphoribosyltransferase homolog OS=Mus musculus GN=Uprt PE=2 SV=1	6.5275	0.87834	0.97677	0.78821
sp|Q0KL02|TRIO_MOUSE	>sp|Q0KL02|TRIO_MOUSE Triple functional domain protein OS=Mus musculus GN=Trio PE=1 SV=3	4.4699	0.90716	0.94994	0.78851
sp|Q9QZM0|UBQL2_MOUSE	>sp|Q9QZM0|UBQL2_MOUSE Ubiquilin-2 OS=Mus musculus GN=Ubqln2 PE=1 SV=2	182.19	0.91363	0.957	0.7887
sp|Q9D0D4|DIM1_MOUSE	>sp|Q9D0D4|DIM1_MOUSE Probable dimethyladenosine transferase OS=Mus musculus GN=Dimt1 PE=2 SV=1	9.4006	Light Labeled	0.72082	0.78878
sp|Q8BWQ6|CP062_MOUSE;tr|H3BJE8|H3BJE8_MOUSE;tr|D3YW20|D3YW20_MOUSE;tr|D3YW19|D3YW19_MOUSE;tr|I1E4X5|I1E4X5_MOUSE	>sp|Q8BWQ6|CP062_MOUSE UPF0505 protein C16orf62 homolog OS=Mus musculus PE=2 SV=2;>tr|H3BJE8|H3BJE8_MOUSE Protein 9030624J02Rik (Fragment) OS=Mus musculus GN=9030624J02Rik PE=2 SV=1;>tr|D3YW20|D3YW20_MOUSE Protein 9030624J02Rik (Fragment) OS=Mus musculus G	1.5557	1.0541		0.78885
tr|Q3V117|Q3V117_MOUSE;sp|Q91V92|ACLY_MOUSE	>tr|Q3V117|Q3V117_MOUSE ATP-citrate synthase OS=Mus musculus GN=Acly PE=2 SV=1;>sp|Q91V92|ACLY_MOUSE ATP-citrate synthase OS=Mus musculus GN=Acly PE=1 SV=1	323.31	0.84969	0.87375	0.7891
sp|P69566|RANB9_MOUSE;tr|E9Q5D6|E9Q5D6_MOUSE	>sp|P69566|RANB9_MOUSE Ran-binding protein 9 OS=Mus musculus GN=Ranbp9 PE=1 SV=1;>tr|E9Q5D6|E9Q5D6_MOUSE Ran-binding protein 9 OS=Mus musculus GN=Ranbp9 PE=4 SV=1	49.701	1.1751	1.0754	0.78993
sp|Q5RJG1|NOL10_MOUSE	>sp|Q5RJG1|NOL10_MOUSE Nucleolar protein 10 OS=Mus musculus GN=Nol10 PE=2 SV=1	18.913	0.72849	1.0676	0.79016
tr|D3Z3A9|D3Z3A9_MOUSE;tr|D3Z7T1|D3Z7T1_MOUSE;sp|Q8BH97|RCN3_MOUSE;tr|D3YZP8|D3YZP8_MOUSE	>tr|D3Z3A9|D3Z3A9_MOUSE Reticulocalbin-3 (Fragment) OS=Mus musculus GN=Rcn3 PE=2 SV=1;>tr|D3Z7T1|D3Z7T1_MOUSE Reticulocalbin-3 (Fragment) OS=Mus musculus GN=Rcn3 PE=2 SV=1;>sp|Q8BH97|RCN3_MOUSE Reticulocalbin-3 OS=Mus musculus GN=Rcn3 PE=2 SV=1;>tr|D3YZP8|	28.962	1.061	0.88547	0.79039
tr|D3Z7E5|D3Z7E5_MOUSE;sp|Q2NL51|GSK3A_MOUSE	>tr|D3Z7E5|D3Z7E5_MOUSE Glycogen synthase kinase-3 alpha OS=Mus musculus GN=Gsk3a PE=2 SV=1;>sp|Q2NL51|GSK3A_MOUSE Glycogen synthase kinase-3 alpha OS=Mus musculus GN=Gsk3a PE=1 SV=2	3.7551	1.1337	1.1024	0.79053
sp|Q8VI33|TAF9_MOUSE	>sp|Q8VI33|TAF9_MOUSE Transcription initiation factor TFIID subunit 9 OS=Mus musculus GN=Taf9 PE=2 SV=1	14.515	3.5869	0.98053	0.79055
tr|F6ZBL2|F6ZBL2_MOUSE;sp|Q80SY4|MIB1_MOUSE	>tr|F6ZBL2|F6ZBL2_MOUSE E3 ubiquitin-protein ligase MIB1 (Fragment) OS=Mus musculus GN=Mib1 PE=4 SV=1;>sp|Q80SY4|MIB1_MOUSE E3 ubiquitin-protein ligase MIB1 OS=Mus musculus GN=Mib1 PE=1 SV=1	3.6814	1.3938	0.90082	0.79066
sp|Q91XU0|WRIP1_MOUSE	>sp|Q91XU0|WRIP1_MOUSE ATPase WRNIP1 OS=Mus musculus GN=Wrnip1 PE=1 SV=2	16.841	1.0243	1.0916	0.79069
tr|A2A9W7|A2A9W7_MOUSE;sp|Q8BMI3|GGA3_MOUSE;tr|S4R2D2|S4R2D2_MOUSE	>tr|A2A9W7|A2A9W7_MOUSE ADP-ribosylation factor-binding protein GGA3 OS=Mus musculus GN=Gga3 PE=2 SV=1;>sp|Q8BMI3|GGA3_MOUSE ADP-ribosylation factor-binding protein GGA3 OS=Mus musculus GN=Gga3 PE=2 SV=2;>tr|S4R2D2|S4R2D2_MOUSE ADP-ribosylation factor-bind	1.9972	0.83545	1.0242	0.79089
sp|O35387|HAX1_MOUSE	>sp|O35387|HAX1_MOUSE HCLS1-associated protein X-1 OS=Mus musculus GN=Hax1 PE=1 SV=1	8.3399	0.92252	0.87847	0.79155
tr|B9EJ80|B9EJ80_MOUSE	>tr|B9EJ80|B9EJ80_MOUSE PDZ domain containing 8 OS=Mus musculus GN=Pdzd8 PE=2 SV=1	9.846	1.173	1.0172	0.79187
sp|Q8C9S4|CJ118_MOUSE	>sp|Q8C9S4|CJ118_MOUSE Uncharacterized protein C10orf118 homolog OS=Mus musculus GN=Otg1 PE=2 SV=2	5.8745	0.84452	1.0988	0.79187
sp|Q9ERN0|SCAM2_MOUSE	>sp|Q9ERN0|SCAM2_MOUSE Secretory carrier-associated membrane protein 2 OS=Mus musculus GN=Scamp2 PE=2 SV=1	1.7638	0.9931	0.97198	0.79208
sp|Q9QWT9|KIFC1_MOUSE;tr|G3UXN2|G3UXN2_MOUSE	>sp|Q9QWT9|KIFC1_MOUSE Kinesin-like protein KIFC1 OS=Mus musculus GN=Kifc1 PE=1 SV=2;>tr|G3UXN2|G3UXN2_MOUSE Kinesin-like protein KIFC1 (Fragment) OS=Mus musculus GN=Kifc1 PE=2 SV=1	75.971	1.6431	1.181	0.79256
sp|Q920A5|RISC_MOUSE	>sp|Q920A5|RISC_MOUSE Retinoid-inducible serine carboxypeptidase OS=Mus musculus GN=Scpep1 PE=2 SV=2	22.3	0.97137	0.99153	0.79293
sp|Q9CR51|VATG1_MOUSE	>sp|Q9CR51|VATG1_MOUSE V-type proton ATPase subunit G 1 OS=Mus musculus GN=Atp6v1g1 PE=2 SV=3	164.51	1.0621	1.0325	0.79301
sp|O35654|DPOD2_MOUSE;tr|A8Y5G7|A8Y5G7_MOUSE	>sp|O35654|DPOD2_MOUSE DNA polymerase delta subunit 2 OS=Mus musculus GN=Pold2 PE=2 SV=2;>tr|A8Y5G7|A8Y5G7_MOUSE DNA polymerase delta subunit 2 (Fragment) OS=Mus musculus GN=Pold2 PE=2 SV=1	26.687	0.49496	0.78636	0.79314
sp|P40338|VHL_MOUSE	>sp|P40338|VHL_MOUSE Von Hippel-Lindau disease tumor suppressor OS=Mus musculus GN=Vhl PE=2 SV=1	6.0123	1.162		0.79325
sp|P55821|STMN2_MOUSE	>sp|P55821|STMN2_MOUSE Stathmin-2 OS=Mus musculus GN=Stmn2 PE=1 SV=1	6.658	1.0046	1.0017	0.79336
tr|B0QZH9|B0QZH9_MOUSE;sp|Q8BSN5|PHF23_MOUSE	>tr|B0QZH9|B0QZH9_MOUSE PHD finger protein 23 (Fragment) OS=Mus musculus GN=Phf23 PE=2 SV=1;>sp|Q8BSN5|PHF23_MOUSE PHD finger protein 23 OS=Mus musculus GN=Phf23 PE=2 SV=2	6.0359	2.9269	0.82874	0.79387
sp|Q921Q7|RIN1_MOUSE	>sp|Q921Q7|RIN1_MOUSE Ras and Rab interactor 1 OS=Mus musculus GN=Rin1 PE=1 SV=1	88.802	0.79075	0.89988	0.79395
sp|Q8VE99|CC115_MOUSE	>sp|Q8VE99|CC115_MOUSE Coiled-coil domain-containing protein 115 OS=Mus musculus GN=Ccdc115 PE=2 SV=1	52.157	1.1377	1.0151	0.79416
sp|Q8CH72|TRI32_MOUSE	>sp|Q8CH72|TRI32_MOUSE E3 ubiquitin-protein ligase TRIM32 OS=Mus musculus GN=Trim32 PE=1 SV=2	41.795	1.1051	1.0137	0.79418
tr|D3Z479|D3Z479_MOUSE;sp|Q91WE1|SNX15_MOUSE;tr|D3YVT2|D3YVT2_MOUSE	>tr|D3Z479|D3Z479_MOUSE Sorting nexin-15 OS=Mus musculus GN=Snx15 PE=2 SV=1;>sp|Q91WE1|SNX15_MOUSE Sorting nexin-15 OS=Mus musculus GN=Snx15 PE=2 SV=1;>tr|D3YVT2|D3YVT2_MOUSE Sorting nexin-15 (Fragment) OS=Mus musculus GN=Snx15 PE=2 SV=1	1.2471	Light Labeled	0.94802	0.79451
sp|Q8CIG9|FBXL8_MOUSE	>sp|Q8CIG9|FBXL8_MOUSE F-box/LRR-repeat protein 8 OS=Mus musculus GN=Fbxl8 PE=1 SV=1	1.7491	1.0633		0.79456
tr|D3Z4J3|D3Z4J3_MOUSE;tr|D3YZ62|D3YZ62_MOUSE;sp|Q99104|MYO5A_MOUSE	>tr|D3Z4J3|D3Z4J3_MOUSE Unconventional myosin-Va OS=Mus musculus GN=Myo5a PE=2 SV=1;>tr|D3YZ62|D3YZ62_MOUSE Unconventional myosin-Va OS=Mus musculus GN=Myo5a PE=2 SV=1;>sp|Q99104|MYO5A_MOUSE Unconventional myosin-Va OS=Mus musculus GN=Myo5a PE=1 SV=2	72.179	1.027	0.97324	0.79463
sp|Q9R1K9|CETN2_MOUSE;tr|B1AUQ7|B1AUQ7_MOUSE	>sp|Q9R1K9|CETN2_MOUSE Centrin-2 OS=Mus musculus GN=Cetn2 PE=1 SV=1;>tr|B1AUQ7|B1AUQ7_MOUSE Centrin-2 (Fragment) OS=Mus musculus GN=Cetn2 PE=2 SV=1	8.0293	0.83187	1.0195	0.79479
sp|Q9WU62|INCE_MOUSE	>sp|Q9WU62|INCE_MOUSE Inner centromere protein OS=Mus musculus GN=Incenp PE=1 SV=2	50.633	1.7982	1.4075	0.79509
sp|Q91WR3|ASCC2_MOUSE	>sp|Q91WR3|ASCC2_MOUSE Activating signal cointegrator 1 complex subunit 2 OS=Mus musculus GN=Ascc2 PE=2 SV=1	5.5179	0.9568	0.78218	0.79515
sp|Q78WZ7|RPA43_MOUSE	>sp|Q78WZ7|RPA43_MOUSE DNA-directed RNA polymerase I subunit RPA43 OS=Mus musculus GN=Twistnb PE=1 SV=1	4.6947	0.78214	0.91985	0.79616
sp|Q3UFY8|MRRP1_MOUSE	>sp|Q3UFY8|MRRP1_MOUSE Mitochondrial ribonuclease P protein 1 OS=Mus musculus GN=Trmt10c PE=2 SV=2	8.5709	0.93328		0.79623
sp|Q8CES0|NAA30_MOUSE;tr|E9QMB7|E9QMB7_MOUSE	>sp|Q8CES0|NAA30_MOUSE N-alpha-acetyltransferase 30 OS=Mus musculus GN=Naa30 PE=2 SV=2;>tr|E9QMB7|E9QMB7_MOUSE N-alpha-acetyltransferase 30 OS=Mus musculus GN=Naa30 PE=2 SV=1	32.404	0.95057	1.0752	0.79629
sp|Q9CQG2|MET16_MOUSE;tr|Q5SW15|Q5SW15_MOUSE	>sp|Q9CQG2|MET16_MOUSE Methyltransferase-like protein 16 OS=Mus musculus GN=Mettl16 PE=1 SV=1;>tr|Q5SW15|Q5SW15_MOUSE Methyltransferase-like protein 16 OS=Mus musculus GN=Mettl16 PE=2 SV=1	24.773	0.78346	0.82758	0.79676
sp|Q08509|EPS8_MOUSE	>sp|Q08509|EPS8_MOUSE Epidermal growth factor receptor kinase substrate 8 OS=Mus musculus GN=Eps8 PE=1 SV=2	186.68	0.58091	0.7215	0.79709
sp|Q9JJ89|CCD86_MOUSE	>sp|Q9JJ89|CCD86_MOUSE Coiled-coil domain-containing protein 86 OS=Mus musculus GN=Ccdc86 PE=1 SV=2	3.0578	0.53413	0.87825	0.79711
sp|Q9D0M0|EXOS7_MOUSE	>sp|Q9D0M0|EXOS7_MOUSE Exosome complex exonuclease RRP42 OS=Mus musculus GN=Exosc7 PE=2 SV=2	7.9586	0.56098	0.91853	0.79733
tr|J3QMN4|J3QMN4_MOUSE;tr|D3Z0K8|D3Z0K8_MOUSE;tr|J3QMQ8|J3QMQ8_MOUSE;sp|Q9JLT4|TRXR2_MOUSE	>tr|J3QMN4|J3QMN4_MOUSE Thioredoxin reductase 2, mitochondrial OS=Mus musculus GN=Txnrd2 PE=2 SV=1;>tr|D3Z0K8|D3Z0K8_MOUSE Thioredoxin reductase 2, mitochondrial OS=Mus musculus GN=Txnrd2 PE=2 SV=1;>tr|J3QMQ8|J3QMQ8_MOUSE Thioredoxin reductase 2, mitochond	3.6218	0.92956		0.79744
sp|Q8BHC7|RHBL4_MOUSE	>sp|Q8BHC7|RHBL4_MOUSE Rhomboid-related protein 4 OS=Mus musculus GN=Rhbdd1 PE=1 SV=1	1.8912		1.1621	0.79791
sp|Q9R059|FHL3_MOUSE;tr|F2Z455|F2Z455_MOUSE	>sp|Q9R059|FHL3_MOUSE Four and a half LIM domains protein 3 OS=Mus musculus GN=Fhl3 PE=2 SV=2;>tr|F2Z455|F2Z455_MOUSE Four and a half LIM domains protein 3 OS=Mus musculus GN=Fhl3 PE=2 SV=1	3.078	0.95846	0.97393	0.79814
tr|F8VQE9|F8VQE9_MOUSE;sp|Q8VHH5|AGAP3_MOUSE	>tr|F8VQE9|F8VQE9_MOUSE Arf-GAP with GTPase, ANK repeat and PH domain-containing protein 3 OS=Mus musculus GN=Agap3 PE=2 SV=1;>sp|Q8VHH5|AGAP3_MOUSE Arf-GAP with GTPase, ANK repeat and PH domain-containing protein 3 OS=Mus musculus GN=Agap3 PE=1 SV=1	5.4646		1.1905	0.79832
sp|Q5DTT8|PNMA5_MOUSE	>sp|Q5DTT8|PNMA5_MOUSE Paraneoplastic antigen-like protein 5 OS=Mus musculus GN=Pnma5 PE=2 SV=2	10.048	1.0749	0.88353	0.79888
sp|P70441|NHRF1_MOUSE	>sp|P70441|NHRF1_MOUSE Na(+)/H(+) exchange regulatory cofactor NHE-RF1 OS=Mus musculus GN=Slc9a3r1 PE=1 SV=3	35.88	0.92827	0.89705	0.79891
sp|Q91XL3|UXS1_MOUSE;tr|D3YUF9|D3YUF9_MOUSE	>sp|Q91XL3|UXS1_MOUSE UDP-glucuronic acid decarboxylase 1 OS=Mus musculus GN=Uxs1 PE=2 SV=1;>tr|D3YUF9|D3YUF9_MOUSE UDP-glucuronic acid decarboxylase 1 (Fragment) OS=Mus musculus GN=Uxs1 PE=2 SV=1	4.1092	1.4077	0.85562	0.79926
tr|G3UZ63|G3UZ63_MOUSE;tr|G3X961|G3X961_MOUSE;sp|Q921I2|KLDC4_MOUSE;tr|G3UZG5|G3UZG5_MOUSE	>tr|G3UZ63|G3UZ63_MOUSE Kelch domain-containing protein 4 OS=Mus musculus GN=Klhdc4 PE=2 SV=1;>tr|G3X961|G3X961_MOUSE Kelch domain containing 4, isoform CRA_a OS=Mus musculus GN=Klhdc4 PE=4 SV=1;>sp|Q921I2|KLDC4_MOUSE Kelch domain-containing protein 4 OS=M	48.851	0.85398	Light Labeled	0.79935
sp|Q3UHX9|CI114_MOUSE	>sp|Q3UHX9|CI114_MOUSE Uncharacterized protein C9orf114 homolog OS=Mus musculus GN=D2Wsu81e PE=2 SV=1	20.307	0.80629	0.7935	0.79965
sp|Q8BP47|SYNC_MOUSE	>sp|Q8BP47|SYNC_MOUSE Asparagine--tRNA ligase, cytoplasmic OS=Mus musculus GN=Nars PE=1 SV=2	191.05	0.69622	0.75047	0.80003
sp|Q9CQT2|RBM7_MOUSE	>sp|Q9CQT2|RBM7_MOUSE RNA-binding protein 7 OS=Mus musculus GN=Rbm7 PE=1 SV=1	41.29	1.1114	1.1771	0.80013
tr|B1APX2|B1APX2_MOUSE	>tr|B1APX2|B1APX2_MOUSE Protein 5031439G07Rik OS=Mus musculus GN=5031439G07Rik PE=2 SV=1	3.1292	0.95119	Light Labeled	0.80041
tr|Q9ESU7|Q9ESU7_MOUSE;sp|P51912|AAAT_MOUSE	>tr|Q9ESU7|Q9ESU7_MOUSE Neutral amino acid transporter ASCT2 OS=Mus musculus GN=Slc1a5 PE=2 SV=1;>sp|P51912|AAAT_MOUSE Neutral amino acid transporter B(0) OS=Mus musculus GN=Slc1a5 PE=2 SV=2	91.432	0.5775	0.95872	0.80044
sp|Q3UH60|DIP2B_MOUSE	>sp|Q3UH60|DIP2B_MOUSE Disco-interacting protein 2 homolog B OS=Mus musculus GN=Dip2b PE=1 SV=1	5.3822	0.82215	0.92723	0.8007
sp|Q78HU3|MB12A_MOUSE	>sp|Q78HU3|MB12A_MOUSE Multivesicular body subunit 12A OS=Mus musculus GN=Mvb12a PE=1 SV=1	19.259	1.0311	1.0702	0.80079
tr|E9Q412|E9Q412_MOUSE;tr|G5E8P1|G5E8P1_MOUSE;tr|E9PZ26|E9PZ26_MOUSE	>tr|E9Q412|E9Q412_MOUSE Protein Brd1 OS=Mus musculus GN=Brd1 PE=2 SV=1;>tr|G5E8P1|G5E8P1_MOUSE MCG7283 OS=Mus musculus GN=Brd1 PE=4 SV=1;>tr|E9PZ26|E9PZ26_MOUSE Protein Brd1 OS=Mus musculus GN=Brd1 PE=2 SV=1	2.2788	0.82625	0.91487	0.80082
sp|Q9DCJ7|AKIP_MOUSE	>sp|Q9DCJ7|AKIP_MOUSE Aurora kinase A-interacting protein OS=Mus musculus GN=Aurkaip1 PE=2 SV=2	6.9397	1.0288	0.96082	0.80096
sp|Q6PDI6|FA63B_MOUSE	>sp|Q6PDI6|FA63B_MOUSE Protein FAM63B OS=Mus musculus GN=Fam63b PE=1 SV=1	4.1712			0.8013
sp|Q9D0D5|T2EA_MOUSE	>sp|Q9D0D5|T2EA_MOUSE General transcription factor IIE subunit 1 OS=Mus musculus GN=Gtf2e1 PE=2 SV=1	16.796	1.1542	1.1197	0.80164
sp|Q9CWZ7|SNAG_MOUSE;tr|D3Z4B2|D3Z4B2_MOUSE	>sp|Q9CWZ7|SNAG_MOUSE Gamma-soluble NSF attachment protein OS=Mus musculus GN=Napg PE=1 SV=1;>tr|D3Z4B2|D3Z4B2_MOUSE Gamma-soluble NSF attachment protein (Fragment) OS=Mus musculus GN=Napg PE=2 SV=1	19.745	1.2258	1.0568	0.80169
sp|Q8BHG9|CGBP1_MOUSE	>sp|Q8BHG9|CGBP1_MOUSE CGG triplet repeat-binding protein 1 OS=Mus musculus GN=Cggbp1 PE=2 SV=1	31.822	0.69783	1.0123	0.80203
sp|Q921Y2|IMP3_MOUSE	>sp|Q921Y2|IMP3_MOUSE U3 small nucleolar ribonucleoprotein protein IMP3 OS=Mus musculus GN=Imp3 PE=2 SV=1	18.208	0.81202	0.88583	0.80213
sp|Q9ERA0|TFCP2_MOUSE	>sp|Q9ERA0|TFCP2_MOUSE Alpha-globin transcription factor CP2 OS=Mus musculus GN=Tfcp2 PE=1 SV=1	9.6512	1.3173	1.152	0.80228
sp|P32233|DRG1_MOUSE	>sp|P32233|DRG1_MOUSE Developmentally-regulated GTP-binding protein 1 OS=Mus musculus GN=Drg1 PE=1 SV=1	33.75	0.87829	0.91146	0.80272
sp|Q80TE0|RPAP1_MOUSE	>sp|Q80TE0|RPAP1_MOUSE RNA polymerase II-associated protein 1 OS=Mus musculus GN=Rpap1 PE=1 SV=2	1.5436	Light Labeled		0.8028
sp|Q8VEH6|CBWD1_MOUSE	>sp|Q8VEH6|CBWD1_MOUSE COBW domain-containing protein 1 OS=Mus musculus GN=Cbwd1 PE=2 SV=1	3.0603	1.3823	1.6123	0.80284
sp|Q64314|CD34_MOUSE	>sp|Q64314|CD34_MOUSE Hematopoietic progenitor cell antigen CD34 OS=Mus musculus GN=Cd34 PE=1 SV=1	65.499	0.97726		0.80289
sp|Q8BVE3|VATH_MOUSE	>sp|Q8BVE3|VATH_MOUSE V-type proton ATPase subunit H OS=Mus musculus GN=Atp6v1h PE=1 SV=1	78.408	1.1073	1.0819	0.80293
sp|Q3UZ39|LRRF1_MOUSE	>sp|Q3UZ39|LRRF1_MOUSE Leucine-rich repeat flightless-interacting protein 1 OS=Mus musculus GN=Lrrfip1 PE=1 SV=2	315.69	0.91431	1.2297	0.80305
sp|P05627|JUN_MOUSE	>sp|P05627|JUN_MOUSE Transcription factor AP-1 OS=Mus musculus GN=Jun PE=1 SV=3	60.216	0.78174	1.2128	0.80372
sp|Q60838|DVL2_MOUSE	>sp|Q60838|DVL2_MOUSE Segment polarity protein dishevelled homolog DVL-2 OS=Mus musculus GN=Dvl2 PE=1 SV=2	41.137	0.8007	0.82199	0.80379
sp|Q8VDL4|ADPGK_MOUSE	>sp|Q8VDL4|ADPGK_MOUSE ADP-dependent glucokinase OS=Mus musculus GN=Adpgk PE=1 SV=2	2.7973	1.0185	0.98162	0.80472
sp|Q8BHJ9|SLU7_MOUSE	>sp|Q8BHJ9|SLU7_MOUSE Pre-mRNA-splicing factor SLU7 OS=Mus musculus GN=Slu7 PE=1 SV=1	2.1247	0.92404	0.85587	0.80493
tr|E9PXV7|E9PXV7_MOUSE;sp|O08808|DIAP1_MOUSE;tr|E9PV41|E9PV41_MOUSE	>tr|E9PXV7|E9PXV7_MOUSE Protein diaphanous homolog 1 OS=Mus musculus GN=Diap1 PE=2 SV=1;>sp|O08808|DIAP1_MOUSE Protein diaphanous homolog 1 OS=Mus musculus GN=Diaph1 PE=1 SV=1;>tr|E9PV41|E9PV41_MOUSE Protein diaphanous homolog 1 OS=Mus musculus GN=Diap1 PE	13.096	0.91107	0.78806	0.80546
tr|H3BJ71|H3BJ71_MOUSE;tr|H3BKL6|H3BKL6_MOUSE;tr|H3BL19|H3BL19_MOUSE;tr|H3BJI6|H3BJI6_MOUSE;tr|H3BK44|H3BK44_MOUSE;tr|E9PY90|E9PY90_MOUSE;sp|Q8R311|CTGE5_MOUSE;tr|H3BK48|H3BK48_MOUSE;tr|E9Q3S2|E9Q3S2_MOUSE;tr|H3BKH2|H3BKH2_MOUSE;tr|H3BJS0|H3BJS0_MOUSE;tr|H3BJ35|H3BJ35_MOUSE;tr|H3BJS5|H3BJS5_MOUSE	>tr|H3BJ71|H3BJ71_MOUSE cTAGE family member 5 (Fragment) OS=Mus musculus GN=Ctage5 PE=2 SV=1;>tr|H3BKL6|H3BKL6_MOUSE cTAGE family member 5 OS=Mus musculus GN=Ctage5 PE=2 SV=1;>tr|H3BL19|H3BL19_MOUSE cTAGE family member 5 OS=Mus musculus GN=Ctage5 PE=2 SV=1	12.722	Heavy Labeled	1.2221	0.80578
sp|Q64337|SQSTM_MOUSE;tr|D3YZJ1|D3YZJ1_MOUSE	>sp|Q64337|SQSTM_MOUSE Sequestosome-1 OS=Mus musculus GN=Sqstm1 PE=1 SV=1;>tr|D3YZJ1|D3YZJ1_MOUSE Sequestosome-1 OS=Mus musculus GN=Sqstm1 PE=2 SV=1	189.53	0.55404	0.58824	0.80588
sp|Q7TME2|SPAG5_MOUSE	>sp|Q7TME2|SPAG5_MOUSE Sperm-associated antigen 5 OS=Mus musculus GN=Spag5 PE=1 SV=1	11.5	1.2591	1.1402	0.80597
sp|Q8BX57|PXK_MOUSE	>sp|Q8BX57|PXK_MOUSE PX domain-containing protein kinase-like protein OS=Mus musculus GN=Pxk PE=1 SV=2	2.8818			0.80711
tr|K3W4T3|K3W4T3_MOUSE;sp|Q9Z1G4|VPP1_MOUSE	>tr|K3W4T3|K3W4T3_MOUSE V-type proton ATPase 116 kDa subunit a isoform 1 OS=Mus musculus GN=Atp6v0a1 PE=4 SV=1;>sp|Q9Z1G4|VPP1_MOUSE V-type proton ATPase 116 kDa subunit a isoform 1 OS=Mus musculus GN=Atp6v0a1 PE=1 SV=3	12.157	1.3019	1.1769	0.80725
tr|A2A485|A2A485_MOUSE;tr|Q3U1M7|Q3U1M7_MOUSE;tr|A2A481|A2A481_MOUSE;tr|A2A480|A2A480_MOUSE;tr|Q3UH28|Q3UH28_MOUSE;tr|A2A483|A2A483_MOUSE;tr|E9Q8D1|E9Q8D1_MOUSE;tr|A2A482|A2A482_MOUSE;tr|E9Q8D3|E9Q8D3_MOUSE;tr|A2A484|A2A484_MOUSE	>tr|A2A485|A2A485_MOUSE Protein Zmynd8 OS=Mus musculus GN=Zmynd8 PE=2 SV=1;>tr|Q3U1M7|Q3U1M7_MOUSE Protein Zmynd8 OS=Mus musculus GN=Zmynd8 PE=2 SV=1;>tr|A2A481|A2A481_MOUSE Protein Zmynd8 OS=Mus musculus GN=Zmynd8 PE=2 SV=1;>tr|A2A480|A2A480_MOUSE Protein	2.9899	0.83473	1.0586	0.8083
tr|F8VQ87|F8VQ87_MOUSE;sp|P97789|XRN1_MOUSE	>tr|F8VQ87|F8VQ87_MOUSE 5-3 exoribonuclease 1 OS=Mus musculus GN=Xrn1 PE=4 SV=1;>sp|P97789|XRN1_MOUSE 5-3 exoribonuclease 1 OS=Mus musculus GN=Xrn1 PE=1 SV=1	7.107	1.8196	1.2328	0.80837
tr|G5E8R1|G5E8R1_MOUSE;tr|G5E8R0|G5E8R0_MOUSE;tr|E9Q455|E9Q455_MOUSE	>tr|G5E8R1|G5E8R1_MOUSE Tropomyosin 1, alpha, isoform CRA_j OS=Mus musculus GN=Tpm1 PE=3 SV=1;>tr|G5E8R0|G5E8R0_MOUSE Tropomyosin 1, alpha, isoform CRA_i OS=Mus musculus GN=Tpm1 PE=3 SV=1;>tr|E9Q455|E9Q455_MOUSE Tropomyosin alpha-1 chain OS=Mus musculus GN	45.774	0.84284	0.96812	0.8084
sp|Q62415|ASPP1_MOUSE;sp|Q8CG79|ASPP2_MOUSE;tr|E9QJU8|E9QJU8_MOUSE	>sp|Q62415|ASPP1_MOUSE Apoptosis-stimulating of p53 protein 1 OS=Mus musculus GN=Ppp1r13b PE=1 SV=2;>sp|Q8CG79|ASPP2_MOUSE Apoptosis-stimulating of p53 protein 2 OS=Mus musculus GN=Tp53bp2 PE=1 SV=3;>tr|E9QJU8|E9QJU8_MOUSE Apoptosis-stimulating of p53 prot	1.6866	1.1915	1.4374	0.80845
sp|Q8BP00|IQCB1_MOUSE	>sp|Q8BP00|IQCB1_MOUSE IQ calmodulin-binding motif-containing protein 1 OS=Mus musculus GN=Iqcb1 PE=1 SV=2	1.9027	0.97086	1.1836	0.80861
sp|P01899|HA11_MOUSE;tr|Q8HWB2|Q8HWB2_MOUSE	>sp|P01899|HA11_MOUSE H-2 class I histocompatibility antigen, D-B alpha chain OS=Mus musculus GN=H2-D1 PE=1 SV=2;>tr|Q8HWB2|Q8HWB2_MOUSE Protein H2-Q4 OS=Mus musculus GN=H2-Q4 PE=2 SV=1	42.237	1.0997	0.9536	0.80889
sp|Q6PAJ1|BCR_MOUSE	>sp|Q6PAJ1|BCR_MOUSE Breakpoint cluster region protein OS=Mus musculus GN=Bcr PE=1 SV=3	20.947	0.81691	0.87116	0.80892
tr|F6QKD2|F6QKD2_MOUSE;sp|Q9CWX9|DDX47_MOUSE	>tr|F6QKD2|F6QKD2_MOUSE Probable ATP-dependent RNA helicase DDX47 (Fragment) OS=Mus musculus GN=Ddx47 PE=4 SV=1;>sp|Q9CWX9|DDX47_MOUSE Probable ATP-dependent RNA helicase DDX47 OS=Mus musculus GN=Ddx47 PE=2 SV=2	9.4433	0.7313	0.90058	0.80898
sp|Q5SYD0|MYO1D_MOUSE	>sp|Q5SYD0|MYO1D_MOUSE Unconventional myosin-Id OS=Mus musculus GN=Myo1d PE=1 SV=1	5.2685	0.8949	0.95147	0.80925
sp|Q9CXR1|DHRS7_MOUSE	>sp|Q9CXR1|DHRS7_MOUSE Dehydrogenase/reductase SDR family member 7 OS=Mus musculus GN=Dhrs7 PE=2 SV=2	2.3569	0.92735		0.80943
sp|Q6P5C5|SMUG1_MOUSE	>sp|Q6P5C5|SMUG1_MOUSE Single-strand selective monofunctional uracil DNA glycosylase OS=Mus musculus GN=Smug1 PE=2 SV=1	12.258			0.80956
tr|A2ALA4|A2ALA4_MOUSE;sp|Q62276|MED22_MOUSE	>tr|A2ALA4|A2ALA4_MOUSE Mediator of RNA polymerase II transcription subunit 22 (Fragment) OS=Mus musculus GN=Med22 PE=2 SV=1;>sp|Q62276|MED22_MOUSE Mediator of RNA polymerase II transcription subunit 22 OS=Mus musculus GN=Med22 PE=2 SV=2	4.2509	0.90412	0.88539	0.8098
tr|E9PYJ8|E9PYJ8_MOUSE;sp|B2RWS6|EP300_MOUSE	>tr|E9PYJ8|E9PYJ8_MOUSE Histone acetyltransferase p300 OS=Mus musculus GN=Ep300 PE=4 SV=1;>sp|B2RWS6|EP300_MOUSE Histone acetyltransferase p300 OS=Mus musculus GN=Ep300 PE=1 SV=1	25.341		1.0321	0.81001
sp|P01897|HA1L_MOUSE	>sp|P01897|HA1L_MOUSE H-2 class I histocompatibility antigen, L-D alpha chain OS=Mus musculus GN=H2-L PE=1 SV=2	6.6866	1.1749	1.0338	0.81011
sp|Q9CQU1|MFAP1_MOUSE	>sp|Q9CQU1|MFAP1_MOUSE Microfibrillar-associated protein 1 OS=Mus musculus GN=Mfap1 PE=1 SV=1	20.251	0.89718	0.99381	0.81048
sp|P85094|ISC2A_MOUSE	>sp|P85094|ISC2A_MOUSE Isochorismatase domain-containing protein 2A, mitochondrial OS=Mus musculus GN=Isoc2a PE=2 SV=1	11.329		1.2108	0.81054
sp|Q99LS3|SERB_MOUSE;tr|D3Z4T3|D3Z4T3_MOUSE	>sp|Q99LS3|SERB_MOUSE Phosphoserine phosphatase OS=Mus musculus GN=Psph PE=1 SV=1;>tr|D3Z4T3|D3Z4T3_MOUSE Phosphoserine phosphatase OS=Mus musculus GN=Psph PE=4 SV=2	108.63	0.71105	0.75485	0.81087
sp|P97376|FRG1_MOUSE	>sp|P97376|FRG1_MOUSE Protein FRG1 OS=Mus musculus GN=Frg1 PE=1 SV=2	10.274	0.73946	Heavy Labeled	0.81112
tr|E0CX20|E0CX20_MOUSE	>tr|E0CX20|E0CX20_MOUSE Protein BUD31 homolog OS=Mus musculus GN=Bud31 PE=4 SV=1	7.9766	0.73244	0.76176	0.81178
sp|Q8C7E9|CSTFT_MOUSE	>sp|Q8C7E9|CSTFT_MOUSE Cleavage stimulation factor subunit 2 tau variant OS=Mus musculus GN=Cstf2t PE=1 SV=2	35.522	0.76831	0.8713	0.81186
sp|Q8R3C6|RBM19_MOUSE	>sp|Q8R3C6|RBM19_MOUSE Probable RNA-binding protein 19 OS=Mus musculus GN=Rbm19 PE=1 SV=1	38.957	0.75852	0.98416	0.81193
tr|E9Q6R4|E9Q6R4_MOUSE;tr|E9Q4N7|E9Q4N7_MOUSE;tr|E9Q4N6|E9Q4N6_MOUSE	>tr|E9Q6R4|E9Q6R4_MOUSE Protein Arid1b OS=Mus musculus GN=Arid1b PE=2 SV=1;>tr|E9Q4N7|E9Q4N7_MOUSE Protein Arid1b OS=Mus musculus GN=Arid1b PE=2 SV=1;>tr|E9Q4N6|E9Q4N6_MOUSE Protein Arid1b OS=Mus musculus GN=Arid1b PE=2 SV=1	5.0805	1.0096	1.2217	0.81197
sp|P60060|SC61G_MOUSE;tr|G3UWH0|G3UWH0_MOUSE	>sp|P60060|SC61G_MOUSE Protein transport protein Sec61 subunit gamma OS=Mus musculus GN=Sec61g PE=2 SV=1;>tr|G3UWH0|G3UWH0_MOUSE MCG7641, isoform CRA_b OS=Mus musculus GN=Sec61g PE=4 SV=1	7.6259	0.85713		0.81246
tr|Q9D4I9|Q9D4I9_MOUSE;sp|P35288|RAB23_MOUSE	>tr|Q9D4I9|Q9D4I9_MOUSE RAB23, member RAS oncogene family, isoform CRA_a OS=Mus musculus GN=Rab23 PE=2 SV=1;>sp|P35288|RAB23_MOUSE Ras-related protein Rab-23 OS=Mus musculus GN=Rab23 PE=1 SV=2	4.1236	0.98626	1.0823	0.81332
tr|Q99M46|Q99M46_MOUSE;sp|P97760|RPB3_MOUSE	>tr|Q99M46|Q99M46_MOUSE DNA-directed RNA polymerase II subunit RPB3 OS=Mus musculus GN=Polr2c PE=2 SV=1;>sp|P97760|RPB3_MOUSE DNA-directed RNA polymerase II subunit RPB3 OS=Mus musculus GN=Polr2c PE=2 SV=1	29.414	0.88692	0.93244	0.81364
tr|D3Z5N2|D3Z5N2_MOUSE;sp|P54227|STMN1_MOUSE;tr|D3Z1Z8|D3Z1Z8_MOUSE	>tr|D3Z5N2|D3Z5N2_MOUSE Stathmin OS=Mus musculus GN=Stmn1 PE=2 SV=1;>sp|P54227|STMN1_MOUSE Stathmin OS=Mus musculus GN=Stmn1 PE=1 SV=2;>tr|D3Z1Z8|D3Z1Z8_MOUSE Stathmin (Fragment) OS=Mus musculus GN=Stmn1 PE=2 SV=1	59.405	1.0068	0.96657	0.8137
sp|Q8K021|SCAM1_MOUSE;tr|Q3TSA8|Q3TSA8_MOUSE	>sp|Q8K021|SCAM1_MOUSE Secretory carrier-associated membrane protein 1 OS=Mus musculus GN=Scamp1 PE=1 SV=1;>tr|Q3TSA8|Q3TSA8_MOUSE Secretory carrier-associated membrane protein 1 OS=Mus musculus GN=Scamp1 PE=2 SV=1	18.049	0.89071		0.8144
sp|Q3TC93|H1BP3_MOUSE	>sp|Q3TC93|H1BP3_MOUSE HCLS1-binding protein 3 OS=Mus musculus GN=Hs1bp3 PE=1 SV=2	5.688	1.1509	0.99754	0.81531
sp|Q8CGK3|LONM_MOUSE	>sp|Q8CGK3|LONM_MOUSE Lon protease homolog, mitochondrial OS=Mus musculus GN=Lonp1 PE=1 SV=2	258.62	1.1459	1.2188	0.81557
sp|Q3TJD7|PDLI7_MOUSE	>sp|Q3TJD7|PDLI7_MOUSE PDZ and LIM domain protein 7 OS=Mus musculus GN=Pdlim7 PE=2 SV=1	19.421	0.92535	0.94675	0.81562
tr|D6RCK1|D6RCK1_MOUSE;sp|Q08297|RAD51_MOUSE;tr|A3KGI2|A3KGI2_MOUSE;tr|F7AT35|F7AT35_MOUSE	>tr|D6RCK1|D6RCK1_MOUSE DNA repair protein RAD51 homolog 1 OS=Mus musculus GN=Rad51 PE=2 SV=1;>sp|Q08297|RAD51_MOUSE DNA repair protein RAD51 homolog 1 OS=Mus musculus GN=Rad51 PE=1 SV=1;>tr|A3KGI2|A3KGI2_MOUSE DNA repair protein RAD51 homolog 1 (Fragment)	8.3826	0.7632		0.81576
tr|D3Z069|D3Z069_MOUSE;sp|Q8K1N2|PHLB2_MOUSE	>tr|D3Z069|D3Z069_MOUSE Pleckstrin homology-like domain family B member 2 (Fragment) OS=Mus musculus GN=Phldb2 PE=2 SV=1;>sp|Q8K1N2|PHLB2_MOUSE Pleckstrin homology-like domain family B member 2 OS=Mus musculus GN=Phldb2 PE=1 SV=2	7.7432	0.67475	0.61321	0.81622
tr|G3X8X7|G3X8X7_MOUSE;sp|Q920Q4|VPS16_MOUSE	>tr|G3X8X7|G3X8X7_MOUSE Vacuolar protein sorting 16 (Yeast) OS=Mus musculus GN=Vps16 PE=4 SV=1;>sp|Q920Q4|VPS16_MOUSE Vacuolar protein sorting-associated protein 16 homolog OS=Mus musculus GN=Vps16 PE=1 SV=3	2.5814	1.0977	Light Labeled	0.81715
tr|Q9D091|Q9D091_MOUSE;sp|P08556|RASN_MOUSE	>tr|Q9D091|Q9D091_MOUSE GTPase NRas OS=Mus musculus GN=Nras PE=2 SV=1;>sp|P08556|RASN_MOUSE GTPase NRas OS=Mus musculus GN=Nras PE=2 SV=1	1.2404	0.94936	0.92838	0.81724
sp|Q9D1I6|RM14_MOUSE	>sp|Q9D1I6|RM14_MOUSE 39S ribosomal protein L14, mitochondrial OS=Mus musculus GN=Mrpl14 PE=2 SV=1	61.111		1.0585	0.81742
sp|Q8BMC4|NOP9_MOUSE	>sp|Q8BMC4|NOP9_MOUSE Nucleolar protein 9 OS=Mus musculus GN=Nop9 PE=2 SV=1	57.738	0.87835	0.83379	0.81748
sp|B9EKI3|TMF1_MOUSE;tr|D6RJK7|D6RJK7_MOUSE	>sp|B9EKI3|TMF1_MOUSE TATA element modulatory factor OS=Mus musculus GN=Tmf1 PE=1 SV=2;>tr|D6RJK7|D6RJK7_MOUSE TATA element modulatory factor OS=Mus musculus GN=Tmf1 PE=2 SV=1	24.179	1.2865		0.8177
tr|E9PUW6|E9PUW6_MOUSE;tr|E9PUH6|E9PUH6_MOUSE;sp|Q80ZM8|CRLS1_MOUSE	>tr|E9PUW6|E9PUW6_MOUSE Cardiolipin synthase OS=Mus musculus GN=Crls1 PE=2 SV=1;>tr|E9PUH6|E9PUH6_MOUSE Cardiolipin synthase (Fragment) OS=Mus musculus GN=Crls1 PE=2 SV=1;>sp|Q80ZM8|CRLS1_MOUSE Cardiolipin synthase OS=Mus musculus GN=Crls1 PE=2 SV=1	31.331	Light Labeled	Light Labeled	0.81776
sp|Q8BH04|PCKGM_MOUSE	>sp|Q8BH04|PCKGM_MOUSE Phosphoenolpyruvate carboxykinase [GTP], mitochondrial OS=Mus musculus GN=Pck2 PE=2 SV=1	256.82	0.69098	0.82805	0.8178
tr|F8VPL2|F8VPL2_MOUSE;sp|Q61194|P3C2A_MOUSE	>tr|F8VPL2|F8VPL2_MOUSE Phosphatidylinositol 4-phosphate 3-kinase C2 domain-containing subunit alpha OS=Mus musculus GN=Pik3c2a PE=2 SV=1;>sp|Q61194|P3C2A_MOUSE Phosphatidylinositol 4-phosphate 3-kinase C2 domain-containing subunit alpha OS=Mus musculus GN	5.7904	0.88392	0.88466	0.81788
sp|Q9Z0P7|SUFU_MOUSE;tr|D3Z7B6|D3Z7B6_MOUSE	>sp|Q9Z0P7|SUFU_MOUSE Suppressor of fused homolog OS=Mus musculus GN=Sufu PE=1 SV=1;>tr|D3Z7B6|D3Z7B6_MOUSE Suppressor of fused homolog OS=Mus musculus GN=Sufu PE=2 SV=1	2.4682	Light Labeled	0.83787	0.81814
sp|Q6PGL7|FAM21_MOUSE	>sp|Q6PGL7|FAM21_MOUSE WASH complex subunit FAM21 OS=Mus musculus GN=Fam21 PE=1 SV=1	77.196	0.88286	0.99935	0.81818
sp|Q62377|U2AFM_MOUSE;tr|B1B0E8|B1B0E8_MOUSE	>sp|Q62377|U2AFM_MOUSE U2 small nuclear ribonucleoprotein auxiliary factor 35 kDa subunit-related protein 2 OS=Mus musculus GN=Zrsr2 PE=2 SV=1;>tr|B1B0E8|B1B0E8_MOUSE U2 small nuclear ribonucleoprotein auxiliary factor 35 kDa subunit-related protein 2 OS=M	217.84	0.69164	1.2131	0.81855
sp|A2AQ19|RTF1_MOUSE	>sp|A2AQ19|RTF1_MOUSE RNA polymerase-associated protein RTF1 homolog OS=Mus musculus GN=Rtf1 PE=2 SV=1	17.977	0.83162	1.063	0.81902
sp|Q8CFE2|CD027_MOUSE	>sp|Q8CFE2|CD027_MOUSE UPF0609 protein C4orf27 homolog OS=Mus musculus PE=2 SV=1	3.7458	0.81277	1.0005	0.81912
sp|Q9JKB3|YBOX3_MOUSE	>sp|Q9JKB3|YBOX3_MOUSE Y-box-binding protein 3 OS=Mus musculus GN=Ybx3 PE=1 SV=2	220.63	0.72902	0.84481	0.81929
sp|Q9DCD2|SYF1_MOUSE	>sp|Q9DCD2|SYF1_MOUSE Pre-mRNA-splicing factor SYF1 OS=Mus musculus GN=Xab2 PE=2 SV=1	26.745	0.98729	0.95054	0.8193
tr|Q3U4S0|Q3U4S0_MOUSE	>tr|Q3U4S0|Q3U4S0_MOUSE Pantothenate kinase 2 (Hallervorden-Spatz syndrome) OS=Mus musculus GN=Pank2 PE=2 SV=1	26.807	0.9442	1.1167	0.82005
tr|S4R2K0|S4R2K0_MOUSE	>tr|S4R2K0|S4R2K0_MOUSE Protein Pdf OS=Mus musculus GN=Pdf PE=4 SV=1	4.0709	0.80895	Light Labeled	0.82025
sp|P62077|TIM8B_MOUSE	>sp|P62077|TIM8B_MOUSE Mitochondrial import inner membrane translocase subunit Tim8 B OS=Mus musculus GN=Timm8b PE=3 SV=1	72.706	1.1833	1.0651	0.82041
sp|P47968|RPIA_MOUSE	>sp|P47968|RPIA_MOUSE Ribose-5-phosphate isomerase OS=Mus musculus GN=Rpia PE=2 SV=2	16.844	0.7924	0.88467	0.82104
sp|P15864|H12_MOUSE	>sp|P15864|H12_MOUSE Histone H1.2 OS=Mus musculus GN=Hist1h1c PE=1 SV=2	76.392	0.50337	0.62416	0.82106
sp|Q8BK67|RCC2_MOUSE	>sp|Q8BK67|RCC2_MOUSE Protein RCC2 OS=Mus musculus GN=Rcc2 PE=2 SV=1	225.29	0.6534	0.84302	0.82124
sp|Q9D7E4|CS025_MOUSE	>sp|Q9D7E4|CS025_MOUSE UPF0449 protein C19orf25 homolog OS=Mus musculus PE=1 SV=1	149.86	1.0008	0.91092	0.82234
tr|Q3V460|Q3V460_MOUSE	>tr|Q3V460|Q3V460_MOUSE Gene model 561, (NCBI) OS=Mus musculus GN=Gm561 PE=4 SV=1	2.1475	0.91054	1.2804	0.82269
sp|Q8VHI3|OFUT2_MOUSE	>sp|Q8VHI3|OFUT2_MOUSE GDP-fucose protein O-fucosyltransferase 2 OS=Mus musculus GN=Pofut2 PE=1 SV=1	7.8694	1.1456	1.1461	0.8233
sp|P70268|PKN1_MOUSE;tr|D6RH37|D6RH37_MOUSE	>sp|P70268|PKN1_MOUSE Serine/threonine-protein kinase N1 OS=Mus musculus GN=Pkn1 PE=1 SV=3;>tr|D6RH37|D6RH37_MOUSE Serine/threonine-protein kinase N1 OS=Mus musculus GN=Pkn1 PE=2 SV=1	54.039	1.049	0.93226	0.82353
tr|D3Z795|D3Z795_MOUSE;sp|Q9JK23|PSMG1_MOUSE	>tr|D3Z795|D3Z795_MOUSE Proteasome assembly chaperone 1 OS=Mus musculus GN=Psmg1 PE=2 SV=1;>sp|Q9JK23|PSMG1_MOUSE Proteasome assembly chaperone 1 OS=Mus musculus GN=Psmg1 PE=1 SV=1	38.237	0.84148	1.0093	0.82367
sp|Q8QZZ7|TPRKB_MOUSE;tr|G3X9K8|G3X9K8_MOUSE	>sp|Q8QZZ7|TPRKB_MOUSE TP53RK-binding protein OS=Mus musculus GN=Tprkb PE=2 SV=1;>tr|G3X9K8|G3X9K8_MOUSE TP53RK-binding protein OS=Mus musculus GN=Tprkb PE=3 SV=1	14.34	1.0708	0.92527	0.8237
sp|P62915|TF2B_MOUSE	>sp|P62915|TF2B_MOUSE Transcription initiation factor IIB OS=Mus musculus GN=Gtf2b PE=1 SV=1	14.454	1.0365	1.0857	0.82432
sp|Q91XE4|ACY3_MOUSE	>sp|Q91XE4|ACY3_MOUSE Aspartoacylase-2 OS=Mus musculus GN=Acy3 PE=1 SV=1	8.0364	1.6842	1.3546	0.82484
sp|Q8R2U4|NTM1A_MOUSE;tr|A2APZ3|A2APZ3_MOUSE	>sp|Q8R2U4|NTM1A_MOUSE N-terminal Xaa-Pro-Lys N-methyltransferase 1 OS=Mus musculus GN=Ntmt1 PE=2 SV=3;>tr|A2APZ3|A2APZ3_MOUSE N-terminal Xaa-Pro-Lys N-methyltransferase 1 (Fragment) OS=Mus musculus GN=Ntmt1 PE=2 SV=1	39.906	0.96917	0.94827	0.8251
sp|Q5XG71|UTP20_MOUSE;tr|E9QK83|E9QK83_MOUSE	>sp|Q5XG71|UTP20_MOUSE Small subunit processome component 20 homolog OS=Mus musculus GN=Utp20 PE=2 SV=2;>tr|E9QK83|E9QK83_MOUSE Small subunit processome component 20 homolog OS=Mus musculus GN=Utp20 PE=2 SV=1	18.56	0.58909	0.93141	0.8252
sp|Q5SWU9|ACACA_MOUSE	>sp|Q5SWU9|ACACA_MOUSE Acetyl-CoA carboxylase 1 OS=Mus musculus GN=Acaca PE=1 SV=1	97.078	0.81581	0.93904	0.82527
sp|Q8CB77|ELOA1_MOUSE	>sp|Q8CB77|ELOA1_MOUSE Transcription elongation factor B polypeptide 3 OS=Mus musculus GN=Tceb3 PE=1 SV=3	2.4438	1.3109	1.0349	0.82558
sp|P10922|H10_MOUSE	>sp|P10922|H10_MOUSE Histone H1.0 OS=Mus musculus GN=H1f0 PE=2 SV=4	170.11	0.68186	0.9335	0.82584
sp|Q99L28|RLP24_MOUSE;tr|E9PY85|E9PY85_MOUSE;tr|G3UW80|G3UW80_MOUSE	>sp|Q99L28|RLP24_MOUSE Probable ribosome biogenesis protein RLP24 OS=Mus musculus GN=Rsl24d1 PE=2 SV=1;>tr|E9PY85|E9PY85_MOUSE Probable ribosome biogenesis protein RLP24 OS=Mus musculus GN=Rsl24d1 PE=2 SV=1;>tr|G3UW80|G3UW80_MOUSE Probable ribosome biogene	3.1904	0.59093	0.72481	0.82594
tr|E9QJV4|E9QJV4_MOUSE;sp|Q8K2Z2|PRP39_MOUSE	>tr|E9QJV4|E9QJV4_MOUSE Pre-mRNA-processing factor 39 OS=Mus musculus GN=Prpf39 PE=2 SV=1;>sp|Q8K2Z2|PRP39_MOUSE Pre-mRNA-processing factor 39 OS=Mus musculus GN=Prpf39 PE=2 SV=3	2.0539	1.2118	1.1049	0.82625
sp|O35345|IMA7_MOUSE;tr|Q4FJZ2|Q4FJZ2_MOUSE	>sp|O35345|IMA7_MOUSE Importin subunit alpha-7 OS=Mus musculus GN=Kpna6 PE=1 SV=2;>tr|Q4FJZ2|Q4FJZ2_MOUSE Importin subunit alpha OS=Mus musculus GN=Kpna6 PE=2 SV=1	40.182	0.94118	0.87509	0.82636
tr|D3Z637|D3Z637_MOUSE;tr|D3Z125|D3Z125_MOUSE;tr|E9PUA7|E9PUA7_MOUSE;tr|D3Z7X7|D3Z7X7_MOUSE;sp|Q62393|TPD52_MOUSE;tr|F8WHQ1|F8WHQ1_MOUSE	>tr|D3Z637|D3Z637_MOUSE MCG10134, isoform CRA_c OS=Mus musculus GN=Tpd52 PE=4 SV=1;>tr|D3Z125|D3Z125_MOUSE Tumor protein D52 (Fragment) OS=Mus musculus GN=Tpd52 PE=2 SV=1;>tr|E9PUA7|E9PUA7_MOUSE Tumor protein D52 OS=Mus musculus GN=Tpd52 PE=2 SV=1;>tr|D3Z7	3.7599	1.3855	1.1145	0.82698
tr|G3UWZ0|G3UWZ0_MOUSE;sp|O88379|BAZ1A_MOUSE	>tr|G3UWZ0|G3UWZ0_MOUSE Bromodomain adjacent to zinc finger domain protein 1A OS=Mus musculus GN=Baz1a PE=2 SV=1;>sp|O88379|BAZ1A_MOUSE Bromodomain adjacent to zinc finger domain protein 1A OS=Mus musculus GN=Baz1a PE=1 SV=3	24.114	0.88677	1.082	0.82713
sp|Q9QYI5|DNJB2_MOUSE	>sp|Q9QYI5|DNJB2_MOUSE DnaJ homolog subfamily B member 2 OS=Mus musculus GN=Dnajb2 PE=2 SV=2	1.2827	Light Labeled	Light Labeled	0.82724
sp|Q05793|PGBM_MOUSE	>sp|Q05793|PGBM_MOUSE Basement membrane-specific heparan sulfate proteoglycan core protein OS=Mus musculus GN=Hspg2 PE=1 SV=1	23.582	0.90988	0.81788	0.82726
sp|Q9CPQ3|TOM22_MOUSE	>sp|Q9CPQ3|TOM22_MOUSE Mitochondrial import receptor subunit TOM22 homolog OS=Mus musculus GN=Tomm22 PE=2 SV=3	84.655			0.82735
sp|Q8R322|GLE1_MOUSE	>sp|Q8R322|GLE1_MOUSE Nucleoporin GLE1 OS=Mus musculus GN=Gle1 PE=2 SV=2	20.146	1.0575	1.2222	0.82767
sp|Q62313|TGON1_MOUSE	>sp|Q62313|TGON1_MOUSE Trans-Golgi network integral membrane protein 1 OS=Mus musculus GN=Tgoln1 PE=1 SV=1	2.6971	Light Labeled	0.88797	0.82769
tr|Q3TXR6|Q3TXR6_MOUSE;sp|Q8C0L6|PAOX_MOUSE	>tr|Q3TXR6|Q3TXR6_MOUSE Peroxisomal N(1)-acetyl-spermine/spermidine oxidase OS=Mus musculus GN=Paox PE=2 SV=1;>sp|Q8C0L6|PAOX_MOUSE Peroxisomal N(1)-acetyl-spermine/spermidine oxidase OS=Mus musculus GN=Paox PE=1 SV=3	8.4533	0.88869	1.0825	0.82784
sp|P60840|ENSA_MOUSE	>sp|P60840|ENSA_MOUSE Alpha-endosulfine OS=Mus musculus GN=Ensa PE=1 SV=1	1.3194	0.98821		0.82788
tr|E0CZ97|E0CZ97_MOUSE;tr|F6SYN4|F6SYN4_MOUSE;tr|E0CYD2|E0CYD2_MOUSE;tr|E0CYQ0|E0CYQ0_MOUSE	>tr|E0CZ97|E0CZ97_MOUSE Protein Kctd17 OS=Mus musculus GN=Kctd17 PE=2 SV=1;>tr|F6SYN4|F6SYN4_MOUSE Protein Kctd17 OS=Mus musculus GN=Kctd17 PE=2 SV=1;>tr|E0CYD2|E0CYD2_MOUSE Protein Kctd17 OS=Mus musculus GN=Kctd17 PE=2 SV=1;>tr|E0CYQ0|E0CYQ0_MOUSE MCG1335	12.672	1.0322	1.0184	0.82797
sp|Q8BTU1|CP080_MOUSE	>sp|Q8BTU1|CP080_MOUSE UPF0468 protein C16orf80 homolog OS=Mus musculus GN=Gtl3 PE=2 SV=1	3.8205	1.2188		0.82803
sp|Q8BP40|PPA6_MOUSE	>sp|Q8BP40|PPA6_MOUSE Lysophosphatidic acid phosphatase type 6 OS=Mus musculus GN=Acp6 PE=2 SV=1	10.907	1.06	0.93391	0.82905
tr|A2AKI5|A2AKI5_MOUSE;sp|P43406|ITAV_MOUSE	>tr|A2AKI5|A2AKI5_MOUSE Integrin alpha-V light chain OS=Mus musculus GN=Itgav PE=2 SV=1;>sp|P43406|ITAV_MOUSE Integrin alpha-V OS=Mus musculus GN=Itgav PE=1 SV=2	11.656	1.2732	1.08	0.82907
sp|Q9WTK5|NFKB2_MOUSE	>sp|Q9WTK5|NFKB2_MOUSE Nuclear factor NF-kappa-B p100 subunit OS=Mus musculus GN=Nfkb2 PE=1 SV=1	134.95	1.059	1.0386	0.82935
sp|Q91YM2|RHG35_MOUSE	>sp|Q91YM2|RHG35_MOUSE Rho GTPase-activating protein 35 OS=Mus musculus GN=Arhgap35 PE=1 SV=3	7.3435	1.1929	1.0957	0.82936
tr|E9Q4G7|E9Q4G7_MOUSE;sp|Q8BK63|KC1A_MOUSE;tr|E9Q3W1|E9Q3W1_MOUSE;tr|E9PWB2|E9PWB2_MOUSE;tr|H7BXB1|H7BXB1_MOUSE	>tr|E9Q4G7|E9Q4G7_MOUSE Casein kinase I isoform alpha OS=Mus musculus GN=Csnk1a1 PE=2 SV=1;>sp|Q8BK63|KC1A_MOUSE Casein kinase I isoform alpha OS=Mus musculus GN=Csnk1a1 PE=2 SV=2;>tr|E9Q3W1|E9Q3W1_MOUSE Casein kinase I isoform alpha OS=Mus musculus GN=Csn	21.242	0.92756	0.83675	0.82963
sp|Q8C6B9|AROS_MOUSE	>sp|Q8C6B9|AROS_MOUSE Active regulator of SIRT1 OS=Mus musculus GN=Rps19bp1 PE=1 SV=1	112.79	0.6712	0.7886	0.82987
sp|Q3THG9|AASD1_MOUSE;tr|A2A4P3|A2A4P3_MOUSE;tr|A2A4P4|A2A4P4_MOUSE	>sp|Q3THG9|AASD1_MOUSE Alanyl-tRNA editing protein Aarsd1 OS=Mus musculus GN=Aarsd1 PE=1 SV=2;>tr|A2A4P3|A2A4P3_MOUSE Uncharacterized protein OS=Mus musculus PE=2 SV=1;>tr|A2A4P4|A2A4P4_MOUSE Uncharacterized protein OS=Mus musculus PE=2 SV=1	148.29	0.963	0.94463	0.8299
sp|Q91XV3|BASP1_MOUSE	>sp|Q91XV3|BASP1_MOUSE Brain acid soluble protein 1 OS=Mus musculus GN=Basp1 PE=1 SV=3	323.31	0.8642	0.85963	0.82991
tr|A2AUR7|A2AUR7_MOUSE;tr|Q9D031|Q9D031_MOUSE;sp|Q01730|RSU1_MOUSE	>tr|A2AUR7|A2AUR7_MOUSE Ras suppressor protein 1 OS=Mus musculus GN=Rsu1 PE=4 SV=1;>tr|Q9D031|Q9D031_MOUSE Ras suppressor protein 1 OS=Mus musculus GN=Rsu1 PE=2 SV=1;>sp|Q01730|RSU1_MOUSE Ras suppressor protein 1 OS=Mus musculus GN=Rsu1 PE=2 SV=3	11.147	1.152	1.0902	0.83003
sp|Q99L13|3HIDH_MOUSE	>sp|Q99L13|3HIDH_MOUSE 3-hydroxyisobutyrate dehydrogenase, mitochondrial OS=Mus musculus GN=Hibadh PE=2 SV=1	40.53	1.1935	0.98285	0.8301
sp|Q91WV0|NC2B_MOUSE	>sp|Q91WV0|NC2B_MOUSE Protein Dr1 OS=Mus musculus GN=Dr1 PE=2 SV=1	6.0434	0.88231	0.97133	0.83013
tr|F6YZL6|F6YZL6_MOUSE;tr|F6Y466|F6Y466_MOUSE;tr|F6TPH7|F6TPH7_MOUSE;tr|E9Q892|E9Q892_MOUSE;tr|B7ZWM8|B7ZWM8_MOUSE;tr|B2RXP1|B2RXP1_MOUSE;sp|Q8BVU0|LRCH3_MOUSE;tr|E9QAU9|E9QAU9_MOUSE	>tr|F6YZL6|F6YZL6_MOUSE Leucine-rich repeat and calponin homology domain-containing protein 3 (Fragment) OS=Mus musculus GN=Lrch3 PE=2 SV=1;>tr|F6Y466|F6Y466_MOUSE Leucine-rich repeat and calponin homology domain-containing protein 3 (Fragment) OS=Mus musc	15.733	1.0903	1.2264	0.83038
sp|P05201|AATC_MOUSE	>sp|P05201|AATC_MOUSE Aspartate aminotransferase, cytoplasmic OS=Mus musculus GN=Got1 PE=1 SV=3	175.32	0.8695	1.0065	0.83055
sp|P10852|4F2_MOUSE	>sp|P10852|4F2_MOUSE 4F2 cell-surface antigen heavy chain OS=Mus musculus GN=Slc3a2 PE=1 SV=1	323.31	0.69438	0.78893	0.83071
sp|Q9DC71|RT15_MOUSE	>sp|Q9DC71|RT15_MOUSE 28S ribosomal protein S15, mitochondrial OS=Mus musculus GN=Mrps15 PE=2 SV=2	47.78	0.80751	1.1391	0.83106
sp|Q9Z0G0|GIPC1_MOUSE	>sp|Q9Z0G0|GIPC1_MOUSE PDZ domain-containing protein GIPC1 OS=Mus musculus GN=Gipc1 PE=1 SV=1	11.248	1.0514	0.99036	0.83112
sp|P31786|ACBP_MOUSE;tr|F6WUQ1|F6WUQ1_MOUSE;tr|Q4VWZ5|Q4VWZ5_MOUSE;tr|D3Z563|D3Z563_MOUSE	>sp|P31786|ACBP_MOUSE Acyl-CoA-binding protein OS=Mus musculus GN=Dbi PE=1 SV=2;>tr|F6WUQ1|F6WUQ1_MOUSE Acyl-CoA-binding protein (Fragment) OS=Mus musculus GN=Dbi PE=4 SV=1;>tr|Q4VWZ5|Q4VWZ5_MOUSE Acyl-CoA-binding protein OS=Mus musculus GN=Dbi PE=2 SV=1;>	226.58	0.89724	0.87705	0.83128
sp|Q9D061|ACBD6_MOUSE	>sp|Q9D061|ACBD6_MOUSE Acyl-CoA-binding domain-containing protein 6 OS=Mus musculus GN=Acbd6 PE=1 SV=2	27.407	0.80844		0.83166
sp|Q8BYU6|TOIP2_MOUSE	>sp|Q8BYU6|TOIP2_MOUSE Torsin-1A-interacting protein 2 OS=Mus musculus GN=Tor1aip2 PE=1 SV=1	2.2661	1.0764	0.77953	0.83172
sp|Q99JP6|HOME3_MOUSE	>sp|Q99JP6|HOME3_MOUSE Homer protein homolog 3 OS=Mus musculus GN=Homer3 PE=1 SV=2	30.139	1.3442	1.1572	0.83176
sp|Q8BWT5|DIP2A_MOUSE;tr|F8WI56|F8WI56_MOUSE;tr|D3Z7D3|D3Z7D3_MOUSE	>sp|Q8BWT5|DIP2A_MOUSE Disco-interacting protein 2 homolog A OS=Mus musculus GN=Dip2a PE=2 SV=3;>tr|F8WI56|F8WI56_MOUSE Disco-interacting protein 2 homolog A OS=Mus musculus GN=Dip2a PE=2 SV=1;>tr|D3Z7D3|D3Z7D3_MOUSE Disco-interacting protein 2 homolog A O	1.8724	1.481		0.83198
sp|Q80UY1|CI041_MOUSE	>sp|Q80UY1|CI041_MOUSE UPF0586 protein C9orf41 homolog OS=Mus musculus PE=2 SV=1	6.6871	1.1111	0.80691	0.83199
sp|Q9D7M8|RPB4_MOUSE	>sp|Q9D7M8|RPB4_MOUSE DNA-directed RNA polymerase II subunit RPB4 OS=Mus musculus GN=Polr2d PE=2 SV=2	16.454	0.87733	1.0083	0.83243
sp|Q9Z199|SPT4B_MOUSE;sp|P63271|SPT4A_MOUSE;tr|G3UVU8|G3UVU8_MOUSE;tr|D6RHM5|D6RHM5_MOUSE	>sp|Q9Z199|SPT4B_MOUSE Transcription elongation factor SPT4-B OS=Mus musculus GN=Supt4h1b PE=2 SV=1;>sp|P63271|SPT4A_MOUSE Transcription elongation factor SPT4-A OS=Mus musculus GN=Supt4h1a PE=2 SV=1;>tr|G3UVU8|G3UVU8_MOUSE MCG7669, isoform CRA_a OS=Mus mu	3.6256	1.0746	0.94799	0.83248
tr|E9Q3G8|E9Q3G8_MOUSE	>tr|E9Q3G8|E9Q3G8_MOUSE Protein Nup153 OS=Mus musculus GN=Nup153 PE=2 SV=1	93.088	0.98886	1.0535	0.83289
tr|D3Z6W2|D3Z6W2_MOUSE;sp|Q06180|PTN2_MOUSE	>tr|D3Z6W2|D3Z6W2_MOUSE Tyrosine-protein phosphatase non-receptor type OS=Mus musculus GN=Ptpn2 PE=2 SV=1;>sp|Q06180|PTN2_MOUSE Tyrosine-protein phosphatase non-receptor type 2 OS=Mus musculus GN=Ptpn2 PE=1 SV=2	6.0531	0.97415	1.1218	0.83295
sp|Q3U7U3|FBX7_MOUSE;tr|D6RJ76|D6RJ76_MOUSE;tr|F8WIP1|F8WIP1_MOUSE	>sp|Q3U7U3|FBX7_MOUSE F-box only protein 7 OS=Mus musculus GN=Fbxo7 PE=2 SV=2;>tr|D6RJ76|D6RJ76_MOUSE F-box only protein 7 OS=Mus musculus GN=Fbxo7 PE=2 SV=1;>tr|F8WIP1|F8WIP1_MOUSE F-box only protein 7 OS=Mus musculus GN=Fbxo7 PE=2 SV=1	4.4662	1.0369	0.93649	0.83349
sp|Q8BGC4|ZADH2_MOUSE	>sp|Q8BGC4|ZADH2_MOUSE Zinc-binding alcohol dehydrogenase domain-containing protein 2 OS=Mus musculus GN=Zadh2 PE=2 SV=1	2.4383	Light Labeled		0.83349
tr|E9Q6M6|E9Q6M6_MOUSE;sp|Q9D6M3|GHC1_MOUSE;tr|E9PV90|E9PV90_MOUSE;tr|E9PY45|E9PY45_MOUSE;tr|E9Q579|E9Q579_MOUSE	>tr|E9Q6M6|E9Q6M6_MOUSE Mitochondrial glutamate carrier 1 OS=Mus musculus GN=Slc25a22 PE=2 SV=1;>sp|Q9D6M3|GHC1_MOUSE Mitochondrial glutamate carrier 1 OS=Mus musculus GN=Slc25a22 PE=1 SV=1;>tr|E9PV90|E9PV90_MOUSE Mitochondrial glutamate carrier 1 (Fragmen	7.5155	0.94913	1.0704	0.83397
sp|O88986|KBL_MOUSE;tr|E9PWY6|E9PWY6_MOUSE	>sp|O88986|KBL_MOUSE 2-amino-3-ketobutyrate coenzyme A ligase, mitochondrial OS=Mus musculus GN=Gcat PE=1 SV=2;>tr|E9PWY6|E9PWY6_MOUSE 2-amino-3-ketobutyrate coenzyme A ligase, mitochondrial OS=Mus musculus GN=Gcat PE=2 SV=1	180.35	0.71756	0.97291	0.83403
tr|Q8BH76|Q8BH76_MOUSE;sp|Q9EQ28|DPOD3_MOUSE	>tr|Q8BH76|Q8BH76_MOUSE DNA polymerase delta subunit 3 OS=Mus musculus GN=Pold3 PE=2 SV=1;>sp|Q9EQ28|DPOD3_MOUSE DNA polymerase delta subunit 3 OS=Mus musculus GN=Pold3 PE=1 SV=2	15.978	0.55974	0.84456	0.83406
sp|Q9CWI3|BCCIP_MOUSE	>sp|Q9CWI3|BCCIP_MOUSE BRCA2 and CDKN1A-interacting protein OS=Mus musculus GN=Bccip PE=2 SV=1	12.96	0.64157	0.88447	0.83411
sp|Q8BUR9|MZT1_MOUSE	>sp|Q8BUR9|MZT1_MOUSE Mitotic-spindle organizing protein 1 OS=Mus musculus GN=Mzt1 PE=1 SV=1	12.517	1.2587	1.2717	0.83447
sp|Q8C0P0|GWL_MOUSE	>sp|Q8C0P0|GWL_MOUSE Serine/threonine-protein kinase greatwall OS=Mus musculus GN=Mastl PE=2 SV=2	1.2753	1.3123		0.83461
sp|Q6PAC3|DCA13_MOUSE	>sp|Q6PAC3|DCA13_MOUSE DDB1- and CUL4-associated factor 13 OS=Mus musculus GN=Dcaf13 PE=2 SV=2	36.691	0.7488	0.88522	0.8348
sp|Q6ZWY3|RS27L_MOUSE;tr|D6RH49|D6RH49_MOUSE;tr|D3YYB0|D3YYB0_MOUSE	>sp|Q6ZWY3|RS27L_MOUSE 40S ribosomal protein S27-like OS=Mus musculus GN=Rps27l PE=2 SV=3;>tr|D6RH49|D6RH49_MOUSE 40S ribosomal protein S27 OS=Mus musculus GN=Rps27l PE=2 SV=1;>tr|D3YYB0|D3YYB0_MOUSE 40S ribosomal protein S27 OS=Mus musculus GN=Rps27l PE=3	6.0217	0.96978	0.92457	0.83487
tr|G3UVU1|G3UVU1_MOUSE;sp|Q6PCN7|HLTF_MOUSE;tr|E9PVX5|E9PVX5_MOUSE	>tr|G3UVU1|G3UVU1_MOUSE Helicase-like transcription factor OS=Mus musculus GN=Hltf PE=4 SV=1;>sp|Q6PCN7|HLTF_MOUSE Helicase-like transcription factor OS=Mus musculus GN=Hltf PE=1 SV=1;>tr|E9PVX5|E9PVX5_MOUSE Helicase-like transcription factor OS=Mus muscul	3.3744	0.9589	0.74163	0.83515
tr|E0CYH4|E0CYH4_MOUSE;sp|Q8C6G8|WDR26_MOUSE;tr|F7DFQ2|F7DFQ2_MOUSE	>tr|E0CYH4|E0CYH4_MOUSE WD repeat-containing protein 26 OS=Mus musculus GN=Wdr26 PE=2 SV=1;>sp|Q8C6G8|WDR26_MOUSE WD repeat-containing protein 26 OS=Mus musculus GN=Wdr26 PE=1 SV=3;>tr|F7DFQ2|F7DFQ2_MOUSE WD repeat-containing protein 26 (Fragment) OS=Mus m	7.949	1.0934	0.97021	0.83535
tr|Q3U422|Q3U422_MOUSE	>tr|Q3U422|Q3U422_MOUSE NADH dehydrogenase [ubiquinone] flavoprotein 3, mitochondrial OS=Mus musculus GN=Ndufv3 PE=2 SV=1	13.091	1.2551	1.2198	0.83549
sp|Q8BGT7|SPF30_MOUSE	>sp|Q8BGT7|SPF30_MOUSE Survival of motor neuron-related-splicing factor 30 OS=Mus musculus GN=Smndc1 PE=2 SV=1	12.68	0.77845	0.86651	0.83575
sp|O54984|ASNA_MOUSE	>sp|O54984|ASNA_MOUSE ATPase Asna1 OS=Mus musculus GN=Asna1 PE=1 SV=2	20.292	1.1639	1.0264	0.83599
sp|Q04857|CO6A1_MOUSE	>sp|Q04857|CO6A1_MOUSE Collagen alpha-1(VI) chain OS=Mus musculus GN=Col6a1 PE=2 SV=1	148.14	1.4564	0.86081	0.8363
sp|Q922H1|ANM3_MOUSE;tr|F6ZU11|F6ZU11_MOUSE	>sp|Q922H1|ANM3_MOUSE Protein arginine N-methyltransferase 3 OS=Mus musculus GN=Prmt3 PE=1 SV=2;>tr|F6ZU11|F6ZU11_MOUSE Protein arginine N-methyltransferase 3 (Fragment) OS=Mus musculus GN=Prmt3 PE=2 SV=1	2.3835	0.89306	0.94005	0.83644
sp|Q9Z2R6|U119A_MOUSE;tr|B1AQD9|B1AQD9_MOUSE	>sp|Q9Z2R6|U119A_MOUSE Protein unc-119 homolog A OS=Mus musculus GN=Unc119 PE=1 SV=1;>tr|B1AQD9|B1AQD9_MOUSE Protein unc-119 homolog A OS=Mus musculus GN=Unc119 PE=2 SV=1	31.162	1.2799	1.2538	0.83646
tr|Q3U9H3|Q3U9H3_MOUSE;sp|Q61337|BAD_MOUSE	>tr|Q3U9H3|Q3U9H3_MOUSE Bcl-associated death promoter, isoform CRA_a OS=Mus musculus GN=Bad PE=2 SV=1;>sp|Q61337|BAD_MOUSE Bcl2 antagonist of cell death OS=Mus musculus GN=Bad PE=1 SV=1	7.9919	1.2282	1.0765	0.83665
sp|Q9CZP7|CD37L_MOUSE	>sp|Q9CZP7|CD37L_MOUSE Hsp90 co-chaperone Cdc37-like 1 OS=Mus musculus GN=Cdc37l1 PE=2 SV=1	10.943	1.04		0.837
sp|Q921N6|DDX27_MOUSE	>sp|Q921N6|DDX27_MOUSE Probable ATP-dependent RNA helicase DDX27 OS=Mus musculus GN=Ddx27 PE=1 SV=3	79.27	0.66861	0.93903	0.8371
tr|Q9CPS5|Q9CPS5_MOUSE;sp|Q9CX56|PSMD8_MOUSE	>tr|Q9CPS5|Q9CPS5_MOUSE 26S proteasome non-ATPase regulatory subunit 8 OS=Mus musculus GN=Psmd8 PE=2 SV=2;>sp|Q9CX56|PSMD8_MOUSE 26S proteasome non-ATPase regulatory subunit 8 OS=Mus musculus GN=Psmd8 PE=1 SV=2	3.7437	0.954		0.83711
sp|Q91VR8|BRK1_MOUSE	>sp|Q91VR8|BRK1_MOUSE Protein BRICK1 OS=Mus musculus GN=Brk1 PE=2 SV=1	9.8422	1.1482	0.94393	0.83724
sp|Q62465|VAT1_MOUSE	>sp|Q62465|VAT1_MOUSE Synaptic vesicle membrane protein VAT-1 homolog OS=Mus musculus GN=Vat1 PE=1 SV=3	70.306	0.84482	0.9041	0.83726
sp|Q9ES00|UBE4B_MOUSE;tr|G3UZD6|G3UZD6_MOUSE	>sp|Q9ES00|UBE4B_MOUSE Ubiquitin conjugation factor E4 B OS=Mus musculus GN=Ube4b PE=1 SV=3;>tr|G3UZD6|G3UZD6_MOUSE Ubiquitin conjugation factor E4 B OS=Mus musculus GN=Ube4b PE=2 SV=1	33.926	0.93222	0.94257	0.83729
sp|Q91ZM2|SH2B1_MOUSE	>sp|Q91ZM2|SH2B1_MOUSE SH2B adapter protein 1 OS=Mus musculus GN=Sh2b1 PE=1 SV=2	2.9255	0.74814	1.117	0.83732
sp|Q9R061|NUBP2_MOUSE	>sp|Q9R061|NUBP2_MOUSE Cytosolic Fe-S cluster assembly factor NUBP2 OS=Mus musculus GN=Nubp2 PE=1 SV=1	38.681	1.0342	1.0413	0.83766
tr|D6RGB7|D6RGB7_MOUSE;sp|Q9JM05|PIAS4_MOUSE	>tr|D6RGB7|D6RGB7_MOUSE E3 SUMO-protein ligase PIAS4 OS=Mus musculus GN=Pias4 PE=2 SV=1;>sp|Q9JM05|PIAS4_MOUSE E3 SUMO-protein ligase PIAS4 OS=Mus musculus GN=Pias4 PE=1 SV=2	6.4684	0.98661		0.83801
sp|Q9Z315|SNUT1_MOUSE	>sp|Q9Z315|SNUT1_MOUSE U4/U6.U5 tri-snRNP-associated protein 1 OS=Mus musculus GN=Sart1 PE=2 SV=1	154.85	0.92606	0.97266	0.83834
tr|D3YXP6|D3YXP6_MOUSE;sp|Q9D1G2|PMVK_MOUSE	>tr|D3YXP6|D3YXP6_MOUSE Phosphomevalonate kinase OS=Mus musculus GN=Pmvk PE=2 SV=1;>sp|Q9D1G2|PMVK_MOUSE Phosphomevalonate kinase OS=Mus musculus GN=Pmvk PE=2 SV=3	8.9294	0.92331	0.95822	0.83889
tr|A2AMG5|A2AMG5_MOUSE;sp|Q9R207|NBN_MOUSE	>tr|A2AMG5|A2AMG5_MOUSE Nibrin (Fragment) OS=Mus musculus GN=Nbn PE=2 SV=1;>sp|Q9R207|NBN_MOUSE Nibrin OS=Mus musculus GN=Nbn PE=1 SV=1	2.2969	Heavy Labeled		0.83925
sp|Q8K3X4|I2BPL_MOUSE	>sp|Q8K3X4|I2BPL_MOUSE Interferon regulatory factor 2-binding protein-like OS=Mus musculus GN=Irf2bpl PE=1 SV=1	64.197	0.65268	0.86506	0.83927
sp|Q9CQS5|RIOK2_MOUSE	>sp|Q9CQS5|RIOK2_MOUSE Serine/threonine-protein kinase RIO2 OS=Mus musculus GN=Riok2 PE=1 SV=1	2.1602	0.79886	0.57483	0.83939
sp|O88844|IDHC_MOUSE	>sp|O88844|IDHC_MOUSE Isocitrate dehydrogenase [NADP] cytoplasmic OS=Mus musculus GN=Idh1 PE=1 SV=2	94.12	0.96733	0.91271	0.83946
sp|Q9D735|CS043_MOUSE	>sp|Q9D735|CS043_MOUSE Uncharacterized protein C19orf43 homolog OS=Mus musculus PE=2 SV=1	29.784	0.893	0.97733	0.84006
sp|Q80XU3|NUCKS_MOUSE	>sp|Q80XU3|NUCKS_MOUSE Nuclear ubiquitous casein and cyclin-dependent kinase substrate 1 OS=Mus musculus GN=Nucks1 PE=1 SV=1	3.1348	0.67703	1.0431	0.84026
tr|D3YZN8|D3YZN8_MOUSE	>tr|D3YZN8|D3YZN8_MOUSE Protein unc-45 homolog A (Fragment) OS=Mus musculus GN=Unc45a PE=2 SV=1	1.7161	0.9269		0.84034
tr|D5MCW4|D5MCW4_MOUSE;sp|Q9CQ89|CUTA_MOUSE	>tr|D5MCW4|D5MCW4_MOUSE Protein CutA OS=Mus musculus GN=Cuta PE=2 SV=1;>sp|Q9CQ89|CUTA_MOUSE Protein CutA OS=Mus musculus GN=Cuta PE=2 SV=3	4.6448	0.90602	1.0319	0.84087
sp|P26645|MARCS_MOUSE	>sp|P26645|MARCS_MOUSE Myristoylated alanine-rich C-kinase substrate OS=Mus musculus GN=Marcks PE=1 SV=2	56.753	0.67049	0.81444	0.84103
sp|Q8R105|VP37C_MOUSE	>sp|Q8R105|VP37C_MOUSE Vacuolar protein sorting-associated protein 37C OS=Mus musculus GN=Vps37c PE=2 SV=1	45.917	0.87573	0.90684	0.84109
sp|Q60760|GRB10_MOUSE;tr|Q5SUW3|Q5SUW3_MOUSE	>sp|Q60760|GRB10_MOUSE Growth factor receptor-bound protein 10 OS=Mus musculus GN=Grb10 PE=1 SV=2;>tr|Q5SUW3|Q5SUW3_MOUSE Growth factor receptor-bound protein 10 OS=Mus musculus GN=Grb10 PE=2 SV=1	64.188	0.69208	0.64424	0.84122
sp|Q9JHH9|COPZ2_MOUSE;tr|F2Z4A2|F2Z4A2_MOUSE	>sp|Q9JHH9|COPZ2_MOUSE Coatomer subunit zeta-2 OS=Mus musculus GN=Copz2 PE=2 SV=1;>tr|F2Z4A2|F2Z4A2_MOUSE Coatomer subunit zeta-2 OS=Mus musculus GN=Copz2 PE=2 SV=1	13.314	2.4157	1.2093	0.84144
sp|P19096|FAS_MOUSE	>sp|P19096|FAS_MOUSE Fatty acid synthase OS=Mus musculus GN=Fasn PE=1 SV=2	323.31	0.79114	0.87962	0.84156
sp|O35130|NEP1_MOUSE	>sp|O35130|NEP1_MOUSE Ribosomal RNA small subunit methyltransferase NEP1 OS=Mus musculus GN=Emg1 PE=1 SV=1	9.7103	0.75512	0.91331	0.84197
tr|Q5SS87|Q5SS87_MOUSE;sp|Q5SPL2|PHF12_MOUSE	>tr|Q5SS87|Q5SS87_MOUSE PHD finger protein 12 (Fragment) OS=Mus musculus GN=Phf12 PE=2 SV=1;>sp|Q5SPL2|PHF12_MOUSE PHD finger protein 12 OS=Mus musculus GN=Phf12 PE=2 SV=1	3.0991	1.4988		0.84329
sp|Q80UJ7|RB3GP_MOUSE	>sp|Q80UJ7|RB3GP_MOUSE Rab3 GTPase-activating protein catalytic subunit OS=Mus musculus GN=Rab3gap1 PE=2 SV=4	19.13	1.0256	1.1501	0.84362
sp|Q8JZM0|TFB1M_MOUSE	>sp|Q8JZM0|TFB1M_MOUSE Dimethyladenosine transferase 1, mitochondrial OS=Mus musculus GN=Tfb1m PE=2 SV=1	2.5604	0.94984	0.99784	0.84363
tr|E9QP46|E9QP46_MOUSE;sp|Q6ZWQ0|SYNE2_MOUSE	>tr|E9QP46|E9QP46_MOUSE Nesprin-2 OS=Mus musculus GN=Syne2 PE=2 SV=1;>sp|Q6ZWQ0|SYNE2_MOUSE Nesprin-2 OS=Mus musculus GN=Syne2 PE=1 SV=2	27.103		Light Labeled	0.84387
tr|G3UYD0|G3UYD0_MOUSE;tr|Q3UHU8|Q3UHU8_MOUSE;sp|Q9ESZ8|GTF2I_MOUSE	>tr|G3UYD0|G3UYD0_MOUSE General transcription factor II-I OS=Mus musculus GN=Gtf2i PE=2 SV=1;>tr|Q3UHU8|Q3UHU8_MOUSE General transcription factor II-I OS=Mus musculus GN=Gtf2i PE=2 SV=1;>sp|Q9ESZ8|GTF2I_MOUSE General transcription factor II-I OS=Mus muscul	43.855	0.90904	0.99598	0.8439
sp|Q6PAV2|HERC4_MOUSE	>sp|Q6PAV2|HERC4_MOUSE Probable E3 ubiquitin-protein ligase HERC4 OS=Mus musculus GN=Herc4 PE=2 SV=2	1.8749			0.8439
sp|Q8BHB4|WDR3_MOUSE	>sp|Q8BHB4|WDR3_MOUSE WD repeat-containing protein 3 OS=Mus musculus GN=Wdr3 PE=2 SV=1	15.762	0.69217	0.86097	0.84408
sp|Q9DC28|KC1D_MOUSE	>sp|Q9DC28|KC1D_MOUSE Casein kinase I isoform delta OS=Mus musculus GN=Csnk1d PE=1 SV=2	4.0722	0.85718	0.84558	0.84437
sp|Q8BFQ8|PDDC1_MOUSE	>sp|Q8BFQ8|PDDC1_MOUSE Parkinson disease 7 domain-containing protein 1 OS=Mus musculus GN=Pddc1 PE=1 SV=1	11.202	0.8592	0.97262	0.84452
tr|F6QZB1|F6QZB1_MOUSE;sp|Q9CX48|ZCH10_MOUSE	>tr|F6QZB1|F6QZB1_MOUSE Zinc finger CCHC domain-containing protein 10 (Fragment) OS=Mus musculus GN=Zcchc10 PE=4 SV=1;>sp|Q9CX48|ZCH10_MOUSE Zinc finger CCHC domain-containing protein 10 OS=Mus musculus GN=Zcchc10 PE=2 SV=1	3.1398		0.97615	0.8446
sp|P30285|CDK4_MOUSE;tr|E9Q9E4|E9Q9E4_MOUSE;tr|E9PZX7|E9PZX7_MOUSE;tr|D6RHS5|D6RHS5_MOUSE;tr|D3YWB0|D3YWB0_MOUSE	>sp|P30285|CDK4_MOUSE Cyclin-dependent kinase 4 OS=Mus musculus GN=Cdk4 PE=1 SV=1;>tr|E9Q9E4|E9Q9E4_MOUSE Cyclin-dependent kinase 4 (Fragment) OS=Mus musculus GN=Cdk4 PE=2 SV=1;>tr|E9PZX7|E9PZX7_MOUSE Cyclin-dependent kinase 4 (Fragment) OS=Mus musculus GN	87.704	0.89344	0.81597	0.84461
sp|Q9D1C9|RRP7A_MOUSE	>sp|Q9D1C9|RRP7A_MOUSE Ribosomal RNA-processing protein 7 homolog A OS=Mus musculus GN=Rrp7a PE=2 SV=1	39.797	0.73778	0.86883	0.84461
sp|Q9CZX5|PINX1_MOUSE	>sp|Q9CZX5|PINX1_MOUSE PIN2/TERF1-interacting telomerase inhibitor 1 OS=Mus musculus GN=Pinx1 PE=2 SV=2	11.315	0.47288	0.95458	0.84505
sp|Q9CXL3|CG050_MOUSE	>sp|Q9CXL3|CG050_MOUSE Uncharacterized protein C7orf50 homolog OS=Mus musculus PE=2 SV=3	68.104	0.76568	0.82809	0.84544
sp|O88958|GNPI1_MOUSE	>sp|O88958|GNPI1_MOUSE Glucosamine-6-phosphate isomerase 1 OS=Mus musculus GN=Gnpda1 PE=2 SV=3	8.3119	Light Labeled	0.69356	0.84546
tr|Q3UMJ8|Q3UMJ8_MOUSE;sp|Q61602|GLI3_MOUSE	>tr|Q3UMJ8|Q3UMJ8_MOUSE Transcriptional activator GLI3 (Fragment) OS=Mus musculus GN=Gli3 PE=2 SV=1;>sp|Q61602|GLI3_MOUSE Transcriptional activator GLI3 OS=Mus musculus GN=Gli3 PE=1 SV=2	32.343	0.80768		0.84553
tr|E0CY65|E0CY65_MOUSE;tr|F6TFF2|F6TFF2_MOUSE;sp|Q8R143|PTTG_MOUSE	>tr|E0CY65|E0CY65_MOUSE Pituitary tumor-transforming gene 1 protein-interacting protein OS=Mus musculus GN=Pttg1ip PE=2 SV=1;>tr|F6TFF2|F6TFF2_MOUSE Pituitary tumor-transforming gene 1 protein-interacting protein (Fragment) OS=Mus musculus GN=Pttg1ip PE=4	4.5253	0.66226	0.5912	0.84558
sp|P61327|MGN_MOUSE;sp|Q9CQL1|MGN2_MOUSE;tr|G3UYI5|G3UYI5_MOUSE	>sp|P61327|MGN_MOUSE Protein mago nashi homolog OS=Mus musculus GN=Magoh PE=2 SV=1;>sp|Q9CQL1|MGN2_MOUSE Protein mago nashi homolog 2 OS=Mus musculus GN=Magohb PE=2 SV=1;>tr|G3UYI5|G3UYI5_MOUSE Protein mago nashi homolog 2 (Fragment) OS=Mus musculus GN=Mag	20.891	0.94732	1.0577	0.84558
sp|Q91VY9|ZN622_MOUSE	>sp|Q91VY9|ZN622_MOUSE Zinc finger protein 622 OS=Mus musculus GN=Znf622 PE=2 SV=1	91.258	0.61498	0.90315	0.8458
sp|Q9DCI9|RM32_MOUSE	>sp|Q9DCI9|RM32_MOUSE 39S ribosomal protein L32, mitochondrial OS=Mus musculus GN=Mrpl32 PE=2 SV=1	1.4821	1.1569		0.84585
tr|E9PV28|E9PV28_MOUSE;sp|Q571G4|LIN54_MOUSE;tr|D6RJL6|D6RJL6_MOUSE;tr|E9Q8B7|E9Q8B7_MOUSE	>tr|E9PV28|E9PV28_MOUSE Protein lin-54 homolog OS=Mus musculus GN=Lin54 PE=4 SV=1;>sp|Q571G4|LIN54_MOUSE Protein lin-54 homolog OS=Mus musculus GN=Lin54 PE=2 SV=2;>tr|D6RJL6|D6RJL6_MOUSE Protein lin-54 homolog OS=Mus musculus GN=Lin54 PE=2 SV=1;>tr|E9Q8B7|	6.9065			0.8464
sp|Q91YD9|WASL_MOUSE	>sp|Q91YD9|WASL_MOUSE Neural Wiskott-Aldrich syndrome protein OS=Mus musculus GN=Wasl PE=1 SV=1	3.1071	1.0673	0.8217	0.84642
sp|Q8C9B9|DIDO1_MOUSE	>sp|Q8C9B9|DIDO1_MOUSE Death-inducer obliterator 1 OS=Mus musculus GN=Dido1 PE=1 SV=4	90.505	0.89271	1.3662	0.84657
sp|Q6NSQ7|LTV1_MOUSE	>sp|Q6NSQ7|LTV1_MOUSE Protein LTV1 homolog OS=Mus musculus GN=Ltv1 PE=2 SV=2	12.426	0.65292	0.8437	0.84678
sp|Q6DVA0|LEMD2_MOUSE	>sp|Q6DVA0|LEMD2_MOUSE LEM domain-containing protein 2 OS=Mus musculus GN=Lemd2 PE=1 SV=1	22.672	1.2842	1.0791	0.84735
tr|B1AT92|B1AT92_MOUSE;sp|Q60631|GRB2_MOUSE	>tr|B1AT92|B1AT92_MOUSE Growth factor receptor-bound protein 2 OS=Mus musculus GN=Grb2 PE=2 SV=1;>sp|Q60631|GRB2_MOUSE Growth factor receptor-bound protein 2 OS=Mus musculus GN=Grb2 PE=1 SV=1	38.725	0.97106	0.91967	0.848
sp|O88653|LTOR3_MOUSE	>sp|O88653|LTOR3_MOUSE Ragulator complex protein LAMTOR3 OS=Mus musculus GN=Lamtor3 PE=1 SV=1	5.2278	1.0076	1.0009	0.848
sp|Q3ULJ0|GPD1L_MOUSE	>sp|Q3ULJ0|GPD1L_MOUSE Glycerol-3-phosphate dehydrogenase 1-like protein OS=Mus musculus GN=Gpd1l PE=1 SV=2	5.6612	0.71137	0.75505	0.84832
sp|O88508|DNM3A_MOUSE;tr|G3UXY2|G3UXY2_MOUSE;tr|G3UX07|G3UX07_MOUSE	>sp|O88508|DNM3A_MOUSE DNA (cytosine-5)-methyltransferase 3A OS=Mus musculus GN=Dnmt3a PE=1 SV=2;>tr|G3UXY2|G3UXY2_MOUSE DNA (cytosine-5)-methyltransferase 3A (Fragment) OS=Mus musculus GN=Dnmt3a PE=2 SV=1;>tr|G3UX07|G3UX07_MOUSE DNA (cytosine-5)-methyltra	74.359	1.0435	1.1017	0.84857
tr|D3Z4L7|D3Z4L7_MOUSE;tr|D3YVM8|D3YVM8_MOUSE;sp|O55102|BL1S1_MOUSE	>tr|D3Z4L7|D3Z4L7_MOUSE Biogenesis of lysosome-related organelles complex 1 subunit 1 OS=Mus musculus GN=Bloc1s1 PE=2 SV=1;>tr|D3YVM8|D3YVM8_MOUSE Biogenesis of lysosome-related organelles complex 1 subunit 1 OS=Mus musculus GN=Bloc1s1 PE=2 SV=1;>sp|O55102	1.3338	1.2506	0.9421	0.84872
tr|F7AA26|F7AA26_MOUSE;sp|O54931|AKAP2_MOUSE;tr|A2API8|A2API8_MOUSE	>tr|F7AA26|F7AA26_MOUSE Protein Gm20459 (Fragment) OS=Mus musculus GN=Gm20459 PE=4 SV=1;>sp|O54931|AKAP2_MOUSE A-kinase anchor protein 2 OS=Mus musculus GN=Akap2 PE=1 SV=3;>tr|A2API8|A2API8_MOUSE A-kinase anchor protein 2 OS=Mus musculus GN=Akap2 PE=2 SV=1	154.39	0.97014	1.0237	0.84905
sp|Q91Z96|BMP2K_MOUSE	>sp|Q91Z96|BMP2K_MOUSE BMP-2-inducible protein kinase OS=Mus musculus GN=Bmp2k PE=1 SV=1	19.068	1.1179	1.1725	0.84918
sp|Q8K1I7|WIPF1_MOUSE	>sp|Q8K1I7|WIPF1_MOUSE WAS/WASL-interacting protein family member 1 OS=Mus musculus GN=Wipf1 PE=1 SV=1	5.7846	0.99742	1.4719	0.84918
tr|F6S1R2|F6S1R2_MOUSE;sp|Q8N9S3|AHSA2_MOUSE;tr|A2AF81|A2AF81_MOUSE	>tr|F6S1R2|F6S1R2_MOUSE Activator of 90 kDa heat shock protein ATPase homolog 2 (Fragment) OS=Mus musculus GN=Ahsa2 PE=4 SV=1;>sp|Q8N9S3|AHSA2_MOUSE Activator of 90 kDa heat shock protein ATPase homolog 2 OS=Mus musculus GN=Ahsa2 PE=2 SV=2;>tr|A2AF81|A2AF8	15.733	1.1423	1.0561	0.84934
tr|S4R291|S4R291_MOUSE;tr|S4R2H6|S4R2H6_MOUSE;tr|S4R2F3|S4R2F3_MOUSE;tr|S4R285|S4R285_MOUSE;sp|Q8C8R3|ANK2_MOUSE;tr|S4R245|S4R245_MOUSE;tr|S4R1F9|S4R1F9_MOUSE;tr|S4R249|S4R249_MOUSE;tr|S4R2D0|S4R2D0_MOUSE;tr|S4R1J9|S4R1J9_MOUSE;tr|S4R2T7|S4R2T7_MOUSE	>tr|S4R291|S4R291_MOUSE Ankyrin-2 OS=Mus musculus GN=Ank2 PE=4 SV=1;>tr|S4R2H6|S4R2H6_MOUSE Ankyrin-2 OS=Mus musculus GN=Ank2 PE=4 SV=1;>tr|S4R2F3|S4R2F3_MOUSE Ankyrin-2 OS=Mus musculus GN=Ank2 PE=4 SV=1;>tr|S4R285|S4R285_MOUSE Ankyrin-2 OS=Mus musculus GN	35.246	0.74694	0.75249	0.84943
sp|O88587|COMT_MOUSE	>sp|O88587|COMT_MOUSE Catechol O-methyltransferase OS=Mus musculus GN=Comt PE=1 SV=2	16.455	1.2825	1.2296	0.84974
sp|Q9DB96|NGDN_MOUSE	>sp|Q9DB96|NGDN_MOUSE Neuroguidin OS=Mus musculus GN=Ngdn PE=1 SV=1	19.735	0.74724	0.86594	0.84977
sp|Q9DCC8|TOM20_MOUSE	>sp|Q9DCC8|TOM20_MOUSE Mitochondrial import receptor subunit TOM20 homolog OS=Mus musculus GN=Tomm20 PE=1 SV=1	6.3304	1.1469	1.1163	0.85015
tr|Q8BKL1|Q8BKL1_MOUSE;tr|Q8BJJ6|Q8BJJ6_MOUSE;sp|Q62280|SSXT_MOUSE	>tr|Q8BKL1|Q8BKL1_MOUSE Protein SSXT OS=Mus musculus GN=Ss18 PE=2 SV=1;>tr|Q8BJJ6|Q8BJJ6_MOUSE Protein SSXT OS=Mus musculus GN=Ss18 PE=2 SV=1;>sp|Q62280|SSXT_MOUSE Protein SSXT OS=Mus musculus GN=Ss18 PE=2 SV=2	2.896	0.97846	0.80268	0.85017
sp|Q6A028|SWP70_MOUSE	>sp|Q6A028|SWP70_MOUSE Switch-associated protein 70 OS=Mus musculus GN=Swap70 PE=1 SV=2	40.415	0.86456	0.87804	0.85028
sp|P13595|NCAM1_MOUSE;tr|E9QB01|E9QB01_MOUSE;tr|E9Q589|E9Q589_MOUSE	>sp|P13595|NCAM1_MOUSE Neural cell adhesion molecule 1 OS=Mus musculus GN=Ncam1 PE=1 SV=3;>tr|E9QB01|E9QB01_MOUSE Neural cell adhesion molecule 1 OS=Mus musculus GN=Ncam1 PE=2 SV=1;>tr|E9Q589|E9Q589_MOUSE Neural cell adhesion molecule 1 OS=Mus musculus GN=	120.5	0.95447	0.81435	0.85041
sp|O35551|RABE1_MOUSE;tr|J3QJV7|J3QJV7_MOUSE	>sp|O35551|RABE1_MOUSE Rab GTPase-binding effector protein 1 OS=Mus musculus GN=Rabep1 PE=1 SV=2;>tr|J3QJV7|J3QJV7_MOUSE Rab GTPase-binding effector protein 1 OS=Mus musculus GN=Rabep1 PE=4 SV=1	55.055	0.83411	1.1603	0.85047
sp|Q9WU56|TRUA_MOUSE;tr|H7BX59|H7BX59_MOUSE	>sp|Q9WU56|TRUA_MOUSE tRNA pseudouridine synthase A, mitochondrial OS=Mus musculus GN=Pus1 PE=1 SV=2;>tr|H7BX59|H7BX59_MOUSE tRNA pseudouridine synthase OS=Mus musculus GN=Pus1 PE=2 SV=1	12.226	0.73944	0.90669	0.85061
tr|Q9CZN7|Q9CZN7_MOUSE	>tr|Q9CZN7|Q9CZN7_MOUSE Serine hydroxymethyltransferase OS=Mus musculus GN=Shmt2 PE=2 SV=1	323.31	0.76062	0.85906	0.85065
sp|Q7JJ13|BRD2_MOUSE;tr|I7HPW1|I7HPW1_MOUSE	>sp|Q7JJ13|BRD2_MOUSE Bromodomain-containing protein 2 OS=Mus musculus GN=Brd2 PE=1 SV=1;>tr|I7HPW1|I7HPW1_MOUSE Bromodomain containing 2 (Fragment) OS=Mus musculus GN=Brd2 PE=4 SV=1	42.305	0.88727	1.0745	0.85082
tr|Q5RIM6|Q5RIM6_MOUSE;tr|E9Q2B2|E9Q2B2_MOUSE;tr|E0CYX5|E0CYX5_MOUSE;tr|Q8BK32|Q8BK32_MOUSE;tr|Q5RIN0|Q5RIN0_MOUSE;tr|E9Q8K6|E9Q8K6_MOUSE;tr|F7C134|F7C134_MOUSE;tr|E9Q9Y2|E9Q9Y2_MOUSE;tr|Q8CHB6|Q8CHB6_MOUSE;sp|Q60974|NCOR1_MOUSE	>tr|Q5RIM6|Q5RIM6_MOUSE Nuclear receptor co-repressor 1, isoform CRA_a OS=Mus musculus GN=Ncor1 PE=4 SV=1;>tr|E9Q2B2|E9Q2B2_MOUSE Nuclear receptor corepressor 1 OS=Mus musculus GN=Ncor1 PE=2 SV=1;>tr|E0CYX5|E0CYX5_MOUSE Nuclear receptor corepressor 1 (Frag	62.167	Light Labeled	1.0463	0.85087
tr|F8WIX5|F8WIX5_MOUSE	>tr|F8WIX5|F8WIX5_MOUSE Phosphatidylinositol 4-phosphate 5-kinase type-1 alpha OS=Mus musculus GN=Pip5k1a PE=2 SV=1	13.56	0.93097	0.83373	0.85114
sp|Q8BU11|TOX4_MOUSE;tr|J3QN21|J3QN21_MOUSE	>sp|Q8BU11|TOX4_MOUSE TOX high mobility group box family member 4 OS=Mus musculus GN=Tox4 PE=1 SV=3;>tr|J3QN21|J3QN21_MOUSE Uncharacterized protein OS=Mus musculus GN=Gm5828 PE=4 SV=1	39.222	1.0958	1.0506	0.85117
sp|Q8K3A9|MEPCE_MOUSE	>sp|Q8K3A9|MEPCE_MOUSE 7SK snRNA methylphosphate capping enzyme OS=Mus musculus GN=Mepce PE=1 SV=2	118.41	0.94238	1.0074	0.85133
sp|Q5U4C3|SFR19_MOUSE	>sp|Q5U4C3|SFR19_MOUSE Splicing factor, arginine/serine-rich 19 OS=Mus musculus GN=Scaf1 PE=1 SV=1	5.5129	0.93295	1.0531	0.85181
tr|F7B2B4|F7B2B4_MOUSE;sp|Q9D1K2|VATF_MOUSE	>tr|F7B2B4|F7B2B4_MOUSE V-type proton ATPase subunit F (Fragment) OS=Mus musculus GN=Atp6v1f PE=4 SV=1;>sp|Q9D1K2|VATF_MOUSE V-type proton ATPase subunit F OS=Mus musculus GN=Atp6v1f PE=1 SV=2	2.2765	1.1527	0.88396	0.85185
tr|Q9Z1A1|Q9Z1A1_MOUSE	>tr|Q9Z1A1|Q9Z1A1_MOUSE Protein Tfg OS=Mus musculus GN=Tfg PE=2 SV=1	5.326	Heavy Labeled	0.96512	0.85201
sp|Q9CQ54|NDUC2_MOUSE	>sp|Q9CQ54|NDUC2_MOUSE NADH dehydrogenase [ubiquinone] 1 subunit C2 OS=Mus musculus GN=Ndufc2 PE=1 SV=1	7.0389	0.74642	0.94589	0.85202
sp|Q5F2E8|TAOK1_MOUSE	>sp|Q5F2E8|TAOK1_MOUSE Serine/threonine-protein kinase TAO1 OS=Mus musculus GN=Taok1 PE=1 SV=1	32.65	0.97138	1.0419	0.85224
tr|G5E8N7|G5E8N7_MOUSE;sp|Q9JLV6|PNKP_MOUSE;tr|E9Q9A5|E9Q9A5_MOUSE	>tr|G5E8N7|G5E8N7_MOUSE Bifunctional polynucleotide phosphatase/kinase OS=Mus musculus GN=Pnkp PE=4 SV=1;>sp|Q9JLV6|PNKP_MOUSE Bifunctional polynucleotide phosphatase/kinase OS=Mus musculus GN=Pnkp PE=1 SV=2;>tr|E9Q9A5|E9Q9A5_MOUSE Bifunctional polynucleot	11.818	0.94064	0.98708	0.85238
tr|A2ALR9|A2ALR9_MOUSE;sp|Q3V0C5|UBP48_MOUSE;tr|F6TH61|F6TH61_MOUSE;tr|F6VSP0|F6VSP0_MOUSE;tr|A2ALR5|A2ALR5_MOUSE;tr|F7ALR2|F7ALR2_MOUSE	>tr|A2ALR9|A2ALR9_MOUSE Ubiquitin carboxyl-terminal hydrolase 48 OS=Mus musculus GN=Usp48 PE=2 SV=1;>sp|Q3V0C5|UBP48_MOUSE Ubiquitin carboxyl-terminal hydrolase 48 OS=Mus musculus GN=Usp48 PE=1 SV=2;>tr|F6TH61|F6TH61_MOUSE Ubiquitin carboxyl-terminal hydro	68.997	0.88951	1.0022	0.85254
sp|Q91VJ1|AIM2_MOUSE;tr|D3Z341|D3Z341_MOUSE;tr|G3UZ36|G3UZ36_MOUSE	>sp|Q91VJ1|AIM2_MOUSE Interferon-inducible protein AIM2 OS=Mus musculus GN=Aim2 PE=1 SV=2;>tr|D3Z341|D3Z341_MOUSE Interferon-inducible protein AIM2 (Fragment) OS=Mus musculus GN=Aim2 PE=2 SV=1;>tr|G3UZ36|G3UZ36_MOUSE Interferon-inducible protein AIM2 (Frag	45.565	0.52434	1.0239	0.85255
sp|Q5XG73|ACBD5_MOUSE;tr|E9QNH7|E9QNH7_MOUSE	>sp|Q5XG73|ACBD5_MOUSE Acyl-CoA-binding domain-containing protein 5 OS=Mus musculus GN=Acbd5 PE=1 SV=1;>tr|E9QNH7|E9QNH7_MOUSE Acyl-CoA-binding domain-containing protein 5 OS=Mus musculus GN=Acbd5 PE=2 SV=1	9.8695	Light Labeled		0.85257
sp|P43274|H14_MOUSE	>sp|P43274|H14_MOUSE Histone H1.4 OS=Mus musculus GN=Hist1h1e PE=1 SV=2	143.1	0.70619	0.83519	0.8528
sp|O55091|IMPCT_MOUSE	>sp|O55091|IMPCT_MOUSE Protein IMPACT OS=Mus musculus GN=Impact PE=1 SV=2	68.258	0.86513	0.98193	0.85283
tr|Q3UN10|Q3UN10_MOUSE;sp|P56695|WFS1_MOUSE;tr|F7D926|F7D926_MOUSE	>tr|Q3UN10|Q3UN10_MOUSE Wolframin OS=Mus musculus GN=Wfs1 PE=2 SV=1;>sp|P56695|WFS1_MOUSE Wolframin OS=Mus musculus GN=Wfs1 PE=1 SV=1;>tr|F7D926|F7D926_MOUSE Wolframin (Fragment) OS=Mus musculus GN=Wfs1 PE=4 SV=1	4.9953	1.1944	1.1581	0.85294
sp|B2RRE7|OTUD4_MOUSE	>sp|B2RRE7|OTUD4_MOUSE OTU domain-containing protein 4 OS=Mus musculus GN=Otud4 PE=1 SV=1	10.928	1.0368	1.0919	0.85299
sp|Q8C8T8|TSR2_MOUSE;tr|G3UWF3|G3UWF3_MOUSE;tr|H7BWY8|H7BWY8_MOUSE	>sp|Q8C8T8|TSR2_MOUSE Pre-rRNA-processing protein TSR2 homolog OS=Mus musculus GN=Tsr2 PE=2 SV=1;>tr|G3UWF3|G3UWF3_MOUSE Pre-rRNA-processing protein TSR2 homolog OS=Mus musculus GN=Tsr2 PE=4 SV=1;>tr|H7BWY8|H7BWY8_MOUSE Pre-rRNA-processing protein TSR2 hom	1.4384	1.0123	1.0005	0.85332
sp|Q7TSG2|CTDP1_MOUSE	>sp|Q7TSG2|CTDP1_MOUSE RNA polymerase II subunit A C-terminal domain phosphatase OS=Mus musculus GN=Ctdp1 PE=1 SV=1	40.004	1.0732	0.99107	0.85384
sp|Q8CCJ3|UFL1_MOUSE	>sp|Q8CCJ3|UFL1_MOUSE E3 UFM1-protein ligase 1 OS=Mus musculus GN=Ufl1 PE=1 SV=2	10.763	1.0879	1.0515	0.85387
sp|Q61578|ADRO_MOUSE	>sp|Q61578|ADRO_MOUSE NADPH:adrenodoxin oxidoreductase, mitochondrial OS=Mus musculus GN=Fdxr PE=2 SV=1	72.691	0.9308	0.9865	0.85396
sp|O08784|TCOF_MOUSE;tr|H3BL37|H3BL37_MOUSE;tr|H3BIX0|H3BIX0_MOUSE;tr|Q05CS0|Q05CS0_MOUSE	>sp|O08784|TCOF_MOUSE Treacle protein OS=Mus musculus GN=Tcof1 PE=1 SV=1;>tr|H3BL37|H3BL37_MOUSE Treacle protein OS=Mus musculus GN=Tcof1 PE=2 SV=1;>tr|H3BIX0|H3BIX0_MOUSE Treacle protein (Fragment) OS=Mus musculus GN=Tcof1 PE=2 SV=1;>tr|Q05CS0|Q05CS0_MOUS	323.31	0.7397	0.85469	0.85404
sp|Q9DAJ2|TEKT1_MOUSE	>sp|Q9DAJ2|TEKT1_MOUSE Tektin-1 OS=Mus musculus GN=Tekt1 PE=2 SV=1	1.3038		0.90869	0.85404
sp|Q9QYS9|QKI_MOUSE	>sp|Q9QYS9|QKI_MOUSE Protein quaking OS=Mus musculus GN=Qki PE=1 SV=1	45.665	0.79755	0.83232	0.85407
sp|Q9CWK3|CD2B2_MOUSE	>sp|Q9CWK3|CD2B2_MOUSE CD2 antigen cytoplasmic tail-binding protein 2 OS=Mus musculus GN=Cd2bp2 PE=1 SV=1	30.9	0.84454	0.86938	0.85408
sp|P51943|CCNA2_MOUSE;tr|D6RIK7|D6RIK7_MOUSE	>sp|P51943|CCNA2_MOUSE Cyclin-A2 OS=Mus musculus GN=Ccna2 PE=1 SV=2;>tr|D6RIK7|D6RIK7_MOUSE Cyclin-A2 OS=Mus musculus GN=Ccna2 PE=2 SV=1	38.359	1.916	1.8	0.85411
sp|Q8CDG3|VCIP1_MOUSE	>sp|Q8CDG3|VCIP1_MOUSE Deubiquitinating protein VCIP135 OS=Mus musculus GN=Vcpip1 PE=2 SV=1	106.47	0.96885	0.91585	0.85422
sp|Q6ZQK5|ACAP2_MOUSE	>sp|Q6ZQK5|ACAP2_MOUSE Arf-GAP with coiled-coil, ANK repeat and PH domain-containing protein 2 OS=Mus musculus GN=Acap2 PE=1 SV=2	6.8159	0.9265	0.98935	0.85427
sp|Q99JB8|PACN3_MOUSE	>sp|Q99JB8|PACN3_MOUSE Protein kinase C and casein kinase II substrate protein 3 OS=Mus musculus GN=Pacsin3 PE=1 SV=1	123.46	1.1816		0.85427
tr|F8VQ11|F8VQ11_MOUSE;sp|Q69ZH9|RHG23_MOUSE;tr|B1AQY2|B1AQY2_MOUSE;tr|D6RDB5|D6RDB5_MOUSE	>tr|F8VQ11|F8VQ11_MOUSE Rho GTPase-activating protein 23 OS=Mus musculus GN=Arhgap23 PE=2 SV=1;>sp|Q69ZH9|RHG23_MOUSE Rho GTPase-activating protein 23 OS=Mus musculus GN=Arhgap23 PE=1 SV=2;>tr|B1AQY2|B1AQY2_MOUSE Rho GTPase-activating protein 23 OS=Mus mus	2.9808	0.82335	0.83037	0.85483
sp|P0DJF2|PT117_MOUSE	>sp|P0DJF2|PT117_MOUSE Protein PET117 homolog, mitochondrial OS=Mus musculus GN=Pet117 PE=3 SV=1	1.2833	0.92611	0.99857	0.85484
sp|Q91YR5|MET13_MOUSE	>sp|Q91YR5|MET13_MOUSE Methyltransferase-like protein 13 OS=Mus musculus GN=Mettl13 PE=1 SV=1	6.5188	0.79439	1.0361	0.85505
tr|A2AEW5|A2AEW5_MOUSE;tr|A2AEW9|A2AEW9_MOUSE;sp|Q8VD04|GRAP1_MOUSE;tr|A2AEW8|A2AEW8_MOUSE;tr|A2AEW6|A2AEW6_MOUSE	>tr|A2AEW5|A2AEW5_MOUSE GRIP1-associated protein 1 (Fragment) OS=Mus musculus GN=Gripap1 PE=2 SV=1;>tr|A2AEW9|A2AEW9_MOUSE GRIP1-associated protein 1 OS=Mus musculus GN=Gripap1 PE=2 SV=1;>sp|Q8VD04|GRAP1_MOUSE GRIP1-associated protein 1 OS=Mus musculus GN=	2.5948	Heavy Labeled	1.1965	0.85536
sp|Q9DCD5|TJAP1_MOUSE	>sp|Q9DCD5|TJAP1_MOUSE Tight junction-associated protein 1 OS=Mus musculus GN=Tjap1 PE=1 SV=1	32.703	0.85709	0.89867	0.85541
sp|Q3UDK1|TRAD1_MOUSE	>sp|Q3UDK1|TRAD1_MOUSE TRAF-type zinc finger domain-containing protein 1 OS=Mus musculus GN=Trafd1 PE=1 SV=1	43.908	1.0203	1.2473	0.85544
sp|Q80XQ2|TBCD5_MOUSE	>sp|Q80XQ2|TBCD5_MOUSE TBC1 domain family member 5 OS=Mus musculus GN=Tbc1d5 PE=1 SV=2	10.611	1.0012	1.1808	0.8555
sp|Q9CQJ2|PIHD1_MOUSE	>sp|Q9CQJ2|PIHD1_MOUSE PIH1 domain-containing protein 1 OS=Mus musculus GN=Pih1d1 PE=2 SV=1	24.69	1.0656	1.0331	0.85564
sp|P59708|PM14_MOUSE	>sp|P59708|PM14_MOUSE Pre-mRNA branch site protein p14 OS=Mus musculus GN=Sf3b14 PE=2 SV=1	18.353	0.94876	0.96343	0.85575
sp|Q8VDP4|K1967_MOUSE	>sp|Q8VDP4|K1967_MOUSE DBIRD complex subunit KIAA1967 homolog OS=Mus musculus PE=1 SV=2	48.237	1.4365	1.0107	0.85591
sp|Q8VHZ7|IMP4_MOUSE	>sp|Q8VHZ7|IMP4_MOUSE U3 small nucleolar ribonucleoprotein protein IMP4 OS=Mus musculus GN=Imp4 PE=2 SV=1	20.936	0.70734	0.94556	0.856
sp|Q9EP97|SENP3_MOUSE	>sp|Q9EP97|SENP3_MOUSE Sentrin-specific protease 3 OS=Mus musculus GN=Senp3 PE=1 SV=1	35.565	0.97256	0.94809	0.85601
tr|B1ASP2|B1ASP2_MOUSE;sp|P52332|JAK1_MOUSE	>tr|B1ASP2|B1ASP2_MOUSE Tyrosine-protein kinase OS=Mus musculus GN=Jak1 PE=3 SV=1;>sp|P52332|JAK1_MOUSE Tyrosine-protein kinase JAK1 OS=Mus musculus GN=Jak1 PE=1 SV=1	30.543	0.8445	0.72678	0.85619
sp|Q5SWD9|TSR1_MOUSE	>sp|Q5SWD9|TSR1_MOUSE Pre-rRNA-processing protein TSR1 homolog OS=Mus musculus GN=Tsr1 PE=2 SV=1	85.452	0.71253	0.87665	0.85621
sp|Q3UVK0|ERMP1_MOUSE	>sp|Q3UVK0|ERMP1_MOUSE Endoplasmic reticulum metallopeptidase 1 OS=Mus musculus GN=Ermp1 PE=1 SV=2	10.528	1.0237	1.2253	0.85621
sp|Q8R4R6|NUP53_MOUSE;tr|A2ATJ2|A2ATJ2_MOUSE	>sp|Q8R4R6|NUP53_MOUSE Nucleoporin NUP53 OS=Mus musculus GN=Nup35 PE=1 SV=2;>tr|A2ATJ2|A2ATJ2_MOUSE Nucleoporin NUP53 (Fragment) OS=Mus musculus GN=Nup35 PE=2 SV=1	116.14	1.0807	1.0187	0.85647
sp|P02469|LAMB1_MOUSE;tr|E9QN70|E9QN70_MOUSE	>sp|P02469|LAMB1_MOUSE Laminin subunit beta-1 OS=Mus musculus GN=Lamb1 PE=1 SV=3;>tr|E9QN70|E9QN70_MOUSE Laminin subunit beta-1 OS=Mus musculus GN=Lamb1 PE=2 SV=1	209.04	1.0603	0.9384	0.85654
sp|Q9CZU3|SK2L2_MOUSE	>sp|Q9CZU3|SK2L2_MOUSE Superkiller viralicidic activity 2-like 2 OS=Mus musculus GN=Skiv2l2 PE=2 SV=1	39.758	0.88184	0.91628	0.85667
sp|Q7TPE5|S7A6O_MOUSE	>sp|Q7TPE5|S7A6O_MOUSE Probable RNA polymerase II nuclear localization protein SLC7A6OS OS=Mus musculus GN=Slc7a6os PE=1 SV=1	39.446	0.86586	0.95652	0.85684
sp|Q64311|NTAN1_MOUSE;tr|D3YZ99|D3YZ99_MOUSE	>sp|Q64311|NTAN1_MOUSE Protein N-terminal asparagine amidohydrolase OS=Mus musculus GN=Ntan1 PE=2 SV=3;>tr|D3YZ99|D3YZ99_MOUSE Protein N-terminal asparagine amidohydrolase OS=Mus musculus GN=Ntan1 PE=2 SV=1	5.0711	0.70208	0.99266	0.8569
sp|Q9D4J7|PHF6_MOUSE;tr|E9QAG2|E9QAG2_MOUSE	>sp|Q9D4J7|PHF6_MOUSE PHD finger protein 6 OS=Mus musculus GN=Phf6 PE=1 SV=1;>tr|E9QAG2|E9QAG2_MOUSE PHD finger protein 6 OS=Mus musculus GN=Phf6 PE=2 SV=1	71.189	0.74289	0.85091	0.85707
sp|Q91WM3|U3IP2_MOUSE	>sp|Q91WM3|U3IP2_MOUSE U3 small nucleolar RNA-interacting protein 2 OS=Mus musculus GN=Rrp9 PE=1 SV=1	19.286	0.78162	0.90098	0.8571
tr|E9Q0S6|E9Q0S6_MOUSE	>tr|E9Q0S6|E9Q0S6_MOUSE Protein Tns1 OS=Mus musculus GN=Tns1 PE=2 SV=1	58.62	1.1631	1.0697	0.85712
sp|Q2VPQ9|EAF6_MOUSE;tr|B1ASC8|B1ASC8_MOUSE	>sp|Q2VPQ9|EAF6_MOUSE Chromatin modification-related protein MEAF6 OS=Mus musculus GN=Meaf6 PE=2 SV=1;>tr|B1ASC8|B1ASC8_MOUSE Chromatin modification-related protein MEAF6 (Fragment) OS=Mus musculus GN=Meaf6 PE=2 SV=2	31.506	0.9191	0.94912	0.85713
sp|Q8VE70|PDC10_MOUSE;tr|F8WI55|F8WI55_MOUSE	>sp|Q8VE70|PDC10_MOUSE Programmed cell death protein 10 OS=Mus musculus GN=Pdcd10 PE=1 SV=1;>tr|F8WI55|F8WI55_MOUSE Programmed cell death protein 10 OS=Mus musculus GN=Pdcd10 PE=4 SV=2	12.849	Light Labeled	1.0211	0.85724
sp|Q8K273|MMGT1_MOUSE	>sp|Q8K273|MMGT1_MOUSE Membrane magnesium transporter 1 OS=Mus musculus GN=Mmgt1 PE=2 SV=1	31.405	0.98179	1.073	0.85726
sp|Q8R0F5|RBMX2_MOUSE	>sp|Q8R0F5|RBMX2_MOUSE RNA-binding motif protein, X-linked 2 OS=Mus musculus GN=Rbmx2 PE=1 SV=1	10.567	0.96424		0.85729
tr|Q5SS83|Q5SS83_MOUSE;sp|Q60634|FLOT2_MOUSE	>tr|Q5SS83|Q5SS83_MOUSE Flotillin 2, isoform CRA_a OS=Mus musculus GN=Flot2 PE=4 SV=1;>sp|Q60634|FLOT2_MOUSE Flotillin-2 OS=Mus musculus GN=Flot2 PE=1 SV=2	41.095	1.0644	1.0625	0.85735
sp|Q60973|RBBP7_MOUSE;tr|A2AFI9|A2AFI9_MOUSE;tr|A2AFJ1|A2AFJ1_MOUSE;tr|F6ZLC6|F6ZLC6_MOUSE	>sp|Q60973|RBBP7_MOUSE Histone-binding protein RBBP7 OS=Mus musculus GN=Rbbp7 PE=1 SV=1;>tr|A2AFI9|A2AFI9_MOUSE Histone-binding protein RBBP7 OS=Mus musculus GN=Rbbp7 PE=2 SV=1;>tr|A2AFJ1|A2AFJ1_MOUSE Histone-binding protein RBBP7 OS=Mus musculus GN=Rbbp7	209.27	0.85928	0.93564	0.85738
tr|F6YRW4|F6YRW4_MOUSE;sp|P59997|KDM2A_MOUSE;tr|H3BLD4|H3BLD4_MOUSE	>tr|F6YRW4|F6YRW4_MOUSE F-box and leucine-rich repeat protein 11 OS=Mus musculus GN=Kdm2a PE=4 SV=2;>sp|P59997|KDM2A_MOUSE Lysine-specific demethylase 2A OS=Mus musculus GN=Kdm2a PE=1 SV=2;>tr|H3BLD4|H3BLD4_MOUSE Lysine-specific demethylase 2A (Fragment) O	8.3206	1.2369	1.1691	0.85785
sp|Q60770|STXB3_MOUSE;tr|E9Q6R9|E9Q6R9_MOUSE	>sp|Q60770|STXB3_MOUSE Syntaxin-binding protein 3 OS=Mus musculus GN=Stxbp3 PE=1 SV=1;>tr|E9Q6R9|E9Q6R9_MOUSE Protein Stxbp3b OS=Mus musculus GN=Stxbp3b PE=4 SV=1	6.5299	0.99343	0.96413	0.85797
sp|Q8K0Q5|RHG18_MOUSE;tr|H3BJL1|H3BJL1_MOUSE	>sp|Q8K0Q5|RHG18_MOUSE Rho GTPase-activating protein 18 OS=Mus musculus GN=Arhgap18 PE=2 SV=1;>tr|H3BJL1|H3BJL1_MOUSE Rho GTPase-activating protein 18 (Fragment) OS=Mus musculus GN=Arhgap18 PE=2 SV=1	7.4569	0.92729	0.99525	0.85799
sp|Q2KN98|CYTSA_MOUSE	>sp|Q2KN98|CYTSA_MOUSE Cytospin-A OS=Mus musculus GN=Specc1l PE=1 SV=1	43.731	0.73247	0.86153	0.85814
tr|E9QL43|E9QL43_MOUSE;sp|Q8CIC2|NUPL2_MOUSE	>tr|E9QL43|E9QL43_MOUSE Nucleoporin-like protein 2 OS=Mus musculus GN=Nupl2 PE=2 SV=1;>sp|Q8CIC2|NUPL2_MOUSE Nucleoporin-like protein 2 OS=Mus musculus GN=Nupl2 PE=2 SV=1	2.6757	1.4516		0.8582
sp|O54791|MAFF_MOUSE	>sp|O54791|MAFF_MOUSE Transcription factor MafF OS=Mus musculus GN=Maff PE=2 SV=1	1.3103	0.76779	1.8268	0.85838
sp|P97864|CASP7_MOUSE	>sp|P97864|CASP7_MOUSE Caspase-7 OS=Mus musculus GN=Casp7 PE=1 SV=2	3.401	1.4482	1.113	0.8585
sp|Q99J95|CDK9_MOUSE	>sp|Q99J95|CDK9_MOUSE Cyclin-dependent kinase 9 OS=Mus musculus GN=Cdk9 PE=1 SV=1	23.187	0.62567	0.91308	0.85858
sp|Q9JJY4|DDX20_MOUSE	>sp|Q9JJY4|DDX20_MOUSE Probable ATP-dependent RNA helicase DDX20 OS=Mus musculus GN=Ddx20 PE=1 SV=2	80.715	0.88859	0.98193	0.85871
sp|O55057|PDE6D_MOUSE;tr|M0QWG6|M0QWG6_MOUSE	>sp|O55057|PDE6D_MOUSE Retinal rod rhodopsin-sensitive cGMP 3,5-cyclic phosphodiesterase subunit delta OS=Mus musculus GN=Pde6d PE=1 SV=1;>tr|M0QWG6|M0QWG6_MOUSE Retinal rod rhodopsin-sensitive cGMP 3,5-cyclic phosphodiesterase subunit delta OS=Mus mus	13.722	0.76732	1.2496	0.85877
sp|Q8VE47|UBA5_MOUSE;tr|D6RH76|D6RH76_MOUSE	>sp|Q8VE47|UBA5_MOUSE Ubiquitin-like modifier-activating enzyme 5 OS=Mus musculus GN=Uba5 PE=2 SV=2;>tr|D6RH76|D6RH76_MOUSE Ubiquitin-like modifier-activating enzyme 5 OS=Mus musculus GN=Uba5 PE=2 SV=1	47.549	0.89678	1.0027	0.85892
sp|Q8K385|FRRS1_MOUSE	>sp|Q8K385|FRRS1_MOUSE Ferric-chelate reductase 1 OS=Mus musculus GN=FRRS1 PE=1 SV=1	2.3772	1.1397		0.85893
tr|F8VPK0|F8VPK0_MOUSE	>tr|F8VPK0|F8VPK0_MOUSE Protein Ttc37 OS=Mus musculus GN=Ttc37 PE=4 SV=1	4.7795	0.96081		0.85928
sp|Q9CQ36|DPOE4_MOUSE;tr|E0CYA9|E0CYA9_MOUSE	>sp|Q9CQ36|DPOE4_MOUSE DNA polymerase epsilon subunit 4 OS=Mus musculus GN=Pole4 PE=2 SV=1;>tr|E0CYA9|E0CYA9_MOUSE DNA polymerase epsilon subunit 4 OS=Mus musculus GN=Pole4 PE=2 SV=1	69.558	0.91569	0.87127	0.85949
sp|Q9D071|MMS19_MOUSE;tr|F6RGK4|F6RGK4_MOUSE;tr|F7A0X7|F7A0X7_MOUSE;tr|F7C9N6|F7C9N6_MOUSE	>sp|Q9D071|MMS19_MOUSE MMS19 nucleotide excision repair protein homolog OS=Mus musculus GN=Mms19 PE=1 SV=1;>tr|F6RGK4|F6RGK4_MOUSE MMS19 nucleotide excision repair protein homolog (Fragment) OS=Mus musculus GN=Mms19 PE=2 SV=1;>tr|F7A0X7|F7A0X7_MOUSE MMS19	5.1068	0.97914	1.1085	0.85959
sp|A2A791|ZMYM4_MOUSE;tr|F6VYE2|F6VYE2_MOUSE	>sp|A2A791|ZMYM4_MOUSE Zinc finger MYM-type protein 4 OS=Mus musculus GN=Zmym4 PE=1 SV=1;>tr|F6VYE2|F6VYE2_MOUSE Zinc finger MYM-type protein 4 (Fragment) OS=Mus musculus GN=Zmym4 PE=4 SV=1	14.641	0.99803	1.0669	0.85963
sp|Q9D385|AR2BP_MOUSE	>sp|Q9D385|AR2BP_MOUSE ADP-ribosylation factor-like protein 2-binding protein OS=Mus musculus GN=Arl2bp PE=1 SV=1	3.2824	1.0555	0.9149	0.85976
sp|Q9CXC3|MGME1_MOUSE	>sp|Q9CXC3|MGME1_MOUSE Mitochondrial genome maintenance exonuclease 1 OS=Mus musculus GN=Mgme1 PE=2 SV=1	3.4205	1.184		0.8598
sp|Q80VJ3|DNPH1_MOUSE	>sp|Q80VJ3|DNPH1_MOUSE 2-deoxynucleoside 5-phosphate N-hydrolase 1 OS=Mus musculus GN=Dnph1 PE=2 SV=2	45.566	0.77137	0.92789	0.85982
tr|D6RCW3|D6RCW3_MOUSE;tr|D3Z6W4|D3Z6W4_MOUSE;sp|Q8C025|CHPT1_MOUSE;tr|D3YU39|D3YU39_MOUSE	>tr|D6RCW3|D6RCW3_MOUSE Cholinephosphotransferase 1 OS=Mus musculus GN=Chpt1 PE=2 SV=1;>tr|D3Z6W4|D3Z6W4_MOUSE Choline phosphotransferase 1, isoform CRA_d OS=Mus musculus GN=Chpt1 PE=3 SV=1;>sp|Q8C025|CHPT1_MOUSE Cholinephosphotransferase 1 OS=Mus musculus	1.2546	1.1436	1.1489	0.85996
tr|H3BKL8|H3BKL8_MOUSE;sp|Q9D7X3|DUS3_MOUSE;tr|B1AQF4|B1AQF4_MOUSE;tr|Q3V2Y9|Q3V2Y9_MOUSE	>tr|H3BKL8|H3BKL8_MOUSE Dual-specificity protein phosphatase 3 OS=Mus musculus GN=Dusp3 PE=2 SV=1;>sp|Q9D7X3|DUS3_MOUSE Dual specificity protein phosphatase 3 OS=Mus musculus GN=Dusp3 PE=1 SV=1;>tr|B1AQF4|B1AQF4_MOUSE Dual-specificity protein phosphatase 3	115.6	1.0578	1.0221	0.86001
sp|Q9CQD1|RAB5A_MOUSE	>sp|Q9CQD1|RAB5A_MOUSE Ras-related protein Rab-5A OS=Mus musculus GN=Rab5a PE=1 SV=1	32.762	0.9329	1.0751	0.86005
sp|Q8BK72|RT27_MOUSE	>sp|Q8BK72|RT27_MOUSE 28S ribosomal protein S27, mitochondrial OS=Mus musculus GN=Mrps27 PE=2 SV=2	62.628	0.91213	1.0609	0.86016
sp|P56183|RRP1_MOUSE	>sp|P56183|RRP1_MOUSE Ribosomal RNA processing protein 1 homolog A OS=Mus musculus GN=Rrp1 PE=2 SV=2	38.084	0.55734	0.78565	0.86049
sp|Q3TSG4|ALKB5_MOUSE	>sp|Q3TSG4|ALKB5_MOUSE RNA demethylase ALKBH5 OS=Mus musculus GN=Alkbh5 PE=1 SV=2	23.859	1.353	1.1719	0.86055
sp|Q64133|AOFA_MOUSE	>sp|Q64133|AOFA_MOUSE Amine oxidase [flavin-containing] A OS=Mus musculus GN=Maoa PE=1 SV=3	72.762	0.8779	0.90065	0.86072
sp|Q62433|NDRG1_MOUSE;tr|E9Q514|E9Q514_MOUSE	>sp|Q62433|NDRG1_MOUSE Protein NDRG1 OS=Mus musculus GN=Ndrg1 PE=1 SV=1;>tr|E9Q514|E9Q514_MOUSE Protein NDRG1 (Fragment) OS=Mus musculus GN=Ndrg1 PE=2 SV=1	129.59	1.4887	1.4483	0.86091
tr|D3Z0B9|D3Z0B9_MOUSE;sp|Q571I9|A16A1_MOUSE	>tr|D3Z0B9|D3Z0B9_MOUSE Aldehyde dehydrogenase family 16 member A1 OS=Mus musculus GN=Aldh16a1 PE=2 SV=1;>sp|Q571I9|A16A1_MOUSE Aldehyde dehydrogenase family 16 member A1 OS=Mus musculus GN=Aldh16a1 PE=2 SV=2	23.706	1.138	0.99984	0.86115
sp|Q9CQ40|RM49_MOUSE	>sp|Q9CQ40|RM49_MOUSE 39S ribosomal protein L49, mitochondrial OS=Mus musculus GN=Mrpl49 PE=2 SV=1	11.349	0.96492	1.034	0.86128
sp|Q6NZF1|ZC11A_MOUSE	>sp|Q6NZF1|ZC11A_MOUSE Zinc finger CCCH domain-containing protein 11A OS=Mus musculus GN=Zc3h11a PE=1 SV=1	36.79	0.97381	1.0642	0.86128
sp|Q9DC48|PRP17_MOUSE	>sp|Q9DC48|PRP17_MOUSE Pre-mRNA-processing factor 17 OS=Mus musculus GN=Cdc40 PE=1 SV=1	19.224	0.81092	0.90607	0.86157
sp|Q9EPQ7|STAR5_MOUSE;tr|D3YU00|D3YU00_MOUSE	>sp|Q9EPQ7|STAR5_MOUSE StAR-related lipid transfer protein 5 OS=Mus musculus GN=Stard5 PE=2 SV=2;>tr|D3YU00|D3YU00_MOUSE StAR-related lipid transfer (START) domain containing 5, isoform CRA_a OS=Mus musculus GN=Stard5 PE=4 SV=1	5.3312		Heavy Labeled	0.86158
sp|P16675|PPGB_MOUSE;tr|G3X8T3|G3X8T3_MOUSE	>sp|P16675|PPGB_MOUSE Lysosomal protective protein OS=Mus musculus GN=Ctsa PE=1 SV=1;>tr|G3X8T3|G3X8T3_MOUSE Lysosomal protective protein OS=Mus musculus GN=Ctsa PE=4 SV=1	4.9582	0.9598	0.8584	0.86166
sp|P60603|ROMO1_MOUSE	>sp|P60603|ROMO1_MOUSE Reactive oxygen species modulator 1 OS=Mus musculus GN=Romo1 PE=2 SV=1	37.083	1.3631	1.1559	0.86171
sp|Q9CQ28|DPH6_MOUSE	>sp|Q9CQ28|DPH6_MOUSE Diphthine--ammonia ligase OS=Mus musculus GN=Dph6 PE=2 SV=1	11.169	0.83369	0.7133	0.86195
sp|Q60866|PTER_MOUSE;tr|A2AUR5|A2AUR5_MOUSE	>sp|Q60866|PTER_MOUSE Phosphotriesterase-related protein OS=Mus musculus GN=Pter PE=2 SV=1;>tr|A2AUR5|A2AUR5_MOUSE Phosphotriesterase-related protein (Fragment) OS=Mus musculus GN=Pter PE=2 SV=1	23.44	1.1112	1.073	0.86214
tr|F8VQJ3|F8VQJ3_MOUSE;sp|P02468|LAMC1_MOUSE	>tr|F8VQJ3|F8VQJ3_MOUSE Laminin subunit gamma-1 OS=Mus musculus GN=Lamc1 PE=2 SV=1;>sp|P02468|LAMC1_MOUSE Laminin subunit gamma-1 OS=Mus musculus GN=Lamc1 PE=1 SV=2	235.26	0.99844	0.86513	0.86221
sp|O35730|RING1_MOUSE	>sp|O35730|RING1_MOUSE E3 ubiquitin-protein ligase RING1 OS=Mus musculus GN=Ring1 PE=1 SV=2	14.958	0.9614	0.94908	0.86224
sp|Q9D8S9|BOLA1_MOUSE	>sp|Q9D8S9|BOLA1_MOUSE BolA-like protein 1 OS=Mus musculus GN=Bola1 PE=1 SV=1	14.087	0.98179	1.0909	0.86231
sp|Q91WM1|STRBP_MOUSE	>sp|Q91WM1|STRBP_MOUSE Spermatid perinuclear RNA-binding protein OS=Mus musculus GN=Strbp PE=1 SV=1	5.82	0.88304	1.1067	0.86244
sp|Q9CQ45|NENF_MOUSE	>sp|Q9CQ45|NENF_MOUSE Neudesin OS=Mus musculus GN=Nenf PE=1 SV=1	55.994	0.9836	1.1467	0.86247
sp|Q9CYH6|RRS1_MOUSE	>sp|Q9CYH6|RRS1_MOUSE Ribosome biogenesis regulatory protein homolog OS=Mus musculus GN=Rrs1 PE=2 SV=1	98.727	0.62928	0.80091	0.86253
sp|Q8CEC0|NUP88_MOUSE	>sp|Q8CEC0|NUP88_MOUSE Nuclear pore complex protein Nup88 OS=Mus musculus GN=Nup88 PE=2 SV=1	9.6583	1.0198	1.0512	0.86285
sp|Q8K2H2|OTU6B_MOUSE;tr|A2AP24|A2AP24_MOUSE	>sp|Q8K2H2|OTU6B_MOUSE OTU domain-containing protein 6B OS=Mus musculus GN=Otud6b PE=2 SV=1;>tr|A2AP24|A2AP24_MOUSE OTU domain-containing protein 6B OS=Mus musculus GN=Otud6b PE=2 SV=2	15.274	0.89798	1.0354	0.86297
sp|P97452|BOP1_MOUSE	>sp|P97452|BOP1_MOUSE Ribosome biogenesis protein BOP1 OS=Mus musculus GN=Bop1 PE=1 SV=1	42.245	0.88134	0.99784	0.86318
sp|O88848|ARL6_MOUSE;tr|D3Z067|D3Z067_MOUSE	>sp|O88848|ARL6_MOUSE ADP-ribosylation factor-like protein 6 OS=Mus musculus GN=Arl6 PE=2 SV=1;>tr|D3Z067|D3Z067_MOUSE ADP-ribosylation factor-like protein 6 (Fragment) OS=Mus musculus GN=Arl6 PE=2 SV=1	3.4172		0.98244	0.86326
sp|P57746|VATD_MOUSE	>sp|P57746|VATD_MOUSE V-type proton ATPase subunit D OS=Mus musculus GN=Atp6v1d PE=1 SV=1	39.466	1.0799	1.0788	0.86347
sp|P40201|CHD1_MOUSE;tr|Q8C7Q2|Q8C7Q2_MOUSE	>sp|P40201|CHD1_MOUSE Chromodomain-helicase-DNA-binding protein 1 OS=Mus musculus GN=Chd1 PE=1 SV=3;>tr|Q8C7Q2|Q8C7Q2_MOUSE Chromodomain-helicase-DNA-binding protein 1 OS=Mus musculus GN=Chd1 PE=2 SV=1	5.3866	0.55641	0.99245	0.86356
sp|Q9D115|ZN706_MOUSE	>sp|Q9D115|ZN706_MOUSE Zinc finger protein 706 OS=Mus musculus GN=Znf706 PE=2 SV=1	11.723	0.81087	0.63911	0.86367
tr|F2Z3Y1|F2Z3Y1_MOUSE;sp|Q04841|3MG_MOUSE	>tr|F2Z3Y1|F2Z3Y1_MOUSE DNA-3-methyladenine glycosylase OS=Mus musculus GN=Mpg PE=4 SV=1;>sp|Q04841|3MG_MOUSE DNA-3-methyladenine glycosylase OS=Mus musculus GN=Mpg PE=2 SV=3	1.914			0.86414
sp|Q3TZX8|NOL9_MOUSE	>sp|Q3TZX8|NOL9_MOUSE Polynucleotide 5-hydroxyl-kinase NOL9 OS=Mus musculus GN=Nol9 PE=1 SV=1	1.6679	0.85453	0.91787	0.86446
tr|F7BGR7|F7BGR7_MOUSE;tr|B0LM42|B0LM42_MOUSE	>tr|F7BGR7|F7BGR7_MOUSE Protein Gm21992 OS=Mus musculus GN=Gm21992 PE=2 SV=1;>tr|B0LM42|B0LM42_MOUSE Protein Gm21992 OS=Mus musculus GN=Rbm14 PE=2 SV=1	134.67	0.89807	0.89781	0.86448
sp|Q80WW9|DDRGK_MOUSE	>sp|Q80WW9|DDRGK_MOUSE DDRGK domain-containing protein 1 OS=Mus musculus GN=Ddrgk1 PE=1 SV=2	10.059	0.83465		0.86452
sp|Q9DCV4|RMD1_MOUSE	>sp|Q9DCV4|RMD1_MOUSE Regulator of microtubule dynamics protein 1 OS=Mus musculus GN=Rmdn1 PE=2 SV=2	2.2861			0.86454
sp|Q9DBE9|SPB1_MOUSE	>sp|Q9DBE9|SPB1_MOUSE pre-rRNA processing protein FTSJ3 OS=Mus musculus GN=Ftsj3 PE=1 SV=1	78.355	0.62075	0.82948	0.86479
sp|Q9CQV1|TIM16_MOUSE	>sp|Q9CQV1|TIM16_MOUSE Mitochondrial import inner membrane translocase subunit TIM16 OS=Mus musculus GN=Pam16 PE=2 SV=1	18.959	1.1695	1.2097	0.86494
sp|Q499X9|SYMM_MOUSE	>sp|Q499X9|SYMM_MOUSE Methionine--tRNA ligase, mitochondrial OS=Mus musculus GN=Mars2 PE=2 SV=2	2.6504	0.96459		0.86502
tr|Q62347|Q62347_MOUSE;sp|Q01147|CREB1_MOUSE	>tr|Q62347|Q62347_MOUSE Cyclic AMP-responsive element-binding protein 1 OS=Mus musculus GN=Creb1 PE=2 SV=1;>sp|Q01147|CREB1_MOUSE Cyclic AMP-responsive element-binding protein 1 OS=Mus musculus GN=Creb1 PE=1 SV=1	8.4913	0.87624	0.94996	0.86513
sp|P43346|DCK_MOUSE	>sp|P43346|DCK_MOUSE Deoxycytidine kinase OS=Mus musculus GN=Dck PE=1 SV=1	56.845	1.4355	1.3188	0.86515
sp|Q6P9R2|OXSR1_MOUSE	>sp|Q6P9R2|OXSR1_MOUSE Serine/threonine-protein kinase OSR1 OS=Mus musculus GN=Oxsr1 PE=1 SV=1	16.758	1.003	0.95834	0.86521
sp|P23475|XRCC6_MOUSE	>sp|P23475|XRCC6_MOUSE X-ray repair cross-complementing protein 6 OS=Mus musculus GN=Xrcc6 PE=1 SV=5	14.82	0.99625	1.0079	0.86539
sp|Q9EQQ9|NCOAT_MOUSE	>sp|Q9EQQ9|NCOAT_MOUSE Bifunctional protein NCOAT OS=Mus musculus GN=Mgea5 PE=1 SV=2	113.51	1.0489	1.0805	0.86564
sp|Q3UFS4|GPT11_MOUSE	>sp|Q3UFS4|GPT11_MOUSE G patch domain-containing protein 11 OS=Mus musculus GN=Gpatch11 PE=2 SV=2	10.618	0.98224	0.93755	0.86606
sp|P51863|VA0D1_MOUSE	>sp|P51863|VA0D1_MOUSE V-type proton ATPase subunit d 1 OS=Mus musculus GN=Atp6v0d1 PE=1 SV=2	17.302	1.1305	0.99894	0.86622
sp|Q8BH95|ECHM_MOUSE;tr|F6T930|F6T930_MOUSE	>sp|Q8BH95|ECHM_MOUSE Enoyl-CoA hydratase, mitochondrial OS=Mus musculus GN=Echs1 PE=1 SV=1;>tr|F6T930|F6T930_MOUSE Enoyl-CoA hydratase, mitochondrial (Fragment) OS=Mus musculus GN=Echs1 PE=3 SV=1	112.14	0.88473	0.98982	0.86635
sp|Q99J47|DRS7B_MOUSE	>sp|Q99J47|DRS7B_MOUSE Dehydrogenase/reductase SDR family member 7B OS=Mus musculus GN=Dhrs7b PE=2 SV=1	29.931	1.0486	1.106	0.86638
sp|O54956|DPOE2_MOUSE	>sp|O54956|DPOE2_MOUSE DNA polymerase epsilon subunit 2 OS=Mus musculus GN=Pole2 PE=2 SV=2	2.2271	0.76483	Light Labeled	0.86677
sp|Q8BZR9|CQ085_MOUSE	>sp|Q8BZR9|CQ085_MOUSE Uncharacterized protein C17orf85 homolog OS=Mus musculus PE=1 SV=1	20.209	1.0472	0.93489	0.86679
sp|Q80TM9|NISCH_MOUSE	>sp|Q80TM9|NISCH_MOUSE Nischarin OS=Mus musculus GN=Nisch PE=1 SV=2	16.478	1.0495	0.94747	0.86681
sp|O88952|LIN7C_MOUSE	>sp|O88952|LIN7C_MOUSE Protein lin-7 homolog C OS=Mus musculus GN=Lin7c PE=1 SV=2	20.587	1.0654	0.96461	0.86685
sp|Q3UCQ1|FOXK2_MOUSE	>sp|Q3UCQ1|FOXK2_MOUSE Forkhead box protein K2 OS=Mus musculus GN=Foxk2 PE=2 SV=3	4.1839	0.94562	Light Labeled	0.86686
sp|Q9QXV1|CBX8_MOUSE	>sp|Q9QXV1|CBX8_MOUSE Chromobox protein homolog 8 OS=Mus musculus GN=Cbx8 PE=1 SV=1	42.929	0.99317	0.98281	0.86727
sp|P60762|MO4L1_MOUSE	>sp|P60762|MO4L1_MOUSE Mortality factor 4-like protein 1 OS=Mus musculus GN=Morf4l1 PE=2 SV=2	37.868	0.73895	0.6755	0.8674
sp|Q9ERA6|TFP11_MOUSE	>sp|Q9ERA6|TFP11_MOUSE Tuftelin-interacting protein 11 OS=Mus musculus GN=Tfip11 PE=1 SV=1	9.5881	0.92602	0.90775	0.86745
tr|J3QK52|J3QK52_MOUSE	>tr|J3QK52|J3QK52_MOUSE Nucleolar complex protein 2 homolog OS=Mus musculus GN=Noc2l PE=2 SV=1	4.5946	0.70357	0.96985	0.86745
sp|Q3TFK5|GPTC4_MOUSE	>sp|Q3TFK5|GPTC4_MOUSE G patch domain-containing protein 4 OS=Mus musculus GN=Gpatch4 PE=1 SV=1	9.6917	0.67417	Light Labeled	0.86785
sp|Q8K3H0|DP13A_MOUSE	>sp|Q8K3H0|DP13A_MOUSE DCC-interacting protein 13-alpha OS=Mus musculus GN=Appl1 PE=1 SV=1	41.889	1.0672	0.84421	0.86909
sp|Q9D6T0|NOSIP_MOUSE;tr|D3YV75|D3YV75_MOUSE	>sp|Q9D6T0|NOSIP_MOUSE Nitric oxide synthase-interacting protein OS=Mus musculus GN=Nosip PE=2 SV=1;>tr|D3YV75|D3YV75_MOUSE Nitric oxide synthase-interacting protein (Fragment) OS=Mus musculus GN=Nosip PE=2 SV=1	7.2745	0.7104	0.75513	0.86928
sp|Q8BGS0|MAK16_MOUSE	>sp|Q8BGS0|MAK16_MOUSE Protein MAK16 homolog OS=Mus musculus GN=Mak16 PE=2 SV=1	17.417	0.38877	0.74714	0.86934
sp|P56213|ALR_MOUSE	>sp|P56213|ALR_MOUSE FAD-linked sulfhydryl oxidase ALR OS=Mus musculus GN=Gfer PE=2 SV=2	8.1855	0.96372	1.0037	0.86941
sp|Q9WVF7|DPOE1_MOUSE	>sp|Q9WVF7|DPOE1_MOUSE DNA polymerase epsilon catalytic subunit A OS=Mus musculus GN=Pole PE=2 SV=3	8.6276	0.69597	0.75	0.8698
sp|Q9DAI2|RABL5_MOUSE	>sp|Q9DAI2|RABL5_MOUSE Rab-like protein 5 OS=Mus musculus GN=Rabl5 PE=2 SV=1	3.9301	1.27	0.96302	0.86982
sp|Q9D2E2|TOE1_MOUSE	>sp|Q9D2E2|TOE1_MOUSE Target of EGR1 protein 1 OS=Mus musculus GN=Toe1 PE=2 SV=1	36.607	0.67561	0.70794	0.86987
sp|Q6ZQB6|VIP2_MOUSE;tr|E9Q9J4|E9Q9J4_MOUSE	>sp|Q6ZQB6|VIP2_MOUSE Inositol hexakisphosphate and diphosphoinositol-pentakisphosphate kinase 2 OS=Mus musculus GN=Ppip5k2 PE=1 SV=3;>tr|E9Q9J4|E9Q9J4_MOUSE Inositol hexakisphosphate and diphosphoinositol-pentakisphosphate kinase 2 OS=Mus musculus GN=Ppip	1.9243	0.96697	1.5272	0.86988
tr|H3BKF6|H3BKF6_MOUSE;tr|E9QKE9|E9QKE9_MOUSE;sp|P53564|CUX1_MOUSE;tr|H3BJQ9|H3BJQ9_MOUSE;tr|H3BLS0|H3BLS0_MOUSE;tr|H3BK24|H3BK24_MOUSE;tr|H3BJ26|H3BJ26_MOUSE;tr|H3BKT0|H3BKT0_MOUSE;tr|H3BJN3|H3BJN3_MOUSE;tr|H3BL09|H3BL09_MOUSE;sp|P70403|CASP_MOUSE	>tr|H3BKF6|H3BKF6_MOUSE Homeobox protein cut-like 1 OS=Mus musculus GN=Cux1 PE=2 SV=1;>tr|E9QKE9|E9QKE9_MOUSE Homeobox protein cut-like 1 OS=Mus musculus GN=Cux1 PE=2 SV=1;>sp|P53564|CUX1_MOUSE Homeobox protein cut-like 1 OS=Mus musculus GN=Cux1 PE=1 SV=3;	101.17	0.95392	0.96122	0.86999
sp|Q9CQB2|F195A_MOUSE	>sp|Q9CQB2|F195A_MOUSE Protein FAM195A OS=Mus musculus GN=Fam195a PE=1 SV=1	15.849	0.98995	0.9757	0.87007
tr|B1AWE0|B1AWE0_MOUSE;tr|Q6PFA2|Q6PFA2_MOUSE;tr|B1AWE1|B1AWE1_MOUSE;sp|O08585|CLCA_MOUSE;tr|B1AWD8|B1AWD8_MOUSE;tr|B1AWD9|B1AWD9_MOUSE	>tr|B1AWE0|B1AWE0_MOUSE Clathrin light chain A OS=Mus musculus GN=Clta PE=2 SV=1;>tr|Q6PFA2|Q6PFA2_MOUSE Clathrin light chain A OS=Mus musculus GN=Clta PE=2 SV=1;>tr|B1AWE1|B1AWE1_MOUSE Clathrin light chain A OS=Mus musculus GN=Clta PE=2 SV=1;>sp|O08585|CL	211.83	0.92404	0.95235	0.87013
sp|P50518|VATE1_MOUSE	>sp|P50518|VATE1_MOUSE V-type proton ATPase subunit E 1 OS=Mus musculus GN=Atp6v1e1 PE=1 SV=2	74.032	1.0925	1.0263	0.87018
sp|Q8BKI2|TNR6B_MOUSE	>sp|Q8BKI2|TNR6B_MOUSE Trinucleotide repeat-containing gene 6B protein OS=Mus musculus GN=Tnrc6b PE=2 SV=2	147.02	1.0747	1.1654	0.87023
sp|Q8BVE8|NSD2_MOUSE;tr|D3Z3E4|D3Z3E4_MOUSE;tr|D3Z3E0|D3Z3E0_MOUSE;tr|F6Y765|F6Y765_MOUSE	>sp|Q8BVE8|NSD2_MOUSE Histone-lysine N-methyltransferase NSD2 OS=Mus musculus GN=Whsc1 PE=1 SV=2;>tr|D3Z3E4|D3Z3E4_MOUSE Histone-lysine N-methyltransferase NSD2 OS=Mus musculus GN=Whsc1 PE=2 SV=1;>tr|D3Z3E0|D3Z3E0_MOUSE Histone-lysine N-methyltransferase N	42.382	0.80709	0.89396	0.87066
sp|Q99M28|RNPS1_MOUSE;tr|J3QK23|J3QK23_MOUSE	>sp|Q99M28|RNPS1_MOUSE RNA-binding protein with serine-rich domain 1 OS=Mus musculus GN=Rnps1 PE=2 SV=1;>tr|J3QK23|J3QK23_MOUSE Uncharacterized protein OS=Mus musculus GN=Gm9825 PE=4 SV=1	35.984	0.9922	0.95461	0.87068
sp|Q6P9R1|DDX51_MOUSE	>sp|Q6P9R1|DDX51_MOUSE ATP-dependent RNA helicase DDX51 OS=Mus musculus GN=Ddx51 PE=2 SV=1	45.328	0.76322	0.91333	0.87075
sp|Q8BW00|PTH_MOUSE	>sp|Q8BW00|PTH_MOUSE Probable peptidyl-tRNA hydrolase OS=Mus musculus GN=Ptrh1 PE=2 SV=1	7.534		0.85267	0.87088
sp|Q9D0L8|MCES_MOUSE;tr|D3Z478|D3Z478_MOUSE;tr|D3YYS7|D3YYS7_MOUSE	>sp|Q9D0L8|MCES_MOUSE mRNA cap guanine-N7 methyltransferase OS=Mus musculus GN=Rnmt PE=1 SV=1;>tr|D3Z478|D3Z478_MOUSE mRNA cap guanine-N7 methyltransferase (Fragment) OS=Mus musculus GN=Rnmt PE=2 SV=1;>tr|D3YYS7|D3YYS7_MOUSE mRNA cap guanine-N7 methyltrans	124.82	0.94857	0.96358	0.87095
sp|Q8BHK1|NIPA1_MOUSE	>sp|Q8BHK1|NIPA1_MOUSE Magnesium transporter NIPA1 OS=Mus musculus GN=Nipa1 PE=1 SV=1	2.399			0.87107
sp|Q8CD10|MICU2_MOUSE	>sp|Q8CD10|MICU2_MOUSE Calcium uptake protein 2, mitochondrial OS=Mus musculus GN=Micu2 PE=1 SV=2	59.384	1.1109	1.0244	0.87154
sp|Q9ERF3|WDR61_MOUSE;tr|D6RDC7|D6RDC7_MOUSE;tr|Q8BVQ0|Q8BVQ0_MOUSE	>sp|Q9ERF3|WDR61_MOUSE WD repeat-containing protein 61 OS=Mus musculus GN=Wdr61 PE=2 SV=1;>tr|D6RDC7|D6RDC7_MOUSE WD repeat-containing protein 61 OS=Mus musculus GN=Wdr61 PE=2 SV=2;>tr|Q8BVQ0|Q8BVQ0_MOUSE WD repeat-containing protein 61 OS=Mus musculus GN=	34.717			0.87155
sp|E9Q1P8|I2BP2_MOUSE	>sp|E9Q1P8|I2BP2_MOUSE Interferon regulatory factor 2-binding protein 2 OS=Mus musculus GN=Irf2bp2 PE=1 SV=1	8.5691	0.82808	0.97366	0.87158
sp|Q9QXB9|DRG2_MOUSE	>sp|Q9QXB9|DRG2_MOUSE Developmentally-regulated GTP-binding protein 2 OS=Mus musculus GN=Drg2 PE=1 SV=1	21.276	0.97457	0.94187	0.87162
sp|O89001|CBPD_MOUSE	>sp|O89001|CBPD_MOUSE Carboxypeptidase D OS=Mus musculus GN=Cpd PE=1 SV=2	19.072	0.95503	0.86518	0.87173
sp|Q91XI1|DUS3L_MOUSE	>sp|Q91XI1|DUS3L_MOUSE tRNA-dihydrouridine(47) synthase [NAD(P)(+)]-like OS=Mus musculus GN=Dus3l PE=2 SV=1	68.069	0.76794	0.87841	0.87188
sp|Q9D0J8|PTMS_MOUSE	>sp|Q9D0J8|PTMS_MOUSE Parathymosin OS=Mus musculus GN=Ptms PE=2 SV=3	24.179	1.04	0.98568	0.87208
sp|Q9D903|EBP2_MOUSE;tr|A2ACZ1|A2ACZ1_MOUSE	>sp|Q9D903|EBP2_MOUSE Probable rRNA-processing protein EBP2 OS=Mus musculus GN=Ebna1bp2 PE=2 SV=1;>tr|A2ACZ1|A2ACZ1_MOUSE Probable rRNA-processing protein EBP2 (Fragment) OS=Mus musculus GN=Ebna1bp2 PE=2 SV=1	79.993	0.66158	0.81533	0.87224
sp|P48036|ANXA5_MOUSE	>sp|P48036|ANXA5_MOUSE Annexin A5 OS=Mus musculus GN=Anxa5 PE=1 SV=1	323.31	0.95638	0.97737	0.87224
sp|Q9DD18|DTD1_MOUSE	>sp|Q9DD18|DTD1_MOUSE D-tyrosyl-tRNA(Tyr) deacylase 1 OS=Mus musculus GN=Dtd1 PE=1 SV=2	37.537	1.0041	0.98649	0.87227
sp|Q8VBT9|ASPC1_MOUSE;tr|A2AC05|A2AC05_MOUSE;tr|A2ABZ8|A2ABZ8_MOUSE;tr|A2AC02|A2AC02_MOUSE;tr|A2AC03|A2AC03_MOUSE	>sp|Q8VBT9|ASPC1_MOUSE Tether containing UBX domain for GLUT4 OS=Mus musculus GN=Aspscr1 PE=1 SV=1;>tr|A2AC05|A2AC05_MOUSE Tether-containing UBX domain for GLUT4 (Fragment) OS=Mus musculus GN=Aspscr1 PE=2 SV=1;>tr|A2ABZ8|A2ABZ8_MOUSE Tether-containing UBX	233.22	0.85657	0.98077	0.87254
sp|Q9JKP7|DPOE3_MOUSE;tr|D6RDT4|D6RDT4_MOUSE	>sp|Q9JKP7|DPOE3_MOUSE DNA polymerase epsilon subunit 3 OS=Mus musculus GN=Pole3 PE=2 SV=1;>tr|D6RDT4|D6RDT4_MOUSE DNA polymerase epsilon subunit 3 OS=Mus musculus GN=Pole3 PE=2 SV=1	17.407	0.9376	0.96153	0.87266
sp|Q91YL2|RN126_MOUSE	>sp|Q91YL2|RN126_MOUSE E3 ubiquitin-protein ligase RNF126 OS=Mus musculus GN=Rnf126 PE=1 SV=1	3.0067	1.32	1.0097	0.87288
sp|Q66JX5|FR1OP_MOUSE;tr|F6UTB8|F6UTB8_MOUSE	>sp|Q66JX5|FR1OP_MOUSE FGFR1 oncogene partner OS=Mus musculus GN=Fgfr1op PE=1 SV=1;>tr|F6UTB8|F6UTB8_MOUSE FGFR1 oncogene partner (Fragment) OS=Mus musculus GN=Fgfr1op PE=4 SV=1	19.303	0.85193	0.85682	0.87292
sp|Q8BWZ3|NAA25_MOUSE	>sp|Q8BWZ3|NAA25_MOUSE N-alpha-acetyltransferase 25, NatB auxiliary subunit OS=Mus musculus GN=Naa25 PE=1 SV=1	20.754	1.017	0.74366	0.87302
sp|Q58A65|JIP4_MOUSE;tr|F6SH61|F6SH61_MOUSE;tr|F8WH31|F8WH31_MOUSE;tr|E9PUD1|E9PUD1_MOUSE	>sp|Q58A65|JIP4_MOUSE C-Jun-amino-terminal kinase-interacting protein 4 OS=Mus musculus GN=Spag9 PE=1 SV=2;>tr|F6SH61|F6SH61_MOUSE C-Jun-amino-terminal kinase-interacting protein 4 (Fragment) OS=Mus musculus GN=Spag9 PE=4 SV=1;>tr|F8WH31|F8WH31_MOUSE C-Jun	68.856	1.067	0.98068	0.87308
sp|Q91YW3|DNJC3_MOUSE	>sp|Q91YW3|DNJC3_MOUSE DnaJ homolog subfamily C member 3 OS=Mus musculus GN=Dnajc3 PE=1 SV=1	13.848	1.3094	1.22	0.87323
tr|F6ZBR8|F6ZBR8_MOUSE;sp|O88286|WIZ_MOUSE;tr|G5E8J8|G5E8J8_MOUSE	>tr|F6ZBR8|F6ZBR8_MOUSE Protein Wiz (Fragment) OS=Mus musculus GN=Wiz PE=4 SV=1;>sp|O88286|WIZ_MOUSE Protein Wiz OS=Mus musculus GN=Wiz PE=1 SV=2;>tr|G5E8J8|G5E8J8_MOUSE MCG14253, isoform CRA_a OS=Mus musculus GN=Wiz PE=4 SV=1	25.034	0.87462	0.95916	0.87329
sp|Q8VCH8|UBXN4_MOUSE	>sp|Q8VCH8|UBXN4_MOUSE UBX domain-containing protein 4 OS=Mus musculus GN=Ubxn4 PE=1 SV=1	75.187	1.1277	1.009	0.87358
tr|Q3U4X8|Q3U4X8_MOUSE;sp|P37913|DNLI1_MOUSE;tr|D3YUC0|D3YUC0_MOUSE	>tr|Q3U4X8|Q3U4X8_MOUSE DNA ligase OS=Mus musculus GN=Lig1 PE=2 SV=1;>sp|P37913|DNLI1_MOUSE DNA ligase 1 OS=Mus musculus GN=Lig1 PE=1 SV=2;>tr|D3YUC0|D3YUC0_MOUSE DNA ligase (Fragment) OS=Mus musculus GN=Lig1 PE=3 SV=1	323.31	1.1226	1.0775	0.87359
sp|Q9D0S9|HINT2_MOUSE	>sp|Q9D0S9|HINT2_MOUSE Histidine triad nucleotide-binding protein 2, mitochondrial OS=Mus musculus GN=Hint2 PE=2 SV=1	36.177	1.2835	1.1497	0.87384
sp|O35127|C10_MOUSE	>sp|O35127|C10_MOUSE Protein C10 OS=Mus musculus GN=Grcc10 PE=2 SV=1	31.611	0.95717	0.8918	0.87385
tr|Q3TYF1|Q3TYF1_MOUSE;sp|Q61127|NAB2_MOUSE	>tr|Q3TYF1|Q3TYF1_MOUSE NGFI-A-binding protein 2 OS=Mus musculus GN=Nab2 PE=2 SV=1;>sp|Q61127|NAB2_MOUSE NGFI-A-binding protein 2 OS=Mus musculus GN=Nab2 PE=1 SV=2	5.9606	0.97891	1.251	0.87385
tr|E9Q2H1|E9Q2H1_MOUSE;sp|Q80TP3|UBR5_MOUSE	>tr|E9Q2H1|E9Q2H1_MOUSE E3 ubiquitin-protein ligase UBR5 OS=Mus musculus GN=Ubr5 PE=2 SV=1;>sp|Q80TP3|UBR5_MOUSE E3 ubiquitin-protein ligase UBR5 OS=Mus musculus GN=Ubr5 PE=1 SV=2	32.07	1.004	1.1651	0.87417
sp|Q0P678|ZCH18_MOUSE;tr|H3BIW0|H3BIW0_MOUSE;tr|G3X8T2|G3X8T2_MOUSE	>sp|Q0P678|ZCH18_MOUSE Zinc finger CCCH domain-containing protein 18 OS=Mus musculus GN=Zc3h18 PE=1 SV=1;>tr|H3BIW0|H3BIW0_MOUSE Zinc finger CCCH domain-containing protein 18 OS=Mus musculus GN=Zc3h18 PE=2 SV=1;>tr|G3X8T2|G3X8T2_MOUSE RIKEN cDNA 5830416A07	42.36	0.99109	1.0142	0.87419
sp|P22682|CBL_MOUSE	>sp|P22682|CBL_MOUSE E3 ubiquitin-protein ligase CBL OS=Mus musculus GN=Cbl PE=1 SV=3	7.5673	1.1223	1.044	0.87423
tr|A2ATP6|A2ATP6_MOUSE;tr|A2ATP5|A2ATP5_MOUSE	>tr|A2ATP6|A2ATP6_MOUSE Myelin expression factor 2 OS=Mus musculus GN=Myef2 PE=2 SV=2;>tr|A2ATP5|A2ATP5_MOUSE Myelin expression factor 2 OS=Mus musculus GN=Myef2 PE=2 SV=1	6.5017			0.87425
tr|I7HIK9|I7HIK9_MOUSE;tr|Q80ZA1|Q80ZA1_MOUSE;sp|P02340|P53_MOUSE;tr|Q549C9|Q549C9_MOUSE	>tr|I7HIK9|I7HIK9_MOUSE Cellular tumor antigen p53 OS=Mus musculus GN=Trp53 PE=3 SV=1;>tr|Q80ZA1|Q80ZA1_MOUSE Cellular tumor antigen p53 OS=Mus musculus GN=Trp53 PE=2 SV=1;>sp|P02340|P53_MOUSE Cellular tumor antigen p53 OS=Mus musculus GN=Tp53 PE=1 SV=3;>t	174.76	0.757	0.99285	0.87448
sp|Q3THJ3|EIF1A_MOUSE	>sp|Q3THJ3|EIF1A_MOUSE Probable RNA-binding protein EIF1AD OS=Mus musculus GN=Eif1ad PE=2 SV=2	15.951	Heavy Labeled	0.683	0.87464
sp|Q2TBE6|P4K2A_MOUSE	>sp|Q2TBE6|P4K2A_MOUSE Phosphatidylinositol 4-kinase type 2-alpha OS=Mus musculus GN=Pi4k2a PE=1 SV=1	21.234	0.97315	0.97316	0.87481
tr|Q91XH6|Q91XH6_MOUSE;sp|O88384|VTI1B_MOUSE	>tr|Q91XH6|Q91XH6_MOUSE Vesicle transport through interaction with t-SNAREs 1B homolog OS=Mus musculus GN=Vti1b PE=2 SV=1;>sp|O88384|VTI1B_MOUSE Vesicle transport through interaction with t-SNAREs homolog 1B OS=Mus musculus GN=Vti1b PE=1 SV=1	13.212	1.0682	0.97279	0.87485
sp|Q8BG15|CTSL2_MOUSE	>sp|Q8BG15|CTSL2_MOUSE CTD small phosphatase-like protein 2 OS=Mus musculus GN=Ctdspl2 PE=1 SV=1	6.4524	0.91677	1.1393	0.87517
sp|Q8R0H9|GGA1_MOUSE	>sp|Q8R0H9|GGA1_MOUSE ADP-ribosylation factor-binding protein GGA1 OS=Mus musculus GN=Gga1 PE=1 SV=1	27.339	1.1026	0.90998	0.87527
sp|O70494|SP3_MOUSE	>sp|O70494|SP3_MOUSE Transcription factor Sp3 OS=Mus musculus GN=Sp3 PE=1 SV=2	6.7104	0.76453	0.95891	0.87602
sp|Q8K4R9|DLGP5_MOUSE;tr|E9PUT4|E9PUT4_MOUSE	>sp|Q8K4R9|DLGP5_MOUSE Disks large-associated protein 5 OS=Mus musculus GN=Dlgap5 PE=1 SV=2;>tr|E9PUT4|E9PUT4_MOUSE Disks large-associated protein 5 OS=Mus musculus GN=Dlgap5 PE=2 SV=1	8.523	1.3964	0.93019	0.87628
tr|S4R1P7|S4R1P7_MOUSE;tr|G3UWG7|G3UWG7_MOUSE;tr|S4R287|S4R287_MOUSE;sp|Q9CR27|CCD53_MOUSE	>tr|S4R1P7|S4R1P7_MOUSE WASH complex subunit CCDC53 (Fragment) OS=Mus musculus GN=Ccdc53 PE=4 SV=1;>tr|G3UWG7|G3UWG7_MOUSE Coiled-coil domain containing 53, isoform CRA_c OS=Mus musculus GN=Ccdc53 PE=4 SV=1;>tr|S4R287|S4R287_MOUSE WASH complex subunit CCDC	3.9663	1.6475	0.97517	0.87666
sp|O54965|RNF13_MOUSE	>sp|O54965|RNF13_MOUSE E3 ubiquitin-protein ligase RNF13 OS=Mus musculus GN=Rnf13 PE=1 SV=2	2.5346	1.2114	1.4921	0.87678
sp|Q8R409|HEXI1_MOUSE	>sp|Q8R409|HEXI1_MOUSE Protein HEXIM1 OS=Mus musculus GN=Hexim1 PE=1 SV=1	13.58	0.96013	1.107	0.8768
tr|E9Q027|E9Q027_MOUSE;sp|Q8C5L3|CNOT2_MOUSE;tr|E9Q8D5|E9Q8D5_MOUSE	>tr|E9Q027|E9Q027_MOUSE CCR4-NOT transcription complex subunit 2 OS=Mus musculus GN=Cnot2 PE=4 SV=1;>sp|Q8C5L3|CNOT2_MOUSE CCR4-NOT transcription complex subunit 2 OS=Mus musculus GN=Cnot2 PE=2 SV=2;>tr|E9Q8D5|E9Q8D5_MOUSE CCR4-NOT transcription complex su	26.069		0.8201	0.877
sp|Q8BP71|RFOX2_MOUSE;sp|Q9JJ43|RFOX1_MOUSE	>sp|Q8BP71|RFOX2_MOUSE RNA binding protein fox-1 homolog 2 OS=Mus musculus GN=Rbfox2 PE=1 SV=2;>sp|Q9JJ43|RFOX1_MOUSE RNA binding protein fox-1 homolog 1 OS=Mus musculus GN=Rbfox1 PE=1 SV=3	63.156	0.92411	0.96803	0.87705
sp|Q9CQA6|CHCH1_MOUSE	>sp|Q9CQA6|CHCH1_MOUSE Coiled-coil-helix-coiled-coil-helix domain-containing protein 1 OS=Mus musculus GN=Chchd1 PE=2 SV=1	3.4389	1.0374	1.0192	0.87772
sp|Q9QZH3|PPIE_MOUSE	>sp|Q9QZH3|PPIE_MOUSE Peptidyl-prolyl cis-trans isomerase E OS=Mus musculus GN=Ppie PE=2 SV=2	20.18	0.89335	0.93056	0.87776
tr|D3YTP0|D3YTP0_MOUSE;sp|Q8CI59|STEA3_MOUSE;tr|E9QN92|E9QN92_MOUSE	>tr|D3YTP0|D3YTP0_MOUSE Metalloreductase STEAP3 (Fragment) OS=Mus musculus GN=Steap3 PE=2 SV=1;>sp|Q8CI59|STEA3_MOUSE Metalloreductase STEAP3 OS=Mus musculus GN=Steap3 PE=1 SV=1;>tr|E9QN92|E9QN92_MOUSE Metalloreductase STEAP3 OS=Mus musculus GN=Steap3 PE=2	20.816	0.85239	0.82335	0.878
sp|Q8BG81|PDIP3_MOUSE;tr|Q3UDD3|Q3UDD3_MOUSE	>sp|Q8BG81|PDIP3_MOUSE Polymerase delta-interacting protein 3 OS=Mus musculus GN=Poldip3 PE=2 SV=1;>tr|Q3UDD3|Q3UDD3_MOUSE Polymerase delta-interacting protein 3 OS=Mus musculus GN=Poldip3 PE=2 SV=1	124.45	0.77652	0.8933	0.87808
tr|A2AHC4|A2AHC4_MOUSE;sp|A2AHC3|CAMP1_MOUSE	>tr|A2AHC4|A2AHC4_MOUSE Calmodulin-regulated spectrin-associated protein 1 (Fragment) OS=Mus musculus GN=Camsap1 PE=2 SV=1;>sp|A2AHC3|CAMP1_MOUSE Calmodulin-regulated spectrin-associated protein 1 OS=Mus musculus GN=Camsap1 PE=1 SV=1	5.5623		Light Labeled	0.8781
sp|Q91X78|ERLN1_MOUSE	>sp|Q91X78|ERLN1_MOUSE Erlin-1 OS=Mus musculus GN=Erlin1 PE=1 SV=1	16.918	0.95544	1.2644	0.87817
sp|Q9Z1M8|RED_MOUSE	>sp|Q9Z1M8|RED_MOUSE Protein Red OS=Mus musculus GN=Ik PE=2 SV=2	30.486	0.88357	0.93877	0.87818
sp|Q61249|IGBP1_MOUSE	>sp|Q61249|IGBP1_MOUSE Immunoglobulin-binding protein 1 OS=Mus musculus GN=Igbp1 PE=1 SV=1	41.855	0.9138	1.0329	0.87835
tr|D3YYT0|D3YYT0_MOUSE;sp|P15116|CADH2_MOUSE	>tr|D3YYT0|D3YYT0_MOUSE Cadherin-2 OS=Mus musculus GN=Cdh2 PE=2 SV=1;>sp|P15116|CADH2_MOUSE Cadherin-2 OS=Mus musculus GN=Cdh2 PE=1 SV=2	41.09	1.127	0.95898	0.87839
sp|Q63844|MK03_MOUSE;tr|D3Z3G6|D3Z3G6_MOUSE;tr|D3Z6D8|D3Z6D8_MOUSE	>sp|Q63844|MK03_MOUSE Mitogen-activated protein kinase 3 OS=Mus musculus GN=Mapk3 PE=1 SV=5;>tr|D3Z3G6|D3Z3G6_MOUSE Mitogen-activated protein kinase 3 OS=Mus musculus GN=Mapk3 PE=2 SV=1;>tr|D3Z6D8|D3Z6D8_MOUSE Mitogen-activated protein kinase 3 OS=Mus musc	25.744	1.0756	0.97699	0.8785
sp|P62869|ELOB_MOUSE	>sp|P62869|ELOB_MOUSE Transcription elongation factor B polypeptide 2 OS=Mus musculus GN=Tceb2 PE=1 SV=1	59.039	1.0795	1.0081	0.87851
sp|O88532|ZFR_MOUSE	>sp|O88532|ZFR_MOUSE Zinc finger RNA-binding protein OS=Mus musculus GN=Zfr PE=1 SV=2	323.31	0.94689	0.95112	0.87854
sp|Q8C181|MBNL2_MOUSE	>sp|Q8C181|MBNL2_MOUSE Muscleblind-like protein 2 OS=Mus musculus GN=Mbnl2 PE=2 SV=2	2.5782	1.123	1.0506	0.87859
tr|A2BG76|A2BG76_MOUSE;tr|I7HIP8|I7HIP8_MOUSE;tr|A2BG75|A2BG75_MOUSE;tr|A2BG77|A2BG77_MOUSE;sp|P97863|NFIB_MOUSE;tr|A2ADI3|A2ADI3_MOUSE	>tr|A2BG76|A2BG76_MOUSE Nuclear factor 1 OS=Mus musculus GN=Nfib PE=3 SV=1;>tr|I7HIP8|I7HIP8_MOUSE Nuclear factor 1 OS=Mus musculus GN=Nfib PE=3 SV=1;>tr|A2BG75|A2BG75_MOUSE Nuclear factor 1 OS=Mus musculus GN=Nfib PE=3 SV=1;>tr|A2BG77|A2BG77_MOUSE Nuclear	73.506	0.78148	0.8331	0.87866
sp|O35435|PYRD_MOUSE;tr|E9Q1V3|E9Q1V3_MOUSE	>sp|O35435|PYRD_MOUSE Dihydroorotate dehydrogenase (quinone), mitochondrial OS=Mus musculus GN=Dhodh PE=2 SV=2;>tr|E9Q1V3|E9Q1V3_MOUSE Dihydroorotate dehydrogenase (quinone), mitochondrial OS=Mus musculus GN=Dhodh PE=2 SV=1	26.671	1.2224	1.1258	0.87905
sp|Q9D666|SUN1_MOUSE;tr|D3Z0V9|D3Z0V9_MOUSE	>sp|Q9D666|SUN1_MOUSE SUN domain-containing protein 1 OS=Mus musculus GN=Sun1 PE=1 SV=2;>tr|D3Z0V9|D3Z0V9_MOUSE SUN domain-containing protein 1 OS=Mus musculus GN=Sun1 PE=2 SV=1	40.512	1.3186	1.514	0.87929
sp|Q6P6J0|ADAT2_MOUSE	>sp|Q6P6J0|ADAT2_MOUSE tRNA-specific adenosine deaminase 2 OS=Mus musculus GN=Adat2 PE=2 SV=1	49.71	0.80988	0.98314	0.87931
sp|Q5SXY1|CYTSB_MOUSE	>sp|Q5SXY1|CYTSB_MOUSE Cytospin-B OS=Mus musculus GN=Specc1 PE=1 SV=2	39.415	1.0797	0.91026	0.87944
sp|P10711|TCEA1_MOUSE;tr|E9PYD5|E9PYD5_MOUSE	>sp|P10711|TCEA1_MOUSE Transcription elongation factor A protein 1 OS=Mus musculus GN=Tcea1 PE=1 SV=2;>tr|E9PYD5|E9PYD5_MOUSE Transcription elongation factor A protein 1 OS=Mus musculus GN=Tcea1 PE=2 SV=1	246.45	0.8314	0.9577	0.87957
sp|P17047|LAMP2_MOUSE	>sp|P17047|LAMP2_MOUSE Lysosome-associated membrane glycoprotein 2 OS=Mus musculus GN=Lamp2 PE=2 SV=2	15.537	1.056	1.0556	0.87962
sp|Q99K30|ES8L2_MOUSE	>sp|Q99K30|ES8L2_MOUSE Epidermal growth factor receptor kinase substrate 8-like protein 2 OS=Mus musculus GN=Eps8l2 PE=1 SV=1	116.58	1.0819	0.99564	0.8799
sp|Q99LE1|RIPL2_MOUSE	>sp|Q99LE1|RIPL2_MOUSE RILP-like protein 2 OS=Mus musculus GN=Rilpl2 PE=2 SV=1	1.8143	0.62339		0.88007
sp|P35441|TSP1_MOUSE;tr|Q80YQ1|Q80YQ1_MOUSE	>sp|P35441|TSP1_MOUSE Thrombospondin-1 OS=Mus musculus GN=Thbs1 PE=1 SV=1;>tr|Q80YQ1|Q80YQ1_MOUSE Thrombospondin 1 OS=Mus musculus GN=Thbs1 PE=2 SV=1	5.9123		Light Labeled	0.8801
tr|H9KV12|H9KV12_MOUSE;sp|Q8BUI3|LRWD1_MOUSE	>tr|H9KV12|H9KV12_MOUSE Protein Lrwd1 (Fragment) OS=Mus musculus GN=Lrwd1 PE=2 SV=1;>sp|Q8BUI3|LRWD1_MOUSE Leucine-rich repeat and WD repeat-containing protein 1 OS=Mus musculus GN=LRWD1 PE=2 SV=1	9.1716	0.97293	0.96662	0.88013
sp|Q9CQ39|MED21_MOUSE	>sp|Q9CQ39|MED21_MOUSE Mediator of RNA polymerase II transcription subunit 21 OS=Mus musculus GN=Med21 PE=1 SV=1	23.888	1.1543	0.87859	0.88032
sp|Q9CPW7|ZMAT2_MOUSE	>sp|Q9CPW7|ZMAT2_MOUSE Zinc finger matrin-type protein 2 OS=Mus musculus GN=Zmat2 PE=2 SV=1	2.2379	1.132	0.86724	0.88048
sp|Q8R1S0|COQ6_MOUSE	>sp|Q8R1S0|COQ6_MOUSE Ubiquinone biosynthesis monooxygenase COQ6 OS=Mus musculus GN=Coq6 PE=2 SV=3	4.6142	0.66876	1.0513	0.88072
sp|P40336|VP26A_MOUSE	>sp|P40336|VP26A_MOUSE Vacuolar protein sorting-associated protein 26A OS=Mus musculus GN=Vps26a PE=2 SV=1	60.931	0.9909	1.1265	0.88094
sp|Q9DB25|ALG5_MOUSE	>sp|Q9DB25|ALG5_MOUSE Dolichyl-phosphate beta-glucosyltransferase OS=Mus musculus GN=Alg5 PE=2 SV=1	8.1537	1.2754	1.0901	0.88128
sp|Q61142|SPIN1_MOUSE	>sp|Q61142|SPIN1_MOUSE Spindlin-1 OS=Mus musculus GN=Spin1 PE=1 SV=2	1.7295		0.85424	0.88137
sp|Q8C522|ENDD1_MOUSE	>sp|Q8C522|ENDD1_MOUSE Endonuclease domain-containing 1 protein OS=Mus musculus GN=Endod1 PE=1 SV=2	14.019	1.42	1.1093	0.88163
tr|Q6PGF5|Q6PGF5_MOUSE	>tr|Q6PGF5|Q6PGF5_MOUSE BMS1 homolog, ribosome assembly protein (Yeast) OS=Mus musculus GN=Bms1 PE=2 SV=1	91.421	0.80261	0.9495	0.8819
sp|Q8BH43|WASF2_MOUSE	>sp|Q8BH43|WASF2_MOUSE Wiskott-Aldrich syndrome protein family member 2 OS=Mus musculus GN=Wasf2 PE=1 SV=1	51.164	0.92116	0.96078	0.88229
sp|Q5SRX1|TM1L2_MOUSE;tr|Q5SXA5|Q5SXA5_MOUSE;tr|Q5SXA4|Q5SXA4_MOUSE	>sp|Q5SRX1|TM1L2_MOUSE TOM1-like protein 2 OS=Mus musculus GN=Tom1l2 PE=1 SV=1;>tr|Q5SXA5|Q5SXA5_MOUSE TOM1-like protein 2 OS=Mus musculus GN=Tom1l2 PE=2 SV=1;>tr|Q5SXA4|Q5SXA4_MOUSE TOM1-like protein 2 OS=Mus musculus GN=Tom1l2 PE=2 SV=1	9.9264	1.1229	Light Labeled	0.88246
sp|Q9JI13|SAS10_MOUSE	>sp|Q9JI13|SAS10_MOUSE Something about silencing protein 10 OS=Mus musculus GN=Utp3 PE=1 SV=1	38.476	0.73908	0.87406	0.88274
sp|O09131|GSTO1_MOUSE	>sp|O09131|GSTO1_MOUSE Glutathione S-transferase omega-1 OS=Mus musculus GN=Gsto1 PE=2 SV=2	101.72	0.93211	0.93093	0.8829
sp|Q9D1J1|NECP2_MOUSE	>sp|Q9D1J1|NECP2_MOUSE Adaptin ear-binding coat-associated protein 2 OS=Mus musculus GN=Necap2 PE=1 SV=1	56.856	1.0604	0.95697	0.88295
sp|Q8BGQ7|SYAC_MOUSE	>sp|Q8BGQ7|SYAC_MOUSE Alanine--tRNA ligase, cytoplasmic OS=Mus musculus GN=Aars PE=1 SV=1	323.31	0.76246	0.86619	0.88322
sp|Q8K2F0|BRD3_MOUSE;tr|A2AKA9|A2AKA9_MOUSE	>sp|Q8K2F0|BRD3_MOUSE Bromodomain-containing protein 3 OS=Mus musculus GN=Brd3 PE=1 SV=2;>tr|A2AKA9|A2AKA9_MOUSE Bromodomain-containing protein 3 (Fragment) OS=Mus musculus GN=Brd3 PE=4 SV=1	39.553	1.1464	1.0313	0.88335
tr|G3UWX1|G3UWX1_MOUSE;tr|G3X8Z6|G3X8Z6_MOUSE;sp|P35601|RFC1_MOUSE;tr|Q5U4B1|Q5U4B1_MOUSE;tr|G3UXL4|G3UXL4_MOUSE	>tr|G3UWX1|G3UWX1_MOUSE Replication factor C subunit 1 OS=Mus musculus GN=Rfc1 PE=2 SV=1;>tr|G3X8Z6|G3X8Z6_MOUSE Replication factor C 1, isoform CRA_c OS=Mus musculus GN=Rfc1 PE=4 SV=1;>sp|P35601|RFC1_MOUSE Replication factor C subunit 1 OS=Mus musculus GN	101.02	1.0368	1.0437	0.88337
sp|Q9D168|INT12_MOUSE	>sp|Q9D168|INT12_MOUSE Integrator complex subunit 12 OS=Mus musculus GN=Ints12 PE=1 SV=1	4.1689	0.8869	0.91996	0.88342
sp|Q69ZX6|MOR2A_MOUSE	>sp|Q69ZX6|MOR2A_MOUSE MORC family CW-type zinc finger protein 2A OS=Mus musculus GN=Morc2a PE=1 SV=2	7.185	0.70773	0.75631	0.88346
sp|Q8R149|BUD13_MOUSE	>sp|Q8R149|BUD13_MOUSE BUD13 homolog OS=Mus musculus GN=Bud13 PE=1 SV=1	7.767		Heavy Labeled	0.88356
sp|Q5NC05|TTF2_MOUSE	>sp|Q5NC05|TTF2_MOUSE Transcription termination factor 2 OS=Mus musculus GN=Ttf2 PE=1 SV=2	4.0218	0.95916	0.90985	0.88359
sp|Q8CFE3|RCOR1_MOUSE;tr|K3W4P9|K3W4P9_MOUSE	>sp|Q8CFE3|RCOR1_MOUSE REST corepressor 1 OS=Mus musculus GN=Rcor1 PE=1 SV=2;>tr|K3W4P9|K3W4P9_MOUSE REST corepressor 1 OS=Mus musculus GN=Rcor1 PE=4 SV=1	13.637	1.198	0.9039	0.88361
sp|Q61048|WBP4_MOUSE	>sp|Q61048|WBP4_MOUSE WW domain-binding protein 4 OS=Mus musculus GN=Wbp4 PE=1 SV=4	3.2156			0.88382
sp|Q6PDL0|DC1L2_MOUSE	>sp|Q6PDL0|DC1L2_MOUSE Cytoplasmic dynein 1 light intermediate chain 2 OS=Mus musculus GN=Dync1li2 PE=1 SV=2	131.83	0.99897	0.9778	0.88399
tr|D3Z0U4|D3Z0U4_MOUSE;sp|Q9JKP8|CHRC1_MOUSE	>tr|D3Z0U4|D3Z0U4_MOUSE Chromatin accessibility complex 1, isoform CRA_a OS=Mus musculus GN=Chrac1 PE=4 SV=1;>sp|Q9JKP8|CHRC1_MOUSE Chromatin accessibility complex protein 1 OS=Mus musculus GN=Chrac1 PE=1 SV=1	22.467	0.97679	1.1212	0.88403
tr|Q3TP97|Q3TP97_MOUSE;tr|Q922A3|Q922A3_MOUSE;sp|Q3UQ84|SYTM_MOUSE;tr|E9Q7H6|E9Q7H6_MOUSE	>tr|Q3TP97|Q3TP97_MOUSE Threonine--tRNA ligase, mitochondrial OS=Mus musculus GN=Tars2 PE=2 SV=1;>tr|Q922A3|Q922A3_MOUSE Tars2 protein OS=Mus musculus GN=Tars2 PE=2 SV=1;>sp|Q3UQ84|SYTM_MOUSE Threonine--tRNA ligase, mitochondrial OS=Mus musculus GN=Tars2 P	7.9095	1.2846	1.0764	0.88409
tr|Q8JZU2|Q8JZU2_MOUSE;tr|F6VVY4|F6VVY4_MOUSE	>tr|Q8JZU2|Q8JZU2_MOUSE Protein Slc25a1 OS=Mus musculus GN=Slc25a1 PE=2 SV=1;>tr|F6VVY4|F6VVY4_MOUSE Protein Slc25a1 (Fragment) OS=Mus musculus GN=Slc25a1 PE=3 SV=1	12.213	0.9742	1.0083	0.88413
sp|P36552|HEM6_MOUSE	>sp|P36552|HEM6_MOUSE Coproporphyrinogen-III oxidase, mitochondrial OS=Mus musculus GN=Cpox PE=1 SV=2	86.958	0.99782	0.96872	0.88447
sp|Q6ZPU9|KBP_MOUSE;tr|H3BIY2|H3BIY2_MOUSE;tr|E0CXN7|E0CXN7_MOUSE;tr|E0CXJ9|E0CXJ9_MOUSE	>sp|Q6ZPU9|KBP_MOUSE KIF1-binding protein OS=Mus musculus GN=Kbp PE=2 SV=2;>tr|H3BIY2|H3BIY2_MOUSE Protein 2510003E04Rik OS=Mus musculus GN=2510003E04Rik PE=2 SV=1;>tr|E0CXN7|E0CXN7_MOUSE Protein 2510003E04Rik OS=Mus musculus GN=2510003E04Rik PE=2 SV=1;>tr	26.524	1.2231	1.0406	0.88451
sp|Q5SSW2|PSME4_MOUSE	>sp|Q5SSW2|PSME4_MOUSE Proteasome activator complex subunit 4 OS=Mus musculus GN=Psme4 PE=1 SV=1	4.7702		1.0386	0.88455
tr|G3UZ44|G3UZ44_MOUSE;sp|P63013|PRRX1_MOUSE;tr|Q9CY80|Q9CY80_MOUSE;tr|A2APZ7|A2APZ7_MOUSE;sp|Q06348|PRRX2_MOUSE	>tr|G3UZ44|G3UZ44_MOUSE Paired mesoderm homeobox protein 1 OS=Mus musculus GN=Prrx1 PE=2 SV=1;>sp|P63013|PRRX1_MOUSE Paired mesoderm homeobox protein 1 OS=Mus musculus GN=Prrx1 PE=2 SV=1;>tr|Q9CY80|Q9CY80_MOUSE Paired mesoderm homeobox protein 2 OS=Mus mus	20.456	Light Labeled	0.65108	0.88481
sp|Q8VEJ4|NLE1_MOUSE	>sp|Q8VEJ4|NLE1_MOUSE Notchless protein homolog 1 OS=Mus musculus GN=Nle1 PE=2 SV=4	57.928	0.77514	0.95946	0.88501
sp|Q9CR13|CG055_MOUSE	>sp|Q9CR13|CG055_MOUSE UPF0562 protein C7orf55 homolog OS=Mus musculus PE=3 SV=1	16.281	1.2314	0.99512	0.88534
tr|A2RSX9|A2RSX9_MOUSE;tr|E9Q3G5|E9Q3G5_MOUSE;tr|E9QAY5|E9QAY5_MOUSE	>tr|A2RSX9|A2RSX9_MOUSE Arfip1 protein OS=Mus musculus GN=Arfip1 PE=2 SV=1;>tr|E9Q3G5|E9Q3G5_MOUSE Protein Arfip1 OS=Mus musculus GN=Arfip1 PE=2 SV=1;>tr|E9QAY5|E9QAY5_MOUSE Protein Arfip1 OS=Mus musculus GN=Arfip1 PE=2 SV=1	6.6857	0.83828	1.1239	0.88593
sp|P70697|DCUP_MOUSE	>sp|P70697|DCUP_MOUSE Uroporphyrinogen decarboxylase OS=Mus musculus GN=Urod PE=1 SV=2	8.535	0.95341	1.2017	0.88606
sp|Q9D1R2|KTI12_MOUSE	>sp|Q9D1R2|KTI12_MOUSE Protein KTI12 homolog OS=Mus musculus GN=Kti12 PE=1 SV=1	10.546	0.5413	0.83052	0.88607
sp|Q9CQ69|QCR8_MOUSE	>sp|Q9CQ69|QCR8_MOUSE Cytochrome b-c1 complex subunit 8 OS=Mus musculus GN=Uqcrq PE=1 SV=3	9.1778	0.98046	1.0645	0.88614
sp|Q9CWW6|PIN4_MOUSE	>sp|Q9CWW6|PIN4_MOUSE Peptidyl-prolyl cis-trans isomerase NIMA-interacting 4 OS=Mus musculus GN=Pin4 PE=2 SV=1	120.82	0.81322	0.8903	0.88616
sp|Q8BH51|COX14_MOUSE	>sp|Q8BH51|COX14_MOUSE Cytochrome c oxidase assembly protein COX14 OS=Mus musculus GN=Cox14 PE=2 SV=1	2.8034	1.1916	0.97991	0.88618
sp|Q921Y0|MOB1A_MOUSE	>sp|Q921Y0|MOB1A_MOUSE MOB kinase activator 1A OS=Mus musculus GN=Mob1a PE=1 SV=3	8.7493	1.0431	0.93288	0.88637
tr|Q810S7|Q810S7_MOUSE;sp|Q9Z160|COG1_MOUSE	>tr|Q810S7|Q810S7_MOUSE Cog1 protein OS=Mus musculus GN=Cog1 PE=2 SV=1;>sp|Q9Z160|COG1_MOUSE Conserved oligomeric Golgi complex subunit 1 OS=Mus musculus GN=Cog1 PE=2 SV=3	10.909	1.1619	1.0435	0.88642
sp|O08795|GLU2B_MOUSE	>sp|O08795|GLU2B_MOUSE Glucosidase 2 subunit beta OS=Mus musculus GN=Prkcsh PE=1 SV=1	132.86	1.0971	1.0453	0.8865
sp|O09110|MP2K3_MOUSE	>sp|O09110|MP2K3_MOUSE Dual specificity mitogen-activated protein kinase kinase 3 OS=Mus musculus GN=Map2k3 PE=1 SV=2	23.166	0.92173	0.92439	0.88684
sp|Q3URS9|CCD51_MOUSE	>sp|Q3URS9|CCD51_MOUSE Coiled-coil domain-containing protein 51 OS=Mus musculus GN=Ccdc51 PE=2 SV=1	9.8019	1.2379	0.93197	0.88685
sp|Q8K4L0|DDX54_MOUSE	>sp|Q8K4L0|DDX54_MOUSE ATP-dependent RNA helicase DDX54 OS=Mus musculus GN=Ddx54 PE=1 SV=1	22.227	0.6995	1.0182	0.88692
sp|Q8CHU3|EPN2_MOUSE;tr|Q5NCM6|Q5NCM6_MOUSE;tr|Q5NCM5|Q5NCM5_MOUSE;tr|J3QNT7|J3QNT7_MOUSE	>sp|Q8CHU3|EPN2_MOUSE Epsin-2 OS=Mus musculus GN=Epn2 PE=1 SV=1;>tr|Q5NCM6|Q5NCM6_MOUSE Epsin-2 OS=Mus musculus GN=Epn2 PE=2 SV=1;>tr|Q5NCM5|Q5NCM5_MOUSE Epsin-2 OS=Mus musculus GN=Epn2 PE=2 SV=1;>tr|J3QNT7|J3QNT7_MOUSE Epsin-2 OS=Mus musculus GN=Epn2 PE=2	46.484	1.122	0.98563	0.88733
tr|D3Z2M0|D3Z2M0_MOUSE;tr|G3UXB4|G3UXB4_MOUSE;sp|Q3U308|CTU2_MOUSE	>tr|D3Z2M0|D3Z2M0_MOUSE Cytoplasmic tRNA 2-thiolation protein 2 (Fragment) OS=Mus musculus GN=Ctu2 PE=2 SV=1;>tr|G3UXB4|G3UXB4_MOUSE Cytoplasmic tRNA 2-thiolation protein 2 OS=Mus musculus GN=Ctu2 PE=2 SV=1;>sp|Q3U308|CTU2_MOUSE Cytoplasmic tRNA 2-thiolati	41.824	0.63672	0.8312	0.8876
sp|Q71RI9|KAT3_MOUSE	>sp|Q71RI9|KAT3_MOUSE Kynurenine--oxoglutarate transaminase 3 OS=Mus musculus GN=Ccbl2 PE=1 SV=1	29.453	0.98542	1.1184	0.88764
sp|Q9DBG7|SRPR_MOUSE	>sp|Q9DBG7|SRPR_MOUSE Signal recognition particle receptor subunit alpha OS=Mus musculus GN=Srpr PE=1 SV=1	79.413	0.86609	0.85687	0.88773
tr|E9QAT4|E9QAT4_MOUSE;tr|A2AIX1|A2AIX1_MOUSE;tr|F7BPW6|F7BPW6_MOUSE	>tr|E9QAT4|E9QAT4_MOUSE Protein Sec16a OS=Mus musculus GN=Sec16a PE=2 SV=1;>tr|A2AIX1|A2AIX1_MOUSE Protein Sec16a OS=Mus musculus GN=Sec16a PE=2 SV=1;>tr|F7BPW6|F7BPW6_MOUSE Protein Sec16a (Fragment) OS=Mus musculus GN=Sec16a PE=4 SV=1	23.289	1.1354	1.0509	0.88793
sp|Q61136|PRP4B_MOUSE	>sp|Q61136|PRP4B_MOUSE Serine/threonine-protein kinase PRP4 homolog OS=Mus musculus GN=Prpf4b PE=1 SV=3	73.427	1.0157	1.03	0.88797
sp|Q9D1M7|FKB11_MOUSE	>sp|Q9D1M7|FKB11_MOUSE Peptidyl-prolyl cis-trans isomerase FKBP11 OS=Mus musculus GN=Fkbp11 PE=2 SV=1	43.313	0.80994	0.76858	0.88806
sp|Q6P3Y5|Z280C_MOUSE	>sp|Q6P3Y5|Z280C_MOUSE Zinc finger protein 280C OS=Mus musculus GN=Znf280c PE=2 SV=1	11.144	0.9937	1.0331	0.88818
sp|Q8R060|ZWILC_MOUSE;tr|G3X9Z0|G3X9Z0_MOUSE;tr|H3BJ52|H3BJ52_MOUSE;tr|D3Z6K4|D3Z6K4_MOUSE;tr|H3BKB9|H3BKB9_MOUSE;tr|H3BJF6|H3BJF6_MOUSE;tr|H3BIZ1|H3BIZ1_MOUSE;tr|H3BKZ0|H3BKZ0_MOUSE	>sp|Q8R060|ZWILC_MOUSE Protein zwilch homolog OS=Mus musculus GN=Zwilch PE=2 SV=1;>tr|G3X9Z0|G3X9Z0_MOUSE Protein zwilch homolog OS=Mus musculus GN=Zwilch PE=4 SV=1;>tr|H3BJ52|H3BJ52_MOUSE Protein zwilch homolog OS=Mus musculus GN=Zwilch PE=2 SV=1;>tr|D3Z6	12.961	1.0755	1.0085	0.88873
sp|Q08024|PEBB_MOUSE	>sp|Q08024|PEBB_MOUSE Core-binding factor subunit beta OS=Mus musculus GN=Cbfb PE=1 SV=1	51.129	0.99297	1.0644	0.88903
sp|O55013|TPPC3_MOUSE	>sp|O55013|TPPC3_MOUSE Trafficking protein particle complex subunit 3 OS=Mus musculus GN=Trappc3 PE=1 SV=1	4.3736	1.0777	1.028	0.88912
tr|S4R1X1|S4R1X1_MOUSE;sp|Q7TMQ7|WDR91_MOUSE	>tr|S4R1X1|S4R1X1_MOUSE WD repeat-containing protein 91 OS=Mus musculus GN=Wdr91 PE=4 SV=1;>sp|Q7TMQ7|WDR91_MOUSE WD repeat-containing protein 91 OS=Mus musculus GN=Wdr91 PE=1 SV=1	7.6242	1.5529	1.1732	0.88926
tr|Q3TMX0|Q3TMX0_MOUSE;sp|O08992|SDCB1_MOUSE;tr|H3BLG5|H3BLG5_MOUSE	>tr|Q3TMX0|Q3TMX0_MOUSE MCG4375, isoform CRA_b OS=Mus musculus GN=Sdcbp PE=2 SV=1;>sp|O08992|SDCB1_MOUSE Syntenin-1 OS=Mus musculus GN=Sdcbp PE=2 SV=1;>tr|H3BLG5|H3BLG5_MOUSE Syntenin-1 (Fragment) OS=Mus musculus GN=Sdcbp PE=2 SV=1	14.33	1.0179	0.98319	0.88937
sp|Q9JHS3|LTOR2_MOUSE;tr|D3YTS4|D3YTS4_MOUSE	>sp|Q9JHS3|LTOR2_MOUSE Ragulator complex protein LAMTOR2 OS=Mus musculus GN=Lamtor2 PE=1 SV=1;>tr|D3YTS4|D3YTS4_MOUSE Ragulator complex protein LAMTOR2 OS=Mus musculus GN=Lamtor2 PE=2 SV=1	5.281		1.0457	0.88959
sp|Q61686|CBX5_MOUSE	>sp|Q61686|CBX5_MOUSE Chromobox protein homolog 5 OS=Mus musculus GN=Cbx5 PE=1 SV=1	115.17	1.0214	0.90804	0.88968
sp|P62835|RAP1A_MOUSE	>sp|P62835|RAP1A_MOUSE Ras-related protein Rap-1A OS=Mus musculus GN=Rap1a PE=2 SV=1	36.657	1.0901	0.99416	0.88978
sp|Q8BGR9|UBCP1_MOUSE	>sp|Q8BGR9|UBCP1_MOUSE Ubiquitin-like domain-containing CTD phosphatase 1 OS=Mus musculus GN=Ublcp1 PE=1 SV=1	1.5811	1.0918	1.0009	0.88978
tr|Q7TSH6|Q7TSH6_MOUSE;tr|Q6PFF0|Q6PFF0_MOUSE	>tr|Q7TSH6|Q7TSH6_MOUSE Protein Scaf4 OS=Mus musculus GN=Scaf4 PE=2 SV=1;>tr|Q6PFF0|Q6PFF0_MOUSE Protein Scaf4 OS=Mus musculus GN=Scaf4 PE=2 SV=1	1.3371	Light Labeled		0.88986
sp|Q61210|ARHG1_MOUSE;tr|E9PUF7|E9PUF7_MOUSE	>sp|Q61210|ARHG1_MOUSE Rho guanine nucleotide exchange factor 1 OS=Mus musculus GN=Arhgef1 PE=1 SV=2;>tr|E9PUF7|E9PUF7_MOUSE Rho guanine nucleotide exchange factor 1 OS=Mus musculus GN=Arhgef1 PE=2 SV=1	77.032	1.0071	1.0556	0.88993
tr|B1ASZ3|B1ASZ3_MOUSE;sp|Q64516|GLPK_MOUSE	>tr|B1ASZ3|B1ASZ3_MOUSE Glycerol kinase OS=Mus musculus GN=Gyk PE=2 SV=1;>sp|Q64516|GLPK_MOUSE Glycerol kinase OS=Mus musculus GN=Gk PE=2 SV=2	11.976	0.85098	1.0071	0.89028
sp|Q0VGB7|PP4R2_MOUSE	>sp|Q0VGB7|PP4R2_MOUSE Serine/threonine-protein phosphatase 4 regulatory subunit 2 OS=Mus musculus GN=Ppp4r2 PE=1 SV=1	157.8	0.92616	0.97558	0.89036
sp|P09528|FRIH_MOUSE	>sp|P09528|FRIH_MOUSE Ferritin heavy chain OS=Mus musculus GN=Fth1 PE=1 SV=2	50.196	0.29338	0.44905	0.8906
sp|Q9CQT1|MTNA_MOUSE;tr|F8WI95|F8WI95_MOUSE	>sp|Q9CQT1|MTNA_MOUSE Methylthioribose-1-phosphate isomerase OS=Mus musculus GN=Mri1 PE=2 SV=1;>tr|F8WI95|F8WI95_MOUSE Methylthioribose-1-phosphate isomerase (Fragment) OS=Mus musculus GN=Mri1 PE=3 SV=1	24.473	0.92264	1.0667	0.89065
sp|Q8BHN3|GANAB_MOUSE	>sp|Q8BHN3|GANAB_MOUSE Neutral alpha-glucosidase AB OS=Mus musculus GN=Ganab PE=1 SV=1	139.66	1.1821	1.0403	0.89067
sp|Q76KJ5|RPA34_MOUSE	>sp|Q76KJ5|RPA34_MOUSE DNA-directed RNA polymerase I subunit RPA34 OS=Mus musculus GN=Cd3eap PE=1 SV=2	17.318	0.96628	0.97568	0.89074
sp|P21619|LMNB2_MOUSE	>sp|P21619|LMNB2_MOUSE Lamin-B2 OS=Mus musculus GN=Lmnb2 PE=1 SV=2	119.21	1.039	1.0664	0.89097
sp|Q8VHY0|CSPG4_MOUSE	>sp|Q8VHY0|CSPG4_MOUSE Chondroitin sulfate proteoglycan 4 OS=Mus musculus GN=Cspg4 PE=1 SV=3	323.31	0.94174	0.79841	0.89122
sp|Q9ER88|RT29_MOUSE;tr|G3X9M0|G3X9M0_MOUSE	>sp|Q9ER88|RT29_MOUSE 28S ribosomal protein S29, mitochondrial OS=Mus musculus GN=Dap3 PE=2 SV=1;>tr|G3X9M0|G3X9M0_MOUSE 28S ribosomal protein S29, mitochondrial OS=Mus musculus GN=Dap3 PE=2 SV=1	48.81	1.0452	1.086	0.89124
sp|Q8CG72|ARHL2_MOUSE	>sp|Q8CG72|ARHL2_MOUSE Poly(ADP-ribose) glycohydrolase ARH3 OS=Mus musculus GN=Adprhl2 PE=1 SV=1	63.404	1.0471	0.96728	0.89144
sp|Q61188|EZH2_MOUSE;tr|D3Z774|D3Z774_MOUSE;tr|Q6AXH7|Q6AXH7_MOUSE;sp|P70351|EZH1_MOUSE	>sp|Q61188|EZH2_MOUSE Histone-lysine N-methyltransferase EZH2 OS=Mus musculus GN=Ezh2 PE=1 SV=2;>tr|D3Z774|D3Z774_MOUSE Histone-lysine N-methyltransferase EZH2 OS=Mus musculus GN=Ezh2 PE=2 SV=1;>tr|Q6AXH7|Q6AXH7_MOUSE Ezh2 protein OS=Mus musculus GN=Ezh2 P	2.3404	1.0291	0.95634	0.89165
sp|Q8R344|CCD12_MOUSE	>sp|Q8R344|CCD12_MOUSE Coiled-coil domain-containing protein 12 OS=Mus musculus GN=Ccdc12 PE=1 SV=2	6.7286	0.85245	0.93483	0.89175
tr|Q3U3J1|Q3U3J1_MOUSE;sp|P50136|ODBA_MOUSE	>tr|Q3U3J1|Q3U3J1_MOUSE 2-oxoisovalerate dehydrogenase subunit alpha, mitochondrial OS=Mus musculus GN=Bckdha PE=2 SV=1;>sp|P50136|ODBA_MOUSE 2-oxoisovalerate dehydrogenase subunit alpha, mitochondrial OS=Mus musculus GN=Bckdha PE=1 SV=1	20.458	1.2294	1.1006	0.89199
tr|Q3UC82|Q3UC82_MOUSE;tr|Q80ZH7|Q80ZH7_MOUSE;sp|P97386|DNLI3_MOUSE;tr|K4DI59|K4DI59_MOUSE;tr|B1AT03|B1AT03_MOUSE;tr|Q3TJN5|Q3TJN5_MOUSE	>tr|Q3UC82|Q3UC82_MOUSE DNA ligase OS=Mus musculus GN=Lig3 PE=2 SV=1;>tr|Q80ZH7|Q80ZH7_MOUSE DNA ligase OS=Mus musculus GN=Lig3 PE=2 SV=1;>sp|P97386|DNLI3_MOUSE DNA ligase 3 OS=Mus musculus GN=Lig3 PE=1 SV=2;>tr|K4DI59|K4DI59_MOUSE DNA ligase OS=Mus muscul	39.911	0.94634	0.99311	0.89207
sp|P61021|RAB5B_MOUSE	>sp|P61021|RAB5B_MOUSE Ras-related protein Rab-5B OS=Mus musculus GN=Rab5b PE=1 SV=1	16.638	1.1124	1.0638	0.89207
sp|Q9DBX2|PHLP_MOUSE;tr|A2AVP3|A2AVP3_MOUSE	>sp|Q9DBX2|PHLP_MOUSE Phosducin-like protein OS=Mus musculus GN=Pdcl PE=1 SV=1;>tr|A2AVP3|A2AVP3_MOUSE Phosducin-like protein (Fragment) OS=Mus musculus GN=Pdcl PE=2 SV=1	2.3978	0.96362	0.80412	0.89214
sp|Q8CH25|SLTM_MOUSE	>sp|Q8CH25|SLTM_MOUSE SAFB-like transcription modulator OS=Mus musculus GN=Sltm PE=1 SV=1	85.392	0.84994	0.88922	0.8924
sp|P51859|HDGF_MOUSE;tr|E0CXA0|E0CXA0_MOUSE	>sp|P51859|HDGF_MOUSE Hepatoma-derived growth factor OS=Mus musculus GN=Hdgf PE=1 SV=2;>tr|E0CXA0|E0CXA0_MOUSE Hepatoma-derived growth factor (Fragment) OS=Mus musculus GN=Hdgf PE=2 SV=1	165.19	0.96306	1.0128	0.89266
sp|P18872|GNAO_MOUSE;tr|D3Z2M7|D3Z2M7_MOUSE	>sp|P18872|GNAO_MOUSE Guanine nucleotide-binding protein G(o) subunit alpha OS=Mus musculus GN=Gnao1 PE=1 SV=3;>tr|D3Z2M7|D3Z2M7_MOUSE Guanine nucleotide-binding protein G(o) subunit alpha (Fragment) OS=Mus musculus GN=Gnao1 PE=2 SV=1	20.48	1.1353	1.1111	0.89284
sp|Q8BMB0|EMSY_MOUSE	>sp|Q8BMB0|EMSY_MOUSE Protein EMSY OS=Mus musculus GN=Emsy PE=1 SV=2	5.9389	1.3007		0.89298
sp|P18155|MTDC_MOUSE	>sp|P18155|MTDC_MOUSE Bifunctional methylenetetrahydrofolate dehydrogenase/cyclohydrolase, mitochondrial OS=Mus musculus GN=Mthfd2 PE=1 SV=1	209.67	0.74291	0.70375	0.89324
sp|Q62376|RU17_MOUSE	>sp|Q62376|RU17_MOUSE U1 small nuclear ribonucleoprotein 70 kDa OS=Mus musculus GN=Snrnp70 PE=1 SV=2	26.323	0.94489	0.98575	0.89343
sp|O55137|ACOT1_MOUSE	>sp|O55137|ACOT1_MOUSE Acyl-coenzyme A thioesterase 1 OS=Mus musculus GN=Acot1 PE=1 SV=1	20.991	1.1522	1.0291	0.89344
sp|Q9Z2X1|HNRPF_MOUSE;tr|J3QMQ5|J3QMQ5_MOUSE;tr|J3QM80|J3QM80_MOUSE;tr|J3QMT0|J3QMT0_MOUSE	>sp|Q9Z2X1|HNRPF_MOUSE Heterogeneous nuclear ribonucleoprotein F OS=Mus musculus GN=Hnrnpf PE=1 SV=3;>tr|J3QMQ5|J3QMQ5_MOUSE MCG129396 OS=Mus musculus GN=Gm6430 PE=4 SV=1;>tr|J3QM80|J3QM80_MOUSE Heterogeneous nuclear ribonucleoprotein F (Fragment) OS=Mus m	310.04	0.86565	0.96401	0.89347
sp|Q9CR25|DPH2_MOUSE	>sp|Q9CR25|DPH2_MOUSE Diphthamide biosynthesis protein 2 OS=Mus musculus GN=Dph2 PE=1 SV=1	54.559	0.60862	0.81515	0.89353
sp|Q8VDD8|WASH1_MOUSE	>sp|Q8VDD8|WASH1_MOUSE WAS protein family homolog 1 OS=Mus musculus GN=Wash1 PE=2 SV=1	9.3857	0.97163	1.0948	0.8939
tr|Q99LA2|Q99LA2_MOUSE;tr|E9PW12|E9PW12_MOUSE;tr|Q9JMD0|Q9JMD0_MOUSE;tr|M0QWF0|M0QWF0_MOUSE	>tr|Q99LA2|Q99LA2_MOUSE Protein Zfp207 OS=Mus musculus GN=Zfp207 PE=2 SV=1;>tr|E9PW12|E9PW12_MOUSE Protein Zfp207 OS=Mus musculus GN=Zfp207 PE=2 SV=1;>tr|Q9JMD0|Q9JMD0_MOUSE Protein Zfp207 OS=Mus musculus GN=Zfp207 PE=2 SV=1;>tr|M0QWF0|M0QWF0_MOUSE Protein	5.4858	0.89226	0.95307	0.89402
tr|Q542V3|Q542V3_MOUSE;tr|A2A837|A2A837_MOUSE;sp|Q8VE97|SRSF4_MOUSE	>tr|Q542V3|Q542V3_MOUSE Serine/arginine-rich-splicing factor 4 OS=Mus musculus GN=Srsf4 PE=2 SV=1;>tr|A2A837|A2A837_MOUSE Serine/arginine-rich-splicing factor 4 OS=Mus musculus GN=Srsf4 PE=2 SV=1;>sp|Q8VE97|SRSF4_MOUSE Serine/arginine-rich splicing factor	15.764	0.95523	0.9558	0.89422
tr|H7BWY4|H7BWY4_MOUSE;sp|Q811D0|DLG1_MOUSE;tr|E9Q9H0|E9Q9H0_MOUSE;tr|D3Z3B8|D3Z3B8_MOUSE;tr|F6UDT8|F6UDT8_MOUSE;tr|S4R2T8|S4R2T8_MOUSE	>tr|H7BWY4|H7BWY4_MOUSE Disks large homolog 1 OS=Mus musculus GN=Dlg1 PE=2 SV=1;>sp|Q811D0|DLG1_MOUSE Disks large homolog 1 OS=Mus musculus GN=Dlg1 PE=1 SV=1;>tr|E9Q9H0|E9Q9H0_MOUSE Disks large homolog 1 OS=Mus musculus GN=Dlg1 PE=2 SV=1;>tr|D3Z3B8|D3Z3B8_	67.473	0.97525	0.96083	0.89423
sp|O88845|AKA10_MOUSE	>sp|O88845|AKA10_MOUSE A-kinase anchor protein 10, mitochondrial OS=Mus musculus GN=Akap10 PE=1 SV=3	20.701	1.0646	0.96528	0.89423
tr|E9PWE8|E9PWE8_MOUSE;tr|Q3TT92|Q3TT92_MOUSE;sp|Q62188|DPYL3_MOUSE	>tr|E9PWE8|E9PWE8_MOUSE Dihydropyrimidinase-related protein 3 OS=Mus musculus GN=Dpysl3 PE=2 SV=1;>tr|Q3TT92|Q3TT92_MOUSE Dihydropyrimidinase-related protein 3 OS=Mus musculus GN=Dpysl3 PE=2 SV=1;>sp|Q62188|DPYL3_MOUSE Dihydropyrimidinase-related protein 3	323.31	0.86723	0.95264	0.89428
tr|E9QMF4|E9QMF4_MOUSE;sp|Q8BWU5|OSGEP_MOUSE;tr|E0CXW7|E0CXW7_MOUSE	>tr|E9QMF4|E9QMF4_MOUSE Probable tRNA threonylcarbamoyladenosine biosynthesis protein Osgep OS=Mus musculus GN=Osgep PE=2 SV=1;>sp|Q8BWU5|OSGEP_MOUSE Probable tRNA threonylcarbamoyladenosine biosynthesis protein Osgep OS=Mus musculus GN=Osgep PE=2 SV=2;>tr	29.695	1.1708	0.99451	0.89441
sp|Q91VI7|RINI_MOUSE	>sp|Q91VI7|RINI_MOUSE Ribonuclease inhibitor OS=Mus musculus GN=Rnh1 PE=1 SV=1	323.31	0.9276	0.95253	0.89457
sp|Q9Z1G3|VATC1_MOUSE	>sp|Q9Z1G3|VATC1_MOUSE V-type proton ATPase subunit C 1 OS=Mus musculus GN=Atp6v1c1 PE=1 SV=4	17.515	1.1411	1.129	0.89459
sp|Q921W4|QORL1_MOUSE;tr|D3YZD6|D3YZD6_MOUSE;tr|D3Z6I4|D3Z6I4_MOUSE;tr|D3YU21|D3YU21_MOUSE	>sp|Q921W4|QORL1_MOUSE Quinone oxidoreductase-like protein 1 OS=Mus musculus GN=Cryzl1 PE=2 SV=1;>tr|D3YZD6|D3YZD6_MOUSE Quinone oxidoreductase-like protein 1 OS=Mus musculus GN=Cryzl1 PE=2 SV=1;>tr|D3Z6I4|D3Z6I4_MOUSE Crystallin, zeta (Quinone reductase)-	23.56	0.86379	0.96654	0.89463
sp|P41241|CSK_MOUSE	>sp|P41241|CSK_MOUSE Tyrosine-protein kinase CSK OS=Mus musculus GN=Csk PE=1 SV=2	5.7208	1.1911	1.0672	0.89468
sp|O35604|NPC1_MOUSE	>sp|O35604|NPC1_MOUSE Niemann-Pick C1 protein OS=Mus musculus GN=Npc1 PE=1 SV=2	2.1453	1.56		0.89471
tr|F8WHU9|F8WHU9_MOUSE;sp|Q62384|ZPR1_MOUSE;tr|F8WIG4|F8WIG4_MOUSE	>tr|F8WHU9|F8WHU9_MOUSE Zinc finger protein ZPR1 (Fragment) OS=Mus musculus GN=Zfp259 PE=4 SV=1;>sp|Q62384|ZPR1_MOUSE Zinc finger protein ZPR1 OS=Mus musculus GN=Znf259 PE=1 SV=1;>tr|F8WIG4|F8WIG4_MOUSE Zinc finger protein ZPR1 OS=Mus musculus GN=Zfp259 PE	108.09	0.84991	0.92998	0.89477
sp|Q6NXI6|RPRD2_MOUSE	>sp|Q6NXI6|RPRD2_MOUSE Regulation of nuclear pre-mRNA domain-containing protein 2 OS=Mus musculus GN=Rprd2 PE=1 SV=1	93.844	0.88238	0.85355	0.89479
sp|Q9CPS7|PNO1_MOUSE	>sp|Q9CPS7|PNO1_MOUSE RNA-binding protein PNO1 OS=Mus musculus GN=Pno1 PE=2 SV=1	93.993	0.68332	0.83849	0.89484
sp|Q9D011|MPLKI_MOUSE;tr|J3QQ10|J3QQ10_MOUSE	>sp|Q9D011|MPLKI_MOUSE M-phase-specific PLK1-interacting protein OS=Mus musculus GN=Mplkip PE=2 SV=1;>tr|J3QQ10|J3QQ10_MOUSE Protein Gm7102 OS=Mus musculus GN=Gm7102 PE=4 SV=1	3.5962	0.86094		0.89484
sp|Q99JW4|LIMS1_MOUSE;tr|E9QP62|E9QP62_MOUSE	>sp|Q99JW4|LIMS1_MOUSE LIM and senescent cell antigen-like-containing domain protein 1 OS=Mus musculus GN=Lims1 PE=1 SV=3;>tr|E9QP62|E9QP62_MOUSE LIM and senescent cell antigen-like-containing domain protein 1 OS=Mus musculus GN=Lims1 PE=2 SV=1	10.728	1.0516	0.94603	0.89486
sp|Q7TNE3|SPAG7_MOUSE	>sp|Q7TNE3|SPAG7_MOUSE Sperm-associated antigen 7 OS=Mus musculus GN=Spag7 PE=1 SV=1	8.5446	0.95588	0.85067	0.89501
sp|P70206|PLXA1_MOUSE	>sp|P70206|PLXA1_MOUSE Plexin-A1 OS=Mus musculus GN=Plxna1 PE=1 SV=1	17.274	1.1257	0.96019	0.89505
tr|S4R1P5|S4R1P5_MOUSE;tr|E9PXE5|E9PXE5_MOUSE;tr|E9QL23|E9QL23_MOUSE;tr|E9Q9X1|E9Q9X1_MOUSE;sp|Q91ZU6|DYST_MOUSE	>tr|S4R1P5|S4R1P5_MOUSE Dystonin OS=Mus musculus GN=Dst PE=4 SV=1;>tr|E9PXE5|E9PXE5_MOUSE Dystonin OS=Mus musculus GN=Dst PE=2 SV=1;>tr|E9QL23|E9QL23_MOUSE Dystonin OS=Mus musculus GN=Dst PE=2 SV=1;>tr|E9Q9X1|E9Q9X1_MOUSE Dystonin OS=Mus musculus GN=Dst PE	137.41	1.04	1.126	0.89521
sp|Q9CWU4|CA052_MOUSE;tr|F6XV67|F6XV67_MOUSE;tr|D6RCI4|D6RCI4_MOUSE	>sp|Q9CWU4|CA052_MOUSE UPF0690 protein C1orf52 homolog OS=Mus musculus PE=1 SV=1;>tr|F6XV67|F6XV67_MOUSE Protein 2410004B18Rik (Fragment) OS=Mus musculus GN=2410004B18Rik PE=4 SV=1;>tr|D6RCI4|D6RCI4_MOUSE Protein 2410004B18Rik OS=Mus musculus GN=2410004B18	9.1397	1.0666	Light Labeled	0.89524
sp|Q9CQC6|BZW1_MOUSE	>sp|Q9CQC6|BZW1_MOUSE Basic leucine zipper and W2 domain-containing protein 1 OS=Mus musculus GN=Bzw1 PE=1 SV=1	98.651	0.9432	0.881	0.89543
sp|Q9EQ61|PESC_MOUSE;tr|Q5SQ20|Q5SQ20_MOUSE	>sp|Q9EQ61|PESC_MOUSE Pescadillo homolog OS=Mus musculus GN=Pes1 PE=1 SV=1;>tr|Q5SQ20|Q5SQ20_MOUSE Pescadillo homolog OS=Mus musculus GN=Pes1 PE=2 SV=1	153.92	0.7322	0.91343	0.89549
sp|Q99J36|THUM1_MOUSE	>sp|Q99J36|THUM1_MOUSE THUMP domain-containing protein 1 OS=Mus musculus GN=Thumpd1 PE=1 SV=1	81.312	0.87265	0.96281	0.89568
sp|Q9D3B1|HACD2_MOUSE	>sp|Q9D3B1|HACD2_MOUSE Very-long-chain (3R)-3-hydroxyacyl-[acyl-carrier protein] dehydratase 2 OS=Mus musculus GN=Ptplb PE=2 SV=1	48.158	1.135	1.0882	0.89584
tr|D3Z3A0|D3Z3A0_MOUSE;sp|Q9DCL8|IPP2_MOUSE	>tr|D3Z3A0|D3Z3A0_MOUSE MCG126099, isoform CRA_b OS=Mus musculus GN=Ppp1r2 PE=4 SV=1;>sp|Q9DCL8|IPP2_MOUSE Protein phosphatase inhibitor 2 OS=Mus musculus GN=Ppp1r2 PE=1 SV=3	27.225	1.0839	0.96561	0.89604
tr|S4R2A9|S4R2A9_MOUSE	>tr|S4R2A9|S4R2A9_MOUSE Protein transport protein Sec31A (Fragment) OS=Mus musculus GN=Sec31a PE=4 SV=1	1.2697			0.89619
sp|P50428|ARSA_MOUSE	>sp|P50428|ARSA_MOUSE Arylsulfatase A OS=Mus musculus GN=Arsa PE=2 SV=2	20.63	1.0059	1.1204	0.89652
tr|Q7JCZ1|Q7JCZ1_MOUSE;sp|P00405|COX2_MOUSE	>tr|Q7JCZ1|Q7JCZ1_MOUSE Cytochrome c oxidase subunit 2 OS=Mus musculus GN=mt-Co2 PE=2 SV=1;>sp|P00405|COX2_MOUSE Cytochrome c oxidase subunit 2 OS=Mus musculus GN=Mtco2 PE=1 SV=1	27.862			0.89656
sp|P70279|SURF6_MOUSE;tr|A2ALA0|A2ALA0_MOUSE	>sp|P70279|SURF6_MOUSE Surfeit locus protein 6 OS=Mus musculus GN=Surf6 PE=2 SV=1;>tr|A2ALA0|A2ALA0_MOUSE Surfeit locus protein 6 OS=Mus musculus GN=Surf6 PE=2 SV=1	15.569	0.82485	1.0849	0.89658
sp|Q9QZN4|FBX6_MOUSE	>sp|Q9QZN4|FBX6_MOUSE F-box only protein 6 OS=Mus musculus GN=Fbxo6 PE=1 SV=1	2.0255	0.95495	0.89023	0.89706
sp|Q9CPZ8|COXM1_MOUSE	>sp|Q9CPZ8|COXM1_MOUSE COX assembly mitochondrial protein homolog OS=Mus musculus GN=Cmc1 PE=3 SV=1	4.3894	1.2128	1.2114	0.89711
sp|Q9CYC5|DSN1_MOUSE	>sp|Q9CYC5|DSN1_MOUSE Kinetochore-associated protein DSN1 homolog OS=Mus musculus GN=Dsn1 PE=2 SV=1	2.6932	1.1247	1.4329	0.89746
tr|A2RTH5|A2RTH5_MOUSE	>tr|A2RTH5|A2RTH5_MOUSE Leucine carboxyl methyltransferase 1 OS=Mus musculus GN=Lcmt1 PE=2 SV=1	1.7176	1.0543		0.89759
sp|Q9CZD5|IF3M_MOUSE	>sp|Q9CZD5|IF3M_MOUSE Translation initiation factor IF-3, mitochondrial OS=Mus musculus GN=Mtif3 PE=1 SV=1	3.0071	1.2389	1.7099	0.8977
sp|P46978|STT3A_MOUSE	>sp|P46978|STT3A_MOUSE Dolichyl-diphosphooligosaccharide--protein glycosyltransferase subunit STT3A OS=Mus musculus GN=Stt3a PE=1 SV=1	12.361	0.97405	1.2198	0.89771
sp|Q3URE1|ACSF3_MOUSE	>sp|Q3URE1|ACSF3_MOUSE Acyl-CoA synthetase family member 3, mitochondrial OS=Mus musculus GN=Acsf3 PE=2 SV=2	5.616	1.4381	1.0794	0.89829
sp|Q80Y17|L2GL1_MOUSE	>sp|Q80Y17|L2GL1_MOUSE Lethal(2) giant larvae protein homolog 1 OS=Mus musculus GN=Llgl1 PE=1 SV=1	19.43	1.2096	1.0875	0.89835
sp|P45878|FKBP2_MOUSE	>sp|P45878|FKBP2_MOUSE Peptidyl-prolyl cis-trans isomerase FKBP2 OS=Mus musculus GN=Fkbp2 PE=1 SV=1	17.602	1.0246	0.92606	0.89838
sp|Q8R570|SNP47_MOUSE;tr|B2FDF6|B2FDF6_MOUSE	>sp|Q8R570|SNP47_MOUSE Synaptosomal-associated protein 47 OS=Mus musculus GN=Snap47 PE=1 SV=1;>tr|B2FDF6|B2FDF6_MOUSE Synaptosomal-associated protein 47 OS=Mus musculus GN=Snap47 PE=2 SV=1	49.377	1.1237	0.92197	0.8985
sp|Q8BW10|NOB1_MOUSE	>sp|Q8BW10|NOB1_MOUSE RNA-binding protein NOB1 OS=Mus musculus GN=Nob1 PE=1 SV=1	70.947	0.62268	0.86125	0.89862
sp|Q9CZY2|TCAL8_MOUSE;tr|A2AJR8|A2AJR8_MOUSE	>sp|Q9CZY2|TCAL8_MOUSE Transcription elongation factor A protein-like 8 OS=Mus musculus GN=Tceal8 PE=2 SV=1;>tr|A2AJR8|A2AJR8_MOUSE Transcription elongation factor A protein-like 8 (Fragment) OS=Mus musculus GN=Tceal8 PE=2 SV=1	5.3645		0.50444	0.89865
tr|B7ZCV4|B7ZCV4_MOUSE;sp|Q8BGB8|COQ4_MOUSE;tr|D6RJJ8|D6RJJ8_MOUSE	>tr|B7ZCV4|B7ZCV4_MOUSE Ubiquinone biosynthesis protein COQ4 homolog, mitochondrial (Fragment) OS=Mus musculus GN=Coq4 PE=2 SV=1;>sp|Q8BGB8|COQ4_MOUSE Ubiquinone biosynthesis protein COQ4 homolog, mitochondrial OS=Mus musculus GN=Coq4 PE=2 SV=1;>tr|D6RJJ8|	1.7291	1.134	0.80178	0.89865
tr|E9Q7A5|E9Q7A5_MOUSE;tr|E9Q8R5|E9Q8R5_MOUSE;sp|Q99JY4|TRABD_MOUSE;tr|E9PXM1|E9PXM1_MOUSE	>tr|E9Q7A5|E9Q7A5_MOUSE TraB domain-containing protein (Fragment) OS=Mus musculus GN=Trabd PE=2 SV=1;>tr|E9Q8R5|E9Q8R5_MOUSE TraB domain-containing protein OS=Mus musculus GN=Trabd PE=2 SV=1;>sp|Q99JY4|TRABD_MOUSE TraB domain-containing protein OS=Mus musc	18.445	1.259	1.1141	0.89879
sp|Q9CZX9|EMC4_MOUSE	>sp|Q9CZX9|EMC4_MOUSE ER membrane protein complex subunit 4 OS=Mus musculus GN=Emc4 PE=2 SV=1	2.6565	1.2245	1.1116	0.89896
tr|D3Z684|D3Z684_MOUSE;sp|Q9CWY4|GEMI7_MOUSE	>tr|D3Z684|D3Z684_MOUSE Gem-associated protein 7 (Fragment) OS=Mus musculus GN=Gemin7 PE=2 SV=1;>sp|Q9CWY4|GEMI7_MOUSE Gem-associated protein 7 OS=Mus musculus GN=Gemin7 PE=2 SV=1	2.6925	0.98707	0.8658	0.8991
tr|F8WGN6|F8WGN6_MOUSE;tr|E9Q0J5|E9Q0J5_MOUSE;sp|Q9QXL2|KI21A_MOUSE	>tr|F8WGN6|F8WGN6_MOUSE Kinesin-like protein KIF21A OS=Mus musculus GN=Kif21a PE=2 SV=1;>tr|E9Q0J5|E9Q0J5_MOUSE Kinesin-like protein KIF21A OS=Mus musculus GN=Kif21a PE=2 SV=2;>sp|Q9QXL2|KI21A_MOUSE Kinesin-like protein KIF21A OS=Mus musculus GN=Kif21a PE=	72.679	1.0596	1.041	0.89913
sp|O35621|PMM1_MOUSE;tr|Q91W01|Q91W01_MOUSE	>sp|O35621|PMM1_MOUSE Phosphomannomutase 1 OS=Mus musculus GN=Pmm1 PE=1 SV=1;>tr|Q91W01|Q91W01_MOUSE Phosphomannomutase 1 OS=Mus musculus GN=Pmm1 PE=2 SV=1	24.534	1.5374	1.2136	0.89916
sp|Q9D6Z1|NOP56_MOUSE	>sp|Q9D6Z1|NOP56_MOUSE Nucleolar protein 56 OS=Mus musculus GN=Nop56 PE=1 SV=2	323.31	0.86859	0.94922	0.89924
sp|Q61187|TS101_MOUSE	>sp|Q61187|TS101_MOUSE Tumor susceptibility gene 101 protein OS=Mus musculus GN=Tsg101 PE=1 SV=2	13.062	1.1137	0.99677	0.8993
sp|Q8R3N1|NOP14_MOUSE	>sp|Q8R3N1|NOP14_MOUSE Nucleolar protein 14 OS=Mus musculus GN=Nop14 PE=1 SV=2	33.872	0.64334	0.81984	0.8994
sp|P59325|IF5_MOUSE	>sp|P59325|IF5_MOUSE Eukaryotic translation initiation factor 5 OS=Mus musculus GN=Eif5 PE=1 SV=1	24.827	0.81045	0.8803	0.89947
sp|O54825|BYST_MOUSE	>sp|O54825|BYST_MOUSE Bystin OS=Mus musculus GN=Bysl PE=1 SV=3	44.617	0.75738	0.9217	0.89948
tr|E9PYA3|E9PYA3_MOUSE;tr|G5E8T9|G5E8T9_MOUSE;sp|Q99KB8|GLO2_MOUSE;tr|E9Q2H8|E9Q2H8_MOUSE	>tr|E9PYA3|E9PYA3_MOUSE Hydroxyacylglutathione hydrolase, mitochondrial (Fragment) OS=Mus musculus GN=Hagh PE=2 SV=1;>tr|G5E8T9|G5E8T9_MOUSE Hydroxyacyl glutathione hydrolase OS=Mus musculus GN=Hagh PE=3 SV=1;>sp|Q99KB8|GLO2_MOUSE Hydroxyacylglutathione hy	24.477	1.2034	1.0918	0.8995
sp|Q9R112|SQRD_MOUSE;tr|F6ZKZ3|F6ZKZ3_MOUSE	>sp|Q9R112|SQRD_MOUSE Sulfide:quinone oxidoreductase, mitochondrial OS=Mus musculus GN=Sqrdl PE=2 SV=3;>tr|F6ZKZ3|F6ZKZ3_MOUSE Sulfide:quinone oxidoreductase, mitochondrial OS=Mus musculus GN=Sqrdl PE=2 SV=1	47.343	1.2526	1.1072	0.89967
sp|Q8VCR7|ABHEB_MOUSE;tr|E9QN99|E9QN99_MOUSE	>sp|Q8VCR7|ABHEB_MOUSE Alpha/beta hydrolase domain-containing protein 14B OS=Mus musculus GN=Abhd14b PE=2 SV=1;>tr|E9QN99|E9QN99_MOUSE Alpha/beta hydrolase domain-containing protein 14B OS=Mus musculus GN=Abhd14b PE=4 SV=1	59.018	1.0254	0.8743	0.89971
sp|Q921C5|BICD2_MOUSE;tr|D3Z390|D3Z390_MOUSE	>sp|Q921C5|BICD2_MOUSE Protein bicaudal D homolog 2 OS=Mus musculus GN=Bicd2 PE=1 SV=1;>tr|D3Z390|D3Z390_MOUSE Bicaudal D homolog 2 (Drosophila), isoform CRA_a OS=Mus musculus GN=Bicd2 PE=4 SV=2	122.18	1.0678	0.94094	0.89984
sp|Q9ERS2|NDUAD_MOUSE	>sp|Q9ERS2|NDUAD_MOUSE NADH dehydrogenase [ubiquinone] 1 alpha subcomplex subunit 13 OS=Mus musculus GN=Ndufa13 PE=1 SV=3	7.6502	0.86702	1.0303	0.89988
sp|Q80X85|RT07_MOUSE	>sp|Q80X85|RT07_MOUSE 28S ribosomal protein S7, mitochondrial OS=Mus musculus GN=Mrps7 PE=2 SV=1	38.849	1.0352	0.98335	0.8999
tr|E9Q137|E9Q137_MOUSE;tr|Q3TXY2|Q3TXY2_MOUSE	>tr|E9Q137|E9Q137_MOUSE Protein Tex264 OS=Mus musculus GN=Tex264 PE=4 SV=1;>tr|Q3TXY2|Q3TXY2_MOUSE Protein Tex264 OS=Mus musculus GN=Tex264 PE=2 SV=1	10.157	1.0869	1.12	0.89997
sp|Q3THK3|T2FA_MOUSE	>sp|Q3THK3|T2FA_MOUSE General transcription factor IIF subunit 1 OS=Mus musculus GN=Gtf2f1 PE=1 SV=2	98.341	0.83887	0.85925	0.9
sp|Q8VDS4|RPR1A_MOUSE	>sp|Q8VDS4|RPR1A_MOUSE Regulation of nuclear pre-mRNA domain-containing protein 1A OS=Mus musculus GN=Rprd1a PE=2 SV=1	9.2033	1.0455	1.0013	0.9
sp|Q8K409|DPOLB_MOUSE	>sp|Q8K409|DPOLB_MOUSE DNA polymerase beta OS=Mus musculus GN=Polb PE=2 SV=3	3.3352	1.1668		0.90004
sp|Q9JJ80|RPF2_MOUSE;tr|S4R1Y5|S4R1Y5_MOUSE;tr|G3X926|G3X926_MOUSE;tr|S4R2H5|S4R2H5_MOUSE	>sp|Q9JJ80|RPF2_MOUSE Ribosome production factor 2 homolog OS=Mus musculus GN=Rpf2 PE=2 SV=2;>tr|S4R1Y5|S4R1Y5_MOUSE Ribosome production factor 2 homolog (Fragment) OS=Mus musculus GN=Rpf2 PE=4 SV=1;>tr|G3X926|G3X926_MOUSE MCG1407, isoform CRA_a OS=Mus mus	45.913	0.63773	0.823	0.90008
sp|Q3UVL4|VPS51_MOUSE	>sp|Q3UVL4|VPS51_MOUSE Vacuolar protein sorting-associated protein 51 homolog OS=Mus musculus GN=Vps51 PE=2 SV=2	12.395	0.99844	1.1616	0.90018
sp|Q3TIX9|SNUT2_MOUSE	>sp|Q3TIX9|SNUT2_MOUSE U4/U6.U5 tri-snRNP-associated protein 2 OS=Mus musculus GN=Usp39 PE=2 SV=2	8.7005	0.86589	0.90852	0.90026
sp|Q8VEE4|RFA1_MOUSE;tr|Q5SWN2|Q5SWN2_MOUSE	>sp|Q8VEE4|RFA1_MOUSE Replication protein A 70 kDa DNA-binding subunit OS=Mus musculus GN=Rpa1 PE=2 SV=1;>tr|Q5SWN2|Q5SWN2_MOUSE DNA-directed RNA polymerase I subunit RPA1 OS=Mus musculus GN=Rpa1 PE=2 SV=2	60.424	0.94793	0.94095	0.90035
sp|Q922P9|GLYR1_MOUSE;tr|D3YYT1|D3YYT1_MOUSE	>sp|Q922P9|GLYR1_MOUSE Putative oxidoreductase GLYR1 OS=Mus musculus GN=Glyr1 PE=2 SV=1;>tr|D3YYT1|D3YYT1_MOUSE Putative oxidoreductase GLYR1 OS=Mus musculus GN=Glyr1 PE=4 SV=1	15.125	0.85521	0.99171	0.90047
sp|P11688|ITA5_MOUSE	>sp|P11688|ITA5_MOUSE Integrin alpha-5 OS=Mus musculus GN=Itga5 PE=1 SV=3	301.84	1.142	1.083	0.90067
sp|Q68FL6|SYMC_MOUSE;tr|E9QB02|E9QB02_MOUSE	>sp|Q68FL6|SYMC_MOUSE Methionine--tRNA ligase, cytoplasmic OS=Mus musculus GN=Mars PE=2 SV=1;>tr|E9QB02|E9QB02_MOUSE Methionine--tRNA ligase, cytoplasmic OS=Mus musculus GN=Mars PE=2 SV=1	281.93	0.91143	0.89519	0.9007
sp|P22315|HEMH_MOUSE;tr|Q544X6|Q544X6_MOUSE	>sp|P22315|HEMH_MOUSE Ferrochelatase, mitochondrial OS=Mus musculus GN=Fech PE=1 SV=2;>tr|Q544X6|Q544X6_MOUSE Ferrochelatase OS=Mus musculus GN=Fech PE=2 SV=1	6.4601		1.5397	0.90071
tr|H3BJ97|H3BJ97_MOUSE;sp|Q99JR5|TINAL_MOUSE	>tr|H3BJ97|H3BJ97_MOUSE Tubulointerstitial nephritis antigen-like OS=Mus musculus GN=Tinagl1 PE=2 SV=1;>sp|Q99JR5|TINAL_MOUSE Tubulointerstitial nephritis antigen-like OS=Mus musculus GN=Tinagl1 PE=1 SV=1	3.1921	1.629		0.9008
sp|P97765|WBP2_MOUSE;tr|A2A860|A2A860_MOUSE	>sp|P97765|WBP2_MOUSE WW domain-binding protein 2 OS=Mus musculus GN=Wbp2 PE=1 SV=1;>tr|A2A860|A2A860_MOUSE WW domain binding protein 2, isoform CRA_a OS=Mus musculus GN=Wbp2 PE=4 SV=1	19.535	0.91805	1.0114	0.90098
sp|A2AR02|PPIG_MOUSE	>sp|A2AR02|PPIG_MOUSE Peptidyl-prolyl cis-trans isomerase G OS=Mus musculus GN=Ppig PE=1 SV=1	30.108	0.90082	1.1081	0.901
sp|Q60772|CDN2C_MOUSE	>sp|Q60772|CDN2C_MOUSE Cyclin-dependent kinase 4 inhibitor C OS=Mus musculus GN=Cdkn2c PE=2 SV=1	14.688	1.2354	1.1019	0.90101
sp|Q8CG46|SMC5_MOUSE	>sp|Q8CG46|SMC5_MOUSE Structural maintenance of chromosomes protein 5 OS=Mus musculus GN=Smc5 PE=2 SV=1	3.8647	0.62691	1.1392	0.90116
sp|Q3U487|HECD3_MOUSE	>sp|Q3U487|HECD3_MOUSE E3 ubiquitin-protein ligase HECTD3 OS=Mus musculus GN=Hectd3 PE=1 SV=2	7.1228	1.2764	0.96052	0.90153
sp|Q8CGP2|H2B1P_MOUSE	>sp|Q8CGP2|H2B1P_MOUSE Histone H2B type 1-P OS=Mus musculus GN=Hist1h2bp PE=1 SV=3	1.6215	0.61257	0.68507	0.9017
tr|H3BKK2|H3BKK2_MOUSE;tr|F7BE71|F7BE71_MOUSE;tr|A3KGG8|A3KGG8_MOUSE;sp|Q9D9Z1|SKAP_MOUSE;tr|A3KGG6|A3KGG6_MOUSE	>tr|H3BKK2|H3BKK2_MOUSE Small kinetochore-associated protein (Fragment) OS=Mus musculus GN=Knstrn PE=2 SV=1;>tr|F7BE71|F7BE71_MOUSE Small kinetochore-associated protein (Fragment) OS=Mus musculus GN=Knstrn PE=4 SV=1;>tr|A3KGG8|A3KGG8_MOUSE Small kinetochor	17.88	1.0664	1.1804	0.90176
sp|Q60520|SIN3A_MOUSE	>sp|Q60520|SIN3A_MOUSE Paired amphipathic helix protein Sin3a OS=Mus musculus GN=Sin3a PE=1 SV=3	19.401	0.81486	0.8891	0.90183
tr|D3YYW8|D3YYW8_MOUSE;sp|Q91V81|RBM42_MOUSE	>tr|D3YYW8|D3YYW8_MOUSE RNA-binding protein 42 OS=Mus musculus GN=Rbm42 PE=2 SV=1;>sp|Q91V81|RBM42_MOUSE RNA-binding protein 42 OS=Mus musculus GN=Rbm42 PE=1 SV=1	65.9	0.8051	0.92357	0.90191
sp|Q9QWV9|CCNT1_MOUSE	>sp|Q9QWV9|CCNT1_MOUSE Cyclin-T1 OS=Mus musculus GN=Ccnt1 PE=1 SV=3	30.777	0.91263	1.0526	0.90204
sp|Q61029|LAP2B_MOUSE	>sp|Q61029|LAP2B_MOUSE Lamina-associated polypeptide 2, isoforms beta/delta/epsilon/gamma OS=Mus musculus GN=Tmpo PE=1 SV=4	186.1	0.88985	1.0087	0.90234
sp|Q9CZ91|SRFB1_MOUSE	>sp|Q9CZ91|SRFB1_MOUSE Serum response factor-binding protein 1 OS=Mus musculus GN=Srfbp1 PE=1 SV=1	60.572	0.82676	0.79827	0.90252
sp|Q63829|COMD3_MOUSE	>sp|Q63829|COMD3_MOUSE COMM domain-containing protein 3 OS=Mus musculus GN=Commd3 PE=2 SV=1	5.524	1.2048	1.1777	0.9026
tr|E9PUM4|E9PUM4_MOUSE;sp|Q71LX4|TLN2_MOUSE	>tr|E9PUM4|E9PUM4_MOUSE Talin-2 OS=Mus musculus GN=Tln2 PE=4 SV=1;>sp|Q71LX4|TLN2_MOUSE Talin-2 OS=Mus musculus GN=Tln2 PE=1 SV=3	18.801	1.0502	0.96244	0.90264
tr|H3BJP9|H3BJP9_MOUSE;sp|Q811I0|ATPF1_MOUSE;tr|H3BLL2|H3BLL2_MOUSE	>tr|H3BJP9|H3BJP9_MOUSE ATP synthase mitochondrial F1 complex assembly factor 1 OS=Mus musculus GN=Atpaf1 PE=2 SV=1;>sp|Q811I0|ATPF1_MOUSE ATP synthase mitochondrial F1 complex assembly factor 1 OS=Mus musculus GN=Atpaf1 PE=2 SV=1;>tr|H3BLL2|H3BLL2_MOUSE A	1.4349			0.90264
sp|P38647|GRP75_MOUSE	>sp|P38647|GRP75_MOUSE Stress-70 protein, mitochondrial OS=Mus musculus GN=Hspa9 PE=1 SV=3	323.31	0.83896	0.92516	0.90267
sp|P32921|SYWC_MOUSE	>sp|P32921|SYWC_MOUSE Tryptophan--tRNA ligase, cytoplasmic OS=Mus musculus GN=Wars PE=1 SV=2	158.93	0.86071	0.99023	0.90272
sp|Q640M1|UT14A_MOUSE	>sp|Q640M1|UT14A_MOUSE U3 small nucleolar RNA-associated protein 14 homolog A OS=Mus musculus GN=Utp14a PE=2 SV=1	136.16	0.70489	0.8789	0.90273
sp|Q9R060|NUBP1_MOUSE	>sp|Q9R060|NUBP1_MOUSE Cytosolic Fe-S cluster assembly factor NUBP1 OS=Mus musculus GN=Nubp1 PE=1 SV=1	74.726	0.9157	0.9238	0.90273
sp|Q91YK2|RRP1B_MOUSE	>sp|Q91YK2|RRP1B_MOUSE Ribosomal RNA processing protein 1 homolog B OS=Mus musculus GN=Rrp1b PE=2 SV=2	19.274	0.91201	1.0846	0.90276
sp|Q80WS3|FBLL1_MOUSE	>sp|Q80WS3|FBLL1_MOUSE rRNA/tRNA 2-O-methyltransferase fibrillarin-like protein 1 OS=Mus musculus GN=Fbll1 PE=2 SV=1	2.5606	0.89303	0.96925	0.90294
sp|P19536|COX5B_MOUSE;tr|Q9D881|Q9D881_MOUSE	>sp|P19536|COX5B_MOUSE Cytochrome c oxidase subunit 5B, mitochondrial OS=Mus musculus GN=Cox5b PE=1 SV=1;>tr|Q9D881|Q9D881_MOUSE Cytochrome c oxidase subunit 5B, mitochondrial OS=Mus musculus GN=Cox5b PE=2 SV=1	10.033	0.98398	1.1573	0.90296
tr|B1ATZ0|B1ATZ0_MOUSE;tr|B1ATZ1|B1ATZ1_MOUSE;sp|Q99LI8|HGS_MOUSE;tr|Q3UMA3|Q3UMA3_MOUSE;tr|B1ATY9|B1ATY9_MOUSE	>tr|B1ATZ0|B1ATZ0_MOUSE Hepatocyte growth factor-regulated tyrosine kinase substrate OS=Mus musculus GN=Hgs PE=2 SV=1;>tr|B1ATZ1|B1ATZ1_MOUSE Hepatocyte growth factor-regulated tyrosine kinase substrate OS=Mus musculus GN=Hgs PE=2 SV=1;>sp|Q99LI8|HGS_MOUSE	30.331	0.99403	0.97906	0.903
sp|Q7TMW6|NARFL_MOUSE	>sp|Q7TMW6|NARFL_MOUSE Cytosolic Fe-S cluster assembly factor NARFL OS=Mus musculus GN=Narfl PE=2 SV=2	2.525	0.82119	0.64694	0.90304
tr|E9PVX6|E9PVX6_MOUSE	>tr|E9PVX6|E9PVX6_MOUSE Protein Mki67 OS=Mus musculus GN=Mki67 PE=2 SV=1	323.31	1.435	1.0792	0.90312
sp|Q8BFZ3|ACTBL_MOUSE	>sp|Q8BFZ3|ACTBL_MOUSE Beta-actin-like protein 2 OS=Mus musculus GN=Actbl2 PE=1 SV=1	5.7685	0.96824	0.94974	0.90314
tr|D3Z1N4|D3Z1N4_MOUSE;tr|E9Q4Y5|E9Q4Y5_MOUSE;tr|F8VQD1|F8VQD1_MOUSE;tr|E9Q7L3|E9Q7L3_MOUSE;tr|D3Z1W6|D3Z1W6_MOUSE;tr|E9Q7L2|E9Q7L2_MOUSE;sp|Q8BSQ9|PB1_MOUSE;tr|D3YYF2|D3YYF2_MOUSE;tr|D6RIL0|D6RIL0_MOUSE;tr|D6RI94|D6RI94_MOUSE;tr|F6THL5|F6THL5_MOUSE;tr|D3Z3R4|D3Z3R4_MOUSE	>tr|D3Z1N4|D3Z1N4_MOUSE Protein polybromo-1 OS=Mus musculus GN=Pbrm1 PE=2 SV=1;>tr|E9Q4Y5|E9Q4Y5_MOUSE Protein polybromo-1 OS=Mus musculus GN=Pbrm1 PE=2 SV=1;>tr|F8VQD1|F8VQD1_MOUSE Protein polybromo-1 OS=Mus musculus GN=Pbrm1 PE=2 SV=1;>tr|E9Q7L3|E9Q7L3_M	54.787	0.96325	0.81038	0.90341
tr|Q5NCU4|Q5NCU4_MOUSE;sp|P07214|SPRC_MOUSE	>tr|Q5NCU4|Q5NCU4_MOUSE SPARC OS=Mus musculus GN=Sparc PE=2 SV=1;>sp|P07214|SPRC_MOUSE SPARC OS=Mus musculus GN=Sparc PE=1 SV=1	49.62	0.80514	0.4176	0.90344
sp|Q9ESU6|BRD4_MOUSE;tr|Q3UH70|Q3UH70_MOUSE;tr|B0V2V8|B0V2V8_MOUSE;tr|B0V2V6|B0V2V6_MOUSE	>sp|Q9ESU6|BRD4_MOUSE Bromodomain-containing protein 4 OS=Mus musculus GN=Brd4 PE=1 SV=2;>tr|Q3UH70|Q3UH70_MOUSE Bromodomain-containing protein 4 OS=Mus musculus GN=Brd4 PE=2 SV=1;>tr|B0V2V8|B0V2V8_MOUSE Bromodomain-containing protein 4 OS=Mus musculus GN=	28.18	0.96077	1.071	0.90354
sp|O35943|FRDA_MOUSE	>sp|O35943|FRDA_MOUSE Frataxin, mitochondrial OS=Mus musculus GN=Fxn PE=1 SV=1	4.783	1.5877	Light Labeled	0.90355
tr|G5E920|G5E920_MOUSE;sp|O54879|HMGB3_MOUSE;tr|A2AP78|A2AP78_MOUSE	>tr|G5E920|G5E920_MOUSE MCG114640 OS=Mus musculus GN=Gm6104 PE=4 SV=1;>sp|O54879|HMGB3_MOUSE High mobility group protein B3 OS=Mus musculus GN=Hmgb3 PE=2 SV=3;>tr|A2AP78|A2AP78_MOUSE High mobility group protein B3 (Fragment) OS=Mus musculus GN=Hmgb3 PE=2 S	52.503	0.80711	0.86234	0.9036
sp|Q75NR7|RECQ4_MOUSE	>sp|Q75NR7|RECQ4_MOUSE ATP-dependent DNA helicase Q4 OS=Mus musculus GN=Recql4 PE=2 SV=2	2.9568	0.75818	0.85565	0.90391
sp|Q64442|DHSO_MOUSE	>sp|Q64442|DHSO_MOUSE Sorbitol dehydrogenase OS=Mus musculus GN=Sord PE=1 SV=3	45.076	1.0405	1.0776	0.90399
sp|Q8R5K4|NOL6_MOUSE	>sp|Q8R5K4|NOL6_MOUSE Nucleolar protein 6 OS=Mus musculus GN=Nol6 PE=2 SV=2	11.303	0.82514	0.97492	0.90401
sp|Q9R0X4|ACOT9_MOUSE;sp|Q32MW3|ACO10_MOUSE	>sp|Q9R0X4|ACOT9_MOUSE Acyl-coenzyme A thioesterase 9, mitochondrial OS=Mus musculus GN=Acot9 PE=1 SV=1;>sp|Q32MW3|ACO10_MOUSE Acyl-coenzyme A thioesterase 10, mitochondrial OS=Mus musculus GN=Acot10 PE=2 SV=1	75.979	0.99158	0.9502	0.90411
sp|Q80UW8|RPAB1_MOUSE	>sp|Q80UW8|RPAB1_MOUSE DNA-directed RNA polymerases I, II, and III subunit RPABC1 OS=Mus musculus GN=Polr2e PE=2 SV=1	30.339	0.82129	0.87929	0.90414
sp|Q9CU62|SMC1A_MOUSE	>sp|Q9CU62|SMC1A_MOUSE Structural maintenance of chromosomes protein 1A OS=Mus musculus GN=Smc1a PE=1 SV=4	188.63	0.91074	0.97691	0.90426
sp|Q68EF0|RAB3I_MOUSE	>sp|Q68EF0|RAB3I_MOUSE Rab-3A-interacting protein OS=Mus musculus GN=Rab3ip PE=1 SV=1	52.415	1.2047	0.92173	0.9045
sp|O54916|REPS1_MOUSE;tr|D3Z2E3|D3Z2E3_MOUSE;tr|F6R6F1|F6R6F1_MOUSE;tr|E9Q632|E9Q632_MOUSE	>sp|O54916|REPS1_MOUSE RalBP1-associated Eps domain-containing protein 1 OS=Mus musculus GN=Reps1 PE=1 SV=2;>tr|D3Z2E3|D3Z2E3_MOUSE RalBP1-associated Eps domain-containing protein 1 OS=Mus musculus GN=Reps1 PE=2 SV=1;>tr|F6R6F1|F6R6F1_MOUSE RalBP1-associat	101.6	1.0776	1.0821	0.90456
tr|A2AH75|A2AH75_MOUSE;sp|Q60575|KIF1B_MOUSE	>tr|A2AH75|A2AH75_MOUSE Kinesin family member 1B, isoform CRA_a OS=Mus musculus GN=Kif1b PE=3 SV=1;>sp|Q60575|KIF1B_MOUSE Kinesin-like protein KIF1B OS=Mus musculus GN=Kif1b PE=1 SV=2	25.579	1.0491	1.0866	0.90463
sp|P60670|NPL4_MOUSE	>sp|P60670|NPL4_MOUSE Nuclear protein localization protein 4 homolog OS=Mus musculus GN=Nploc4 PE=1 SV=3	83.781	1.0308	1.0592	0.90466
sp|Q9JM14|NT5C_MOUSE;tr|A2A9X5|A2A9X5_MOUSE	>sp|Q9JM14|NT5C_MOUSE 5(3)-deoxyribonucleotidase, cytosolic type OS=Mus musculus GN=Nt5c PE=1 SV=1;>tr|A2A9X5|A2A9X5_MOUSE 5(3)-deoxyribonucleotidase, cytosolic type OS=Mus musculus GN=Nt5c PE=2 SV=1	35.675	0.97917	1.0714	0.90471
tr|E9PWW9|E9PWW9_MOUSE;tr|E9Q4Y2|E9Q4Y2_MOUSE	>tr|E9PWW9|E9PWW9_MOUSE Protein Rsf1 OS=Mus musculus GN=Rsf1 PE=2 SV=1;>tr|E9Q4Y2|E9Q4Y2_MOUSE Protein Rsf1 OS=Mus musculus GN=Rsf1 PE=2 SV=1	41.26	1.0391	1.0815	0.90474
sp|P49586|PCY1A_MOUSE;tr|D3Z3T5|D3Z3T5_MOUSE	>sp|P49586|PCY1A_MOUSE Choline-phosphate cytidylyltransferase A OS=Mus musculus GN=Pcyt1a PE=1 SV=1;>tr|D3Z3T5|D3Z3T5_MOUSE Choline-phosphate cytidylyltransferase A OS=Mus musculus GN=Pcyt1a PE=2 SV=1	55.953	1.0308	0.98215	0.90475
sp|Q9D8T7|SLIRP_MOUSE;tr|F8WHU8|F8WHU8_MOUSE	>sp|Q9D8T7|SLIRP_MOUSE SRA stem-loop-interacting RNA-binding protein, mitochondrial OS=Mus musculus GN=Slirp PE=1 SV=2;>tr|F8WHU8|F8WHU8_MOUSE SRA stem-loop-interacting RNA-binding protein, mitochondrial (Fragment) OS=Mus musculus GN=Slirp PE=2 SV=1	25.379	0.98473	1.1024	0.90475
tr|D3Z6I3|D3Z6I3_MOUSE;sp|Q99M04|LIAS_MOUSE	>tr|D3Z6I3|D3Z6I3_MOUSE Lipoyl synthase, mitochondrial OS=Mus musculus GN=Lias PE=2 SV=1;>sp|Q99M04|LIAS_MOUSE Lipoyl synthase, mitochondrial OS=Mus musculus GN=Lias PE=2 SV=1	7.7848	Light Labeled	0.5256	0.90488
sp|Q61033|LAP2A_MOUSE	>sp|Q61033|LAP2A_MOUSE Lamina-associated polypeptide 2, isoforms alpha/zeta OS=Mus musculus GN=Tmpo PE=1 SV=4	323.31	0.8955	0.97495	0.90492
sp|Q80WJ7|LYRIC_MOUSE;tr|F6QHD1|F6QHD1_MOUSE;tr|F6QFT1|F6QFT1_MOUSE	>sp|Q80WJ7|LYRIC_MOUSE Protein LYRIC OS=Mus musculus GN=Mtdh PE=1 SV=1;>tr|F6QHD1|F6QHD1_MOUSE Protein LYRIC (Fragment) OS=Mus musculus GN=Mtdh PE=4 SV=1;>tr|F6QFT1|F6QFT1_MOUSE Protein LYRIC (Fragment) OS=Mus musculus GN=Mtdh PE=4 SV=1	167.96	0.98957	0.92037	0.90515
tr|E0CY18|E0CY18_MOUSE;sp|Q91X58|ZFN2B_MOUSE	>tr|E0CY18|E0CY18_MOUSE AN1-type zinc finger protein 2B (Fragment) OS=Mus musculus GN=Zfand2b PE=2 SV=1;>sp|Q91X58|ZFN2B_MOUSE AN1-type zinc finger protein 2B OS=Mus musculus GN=Zfand2b PE=1 SV=1	10.502	1.1739	1.1043	0.90525
sp|Q9D187|MIP18_MOUSE;tr|F8WHV1|F8WHV1_MOUSE	>sp|Q9D187|MIP18_MOUSE Mitotic spindle-associated MMXD complex subunit MIP18 OS=Mus musculus GN=Fam96b PE=2 SV=1;>tr|F8WHV1|F8WHV1_MOUSE Mitotic spindle-associated MMXD complex subunit MIP18 OS=Mus musculus GN=Fam96b PE=2 SV=1	42.176	1.0718	1.0982	0.90531
sp|Q64520|KGUA_MOUSE	>sp|Q64520|KGUA_MOUSE Guanylate kinase OS=Mus musculus GN=Guk1 PE=1 SV=2	34.076	1.0923	1.033	0.90544
sp|Q8BKS9|K0020_MOUSE	>sp|Q8BKS9|K0020_MOUSE Pumilio domain-containing protein KIAA0020 OS=Mus musculus GN=Kiaa0020 PE=2 SV=2	200	0.6141	0.77714	0.90554
sp|Q5SU73|COIL_MOUSE;tr|E9Q284|E9Q284_MOUSE;tr|A6PWE1|A6PWE1_MOUSE	>sp|Q5SU73|COIL_MOUSE Coilin OS=Mus musculus GN=Coil PE=2 SV=1;>tr|E9Q284|E9Q284_MOUSE Coilin OS=Mus musculus GN=Coil PE=2 SV=1;>tr|A6PWE1|A6PWE1_MOUSE Coilin (Fragment) OS=Mus musculus GN=Coil PE=2 SV=1	5.5214	1.1107	1.0834	0.90565
sp|Q99LB6|MAT2B_MOUSE	>sp|Q99LB6|MAT2B_MOUSE Methionine adenosyltransferase 2 subunit beta OS=Mus musculus GN=Mat2b PE=2 SV=1	164.76	0.95286	0.90714	0.90567
sp|Q8CI08|SLAI2_MOUSE	>sp|Q8CI08|SLAI2_MOUSE SLAIN motif-containing protein 2 OS=Mus musculus GN=Slain2 PE=1 SV=2	10.82	1.0051	1.0521	0.90622
tr|E9Q175|E9Q175_MOUSE;tr|E9Q3L1|E9Q3L1_MOUSE;sp|Q64331|MYO6_MOUSE;tr|E9PVU0|E9PVU0_MOUSE;tr|E9Q174|E9Q174_MOUSE	>tr|E9Q175|E9Q175_MOUSE Unconventional myosin-VI OS=Mus musculus GN=Myo6 PE=2 SV=1;>tr|E9Q3L1|E9Q3L1_MOUSE Unconventional myosin-VI OS=Mus musculus GN=Myo6 PE=2 SV=1;>sp|Q64331|MYO6_MOUSE Unconventional myosin-VI OS=Mus musculus GN=Myo6 PE=1 SV=1;>tr|E9PVU	53.513	1.3667	1.377	0.90623
tr|Q6NV99|Q6NV99_MOUSE	>tr|Q6NV99|Q6NV99_MOUSE Protein Haus6 OS=Mus musculus GN=Haus6 PE=2 SV=1	150.81	1.0957	1.0658	0.90635
sp|O89023|TPP1_MOUSE	>sp|O89023|TPP1_MOUSE Tripeptidyl-peptidase 1 OS=Mus musculus GN=Tpp1 PE=1 SV=2	40.617	1.0801	1.0002	0.90636
tr|D3Z2J6|D3Z2J6_MOUSE;sp|Q9D710|TMX2_MOUSE	>tr|D3Z2J6|D3Z2J6_MOUSE Thioredoxin-related transmembrane protein 2 OS=Mus musculus GN=Tmx2 PE=2 SV=1;>sp|Q9D710|TMX2_MOUSE Thioredoxin-related transmembrane protein 2 OS=Mus musculus GN=Tmx2 PE=2 SV=1	3.8233	1.2444	0.86188	0.90645
sp|P53569|CEBPZ_MOUSE	>sp|P53569|CEBPZ_MOUSE CCAAT/enhancer-binding protein zeta OS=Mus musculus GN=Cebpz PE=2 SV=2	10.415	0.67471	0.95048	0.90655
sp|Q6P9J9|ANO6_MOUSE	>sp|Q6P9J9|ANO6_MOUSE Anoctamin-6 OS=Mus musculus GN=Ano6 PE=1 SV=1	17.846	0.91847	0.93692	0.9066
sp|P58468|F207A_MOUSE	>sp|P58468|F207A_MOUSE Protein FAM207A OS=Mus musculus GN=Fam207a PE=1 SV=1	8.3409	0.54329	0.77889	0.90668
sp|Q8K1J6|TRNT1_MOUSE	>sp|Q8K1J6|TRNT1_MOUSE CCA tRNA nucleotidyltransferase 1, mitochondrial OS=Mus musculus GN=Trnt1 PE=2 SV=1	60.721	0.95418	0.86132	0.90678
tr|Q5DTZ3|Q5DTZ3_MOUSE;sp|P59759|MKL2_MOUSE;tr|G3X8R8|G3X8R8_MOUSE	>tr|Q5DTZ3|Q5DTZ3_MOUSE MKIAA1243 protein (Fragment) OS=Mus musculus GN=Mkl2 PE=2 SV=1;>sp|P59759|MKL2_MOUSE MKL/myocardin-like protein 2 OS=Mus musculus GN=Mkl2 PE=1 SV=1;>tr|G3X8R8|G3X8R8_MOUSE MCG123888 OS=Mus musculus GN=Mkl2 PE=4 SV=1	5.6347	1.0044	1.1519	0.90678
tr|F8WGW3|F8WGW3_MOUSE;sp|Q497V5|SRBD1_MOUSE	>tr|F8WGW3|F8WGW3_MOUSE S1 RNA-binding domain-containing protein 1 OS=Mus musculus GN=Srbd1 PE=2 SV=1;>sp|Q497V5|SRBD1_MOUSE S1 RNA-binding domain-containing protein 1 OS=Mus musculus GN=Srbd1 PE=1 SV=2	7.3749	0.87451	1.0854	0.90701
tr|E9Q9M5|E9Q9M5_MOUSE;tr|J3KMM1|J3KMM1_MOUSE;sp|Q3UJD6|UBP19_MOUSE	>tr|E9Q9M5|E9Q9M5_MOUSE Ubiquitin carboxyl-terminal hydrolase OS=Mus musculus GN=Usp19 PE=2 SV=1;>tr|J3KMM1|J3KMM1_MOUSE Ubiquitin carboxyl-terminal hydrolase OS=Mus musculus GN=Usp19 PE=3 SV=1;>sp|Q3UJD6|UBP19_MOUSE Ubiquitin carboxyl-terminal hydrolase 1	70.277	0.99061	0.79797	0.90705
tr|E9Q5B5|E9Q5B5_MOUSE;sp|O08528|HXK2_MOUSE	>tr|E9Q5B5|E9Q5B5_MOUSE Hexokinase-2 OS=Mus musculus GN=Hk2 PE=2 SV=1;>sp|O08528|HXK2_MOUSE Hexokinase-2 OS=Mus musculus GN=Hk2 PE=1 SV=1	41.082	1.1354	1.2874	0.9072
tr|Q9CQD0|Q9CQD0_MOUSE	>tr|Q9CQD0|Q9CQD0_MOUSE Protein Rpl39l OS=Mus musculus GN=Rpl39l PE=3 SV=1	3.4389	0.88622	Light Labeled	0.90738
sp|Q6VN19|RBP10_MOUSE	>sp|Q6VN19|RBP10_MOUSE Ran-binding protein 10 OS=Mus musculus GN=Ranbp10 PE=1 SV=2	20.082	1.2339	1.157	0.90756
sp|Q62470|ITA3_MOUSE	>sp|Q62470|ITA3_MOUSE Integrin alpha-3 OS=Mus musculus GN=Itga3 PE=1 SV=1	38.307	0.92449	1.0883	0.90766
sp|Q14CH7|SYAM_MOUSE	>sp|Q14CH7|SYAM_MOUSE Alanine--tRNA ligase, mitochondrial OS=Mus musculus GN=Aars2 PE=2 SV=1	36.531	1.0932	1.0572	0.90779
sp|Q8JZM7|CDC73_MOUSE	>sp|Q8JZM7|CDC73_MOUSE Parafibromin OS=Mus musculus GN=Cdc73 PE=2 SV=1	19.628	0.91235	0.98571	0.90802
sp|Q8K0C1|IPO13_MOUSE	>sp|Q8K0C1|IPO13_MOUSE Importin-13 OS=Mus musculus GN=Ipo13 PE=2 SV=1	22.469	0.81877	Light Labeled	0.90811
tr|D3Z0A2|D3Z0A2_MOUSE;sp|Q9JIF0|ANM1_MOUSE;tr|F8WH01|F8WH01_MOUSE	>tr|D3Z0A2|D3Z0A2_MOUSE Protein arginine N-methyltransferase 1 OS=Mus musculus GN=Prmt1 PE=2 SV=1;>sp|Q9JIF0|ANM1_MOUSE Protein arginine N-methyltransferase 1 OS=Mus musculus GN=Prmt1 PE=1 SV=1;>tr|F8WH01|F8WH01_MOUSE Protein arginine N-methyltransferase 1	30.61	0.91344	0.98807	0.90818
sp|Q4V9W2|SR1IP_MOUSE	>sp|Q4V9W2|SR1IP_MOUSE Protein SREK1IP1 OS=Mus musculus GN=Srek1ip1 PE=2 SV=1	1.3787	0.95039	0.92254	0.90823
sp|Q8BHN1|TXLNG_MOUSE	>sp|Q8BHN1|TXLNG_MOUSE Gamma-taxilin OS=Mus musculus GN=Txlng PE=1 SV=1	56.085	1.0036	1.0262	0.90835
sp|Q8R180|ERO1A_MOUSE	>sp|Q8R180|ERO1A_MOUSE ERO1-like protein alpha OS=Mus musculus GN=Ero1l PE=1 SV=2	181.49	1.3961	1.3385	0.90838
sp|Q5SSI6|UTP18_MOUSE	>sp|Q5SSI6|UTP18_MOUSE U3 small nucleolar RNA-associated protein 18 homolog OS=Mus musculus GN=Utp18 PE=1 SV=1	142.64	0.67178	0.7924	0.90843
sp|Q9QWF0|CAF1A_MOUSE	>sp|Q9QWF0|CAF1A_MOUSE Chromatin assembly factor 1 subunit A OS=Mus musculus GN=Chaf1a PE=1 SV=1	18.416	0.99099	1.0682	0.90844
sp|Q99LH1|NOG2_MOUSE	>sp|Q99LH1|NOG2_MOUSE Nucleolar GTP-binding protein 2 OS=Mus musculus GN=Gnl2 PE=2 SV=2	73.06	0.50428	0.78541	0.90847
sp|Q810U5|CCD50_MOUSE;tr|F6UK66|F6UK66_MOUSE	>sp|Q810U5|CCD50_MOUSE Coiled-coil domain-containing protein 50 OS=Mus musculus GN=Ccdc50 PE=1 SV=1;>tr|F6UK66|F6UK66_MOUSE Coiled-coil domain-containing protein 50 (Fragment) OS=Mus musculus GN=Ccdc50 PE=4 SV=1	17.288	0.86673	0.9426	0.9087
tr|F8WGT1|F8WGT1_MOUSE;sp|Q68FL4|SAHH3_MOUSE;tr|E9PV16|E9PV16_MOUSE	>tr|F8WGT1|F8WGT1_MOUSE Adenosylhomocysteinase OS=Mus musculus GN=Ahcyl2 PE=2 SV=1;>sp|Q68FL4|SAHH3_MOUSE Putative adenosylhomocysteinase 3 OS=Mus musculus GN=Ahcyl2 PE=1 SV=1;>tr|E9PV16|E9PV16_MOUSE Adenosylhomocysteinase OS=Mus musculus GN=Ahcyl2 PE=2 SV	5.1462			0.90874
sp|Q61024|ASNS_MOUSE	>sp|Q61024|ASNS_MOUSE Asparagine synthetase [glutamine-hydrolyzing] OS=Mus musculus GN=Asns PE=2 SV=3	323.31	0.74182	0.7991	0.9089
sp|P61961|UFM1_MOUSE;tr|F6XUP5|F6XUP5_MOUSE;tr|H7BWZ1|H7BWZ1_MOUSE;tr|D3YW97|D3YW97_MOUSE	>sp|P61961|UFM1_MOUSE Ubiquitin-fold modifier 1 OS=Mus musculus GN=Ufm1 PE=1 SV=1;>tr|F6XUP5|F6XUP5_MOUSE Ubiquitin-fold modifier 1 (Fragment) OS=Mus musculus GN=Ufm1 PE=4 SV=1;>tr|H7BWZ1|H7BWZ1_MOUSE Ubiquitin-fold modifier 1 OS=Mus musculus GN=Ufm1 PE=2	69.922	1.0257	0.9451	0.90918
sp|Q8VCB1|NDC1_MOUSE;tr|J3QPB5|J3QPB5_MOUSE	>sp|Q8VCB1|NDC1_MOUSE Nucleoporin NDC1 OS=Mus musculus GN=Ndc1 PE=2 SV=1;>tr|J3QPB5|J3QPB5_MOUSE Nucleoporin NDC1 OS=Mus musculus GN=Ndc1 PE=2 SV=1	194.57	1.1919	1.109	0.9092
tr|E9Q3M0|E9Q3M0_MOUSE;sp|Q62432|SMAD2_MOUSE;tr|E9Q5P9|E9Q5P9_MOUSE	>tr|E9Q3M0|E9Q3M0_MOUSE Mothers against decapentaplegic homolog 2 OS=Mus musculus GN=Smad2 PE=2 SV=1;>sp|Q62432|SMAD2_MOUSE Mothers against decapentaplegic homolog 2 OS=Mus musculus GN=Smad2 PE=1 SV=2;>tr|E9Q5P9|E9Q5P9_MOUSE Mothers against decapentaplegic	12.191	0.82848	0.87097	0.90931
tr|A2AUF7|A2AUF7_MOUSE;tr|B0R0S4|B0R0S4_MOUSE;sp|Q8VCH5|RABEK_MOUSE	>tr|A2AUF7|A2AUF7_MOUSE Rab9 effector protein with kelch motifs OS=Mus musculus GN=Rabepk PE=2 SV=1;>tr|B0R0S4|B0R0S4_MOUSE Rab9 effector protein with kelch motifs OS=Mus musculus GN=Rabepk PE=2 SV=1;>sp|Q8VCH5|RABEK_MOUSE Rab9 effector protein with kelch	4.2536	Heavy Labeled	1.2142	0.90932
tr|D3Z4J5|D3Z4J5_MOUSE;sp|Q9D1H7|GET4_MOUSE;tr|D3Z7S0|D3Z7S0_MOUSE	>tr|D3Z4J5|D3Z4J5_MOUSE Golgi to ER traffic protein 4 homolog (Fragment) OS=Mus musculus GN=Get4 PE=2 SV=1;>sp|Q9D1H7|GET4_MOUSE Golgi to ER traffic protein 4 homolog OS=Mus musculus GN=Get4 PE=2 SV=2;>tr|D3Z7S0|D3Z7S0_MOUSE Golgi to ER traffic protein 4 h	5.4513			0.90943
sp|Q78IK4|APOOL_MOUSE;tr|B1AV14|B1AV14_MOUSE	>sp|Q78IK4|APOOL_MOUSE Apolipoprotein O-like OS=Mus musculus GN=Apool PE=2 SV=1;>tr|B1AV14|B1AV14_MOUSE Apolipoprotein O-like OS=Mus musculus GN=Apool PE=2 SV=1	85.788	1.1002	1.0255	0.90961
sp|P14869|RLA0_MOUSE;tr|D3YVM5|D3YVM5_MOUSE;tr|S4R1N1|S4R1N1_MOUSE	>sp|P14869|RLA0_MOUSE 60S acidic ribosomal protein P0 OS=Mus musculus GN=Rplp0 PE=1 SV=3;>tr|D3YVM5|D3YVM5_MOUSE 60S acidic ribosomal protein P0 (Fragment) OS=Mus musculus GN=Rplp0 PE=2 SV=1;>tr|S4R1N1|S4R1N1_MOUSE 60S acidic ribosomal protein P0 (Fragment	49.857	0.91022	1.0495	0.9097
sp|Q9JJL8|SYSM_MOUSE	>sp|Q9JJL8|SYSM_MOUSE Serine--tRNA ligase, mitochondrial OS=Mus musculus GN=Sars2 PE=2 SV=2	24.621	1.082	0.98685	0.9098
sp|Q8R059|GALE_MOUSE	>sp|Q8R059|GALE_MOUSE UDP-glucose 4-epimerase OS=Mus musculus GN=Gale PE=2 SV=1	2.2676	0.9566		0.90988
tr|Q91WX5|Q91WX5_MOUSE;sp|O08734|BAK_MOUSE;tr|E9QM21|E9QM21_MOUSE	>tr|Q91WX5|Q91WX5_MOUSE Bak1 protein OS=Mus musculus GN=Bak1 PE=2 SV=1;>sp|O08734|BAK_MOUSE Bcl-2 homologous antagonist/killer OS=Mus musculus GN=Bak1 PE=1 SV=2;>tr|E9QM21|E9QM21_MOUSE Bcl-2 homologous antagonist/killer OS=Mus musculus GN=Bak1 PE=2 SV=1	88.564	1.0197	1.045	0.90998
sp|P97370|AT1B3_MOUSE	>sp|P97370|AT1B3_MOUSE Sodium/potassium-transporting ATPase subunit beta-3 OS=Mus musculus GN=Atp1b3 PE=1 SV=1	57.765	1.1317	1.159	0.91004
sp|Q8R2M2|TDIF2_MOUSE	>sp|Q8R2M2|TDIF2_MOUSE Deoxynucleotidyltransferase terminal-interacting protein 2 OS=Mus musculus GN=Dnttip2 PE=1 SV=1	13.659	0.73436	0.87311	0.91012
sp|Q8BHD0|RB39A_MOUSE	>sp|Q8BHD0|RB39A_MOUSE Ras-related protein Rab-39A OS=Mus musculus GN=Rab39a PE=2 SV=1	2.8725	0.98811	Light Labeled	0.91013
sp|Q3U9G9|LBR_MOUSE	>sp|Q3U9G9|LBR_MOUSE Lamin-B receptor OS=Mus musculus GN=Lbr PE=1 SV=2	31.968	0.9947	1.0006	0.91026
tr|D3Z5I9|D3Z5I9_MOUSE;sp|Q9CXK9|RBM33_MOUSE	>tr|D3Z5I9|D3Z5I9_MOUSE RNA-binding protein 33 OS=Mus musculus GN=Rbm33 PE=2 SV=1;>sp|Q9CXK9|RBM33_MOUSE RNA-binding protein 33 OS=Mus musculus GN=Rbm33 PE=1 SV=2	4.8942	1.0279	1.065	0.91031
tr|E9PYB0|E9PYB0_MOUSE	>tr|E9PYB0|E9PYB0_MOUSE Protein Ahnak2 (Fragment) OS=Mus musculus GN=Ahnak2 PE=2 SV=1	67.027	1.0797	Light Labeled	0.9104
sp|Q14C51|PTCD3_MOUSE	>sp|Q14C51|PTCD3_MOUSE Pentatricopeptide repeat domain-containing protein 3, mitochondrial OS=Mus musculus GN=Ptcd3 PE=2 SV=2	24.651	0.87786	1.031	0.91044
sp|Q9D0R2|SYTC_MOUSE	>sp|Q9D0R2|SYTC_MOUSE Threonine--tRNA ligase, cytoplasmic OS=Mus musculus GN=Tars PE=1 SV=2	323.31	0.81257	0.85581	0.91048
sp|P11031|TCP4_MOUSE	>sp|P11031|TCP4_MOUSE Activated RNA polymerase II transcriptional coactivator p15 OS=Mus musculus GN=Sub1 PE=1 SV=3	103.24	1.0368	1.0428	0.91052
sp|Q91YP0|L2HDH_MOUSE	>sp|Q91YP0|L2HDH_MOUSE L-2-hydroxyglutarate dehydrogenase, mitochondrial OS=Mus musculus GN=L2hgdh PE=2 SV=1	8.5872	0.9829	1.1651	0.91057
sp|Q9QZE7|TSNAX_MOUSE	>sp|Q9QZE7|TSNAX_MOUSE Translin-associated protein X OS=Mus musculus GN=Tsnax PE=1 SV=1	4.7403	0.8974	1.2264	0.91057
sp|Q91WN1|DNJC9_MOUSE	>sp|Q91WN1|DNJC9_MOUSE DnaJ homolog subfamily C member 9 OS=Mus musculus GN=Dnajc9 PE=2 SV=2	82.458	1.1882	1.1251	0.91064
sp|Q8VC30|DHAK_MOUSE	>sp|Q8VC30|DHAK_MOUSE Bifunctional ATP-dependent dihydroxyacetone kinase/FAD-AMP lyase (cyclizing) OS=Mus musculus GN=Dak PE=2 SV=1	44.652	1.1286	1.0242	0.91078
sp|O08810|U5S1_MOUSE;tr|A2AH85|A2AH85_MOUSE;tr|G3UZ34|G3UZ34_MOUSE	>sp|O08810|U5S1_MOUSE 116 kDa U5 small nuclear ribonucleoprotein component OS=Mus musculus GN=Eftud2 PE=2 SV=1;>tr|A2AH85|A2AH85_MOUSE 116 kDa U5 small nuclear ribonucleoprotein component OS=Mus musculus GN=Eftud2 PE=4 SV=1;>tr|G3UZ34|G3UZ34_MOUSE 116 kDa	119.11	0.93396	0.95257	0.91082
sp|O35857|TIM44_MOUSE	>sp|O35857|TIM44_MOUSE Mitochondrial import inner membrane translocase subunit TIM44 OS=Mus musculus GN=Timm44 PE=2 SV=2	15.023	1.1002	1.0553	0.91086
sp|P17095|HMGA1_MOUSE	>sp|P17095|HMGA1_MOUSE High mobility group protein HMG-I/HMG-Y OS=Mus musculus GN=Hmga1 PE=1 SV=4	239.76	0.93173	0.99329	0.91091
sp|P42125|ECI1_MOUSE	>sp|P42125|ECI1_MOUSE Enoyl-CoA delta isomerase 1, mitochondrial OS=Mus musculus GN=Eci1 PE=2 SV=2	129.56	1.0828	1.2265	0.91091
tr|B1B0C7|B1B0C7_MOUSE;tr|E9PZ16|E9PZ16_MOUSE	>tr|B1B0C7|B1B0C7_MOUSE Basement membrane-specific heparan sulfate proteoglycan core protein OS=Mus musculus GN=Hspg2 PE=2 SV=1;>tr|E9PZ16|E9PZ16_MOUSE Basement membrane-specific heparan sulfate proteoglycan core protein OS=Mus musculus GN=Hspg2 PE=2 SV=1	323.31	0.93694	0.78146	0.91099
sp|Q9DBL9|ABHD5_MOUSE	>sp|Q9DBL9|ABHD5_MOUSE 1-acylglycerol-3-phosphate O-acyltransferase ABHD5 OS=Mus musculus GN=Abhd5 PE=1 SV=1	3.1035	1.6151	0.84316	0.91109
sp|Q3U6N9|CH033_MOUSE	>sp|Q3U6N9|CH033_MOUSE UPF0488 protein C8orf33 homolog OS=Mus musculus PE=2 SV=1	1.4847	0.8224		0.9111
sp|Q8R1N4|NUDC3_MOUSE;tr|B1AS63|B1AS63_MOUSE	>sp|Q8R1N4|NUDC3_MOUSE NudC domain-containing protein 3 OS=Mus musculus GN=Nudcd3 PE=2 SV=3;>tr|B1AS63|B1AS63_MOUSE NudC domain-containing protein 3 OS=Mus musculus GN=Nudcd3 PE=2 SV=1	27.03	0.88223	1.0324	0.91111
sp|P51125|ICAL_MOUSE;tr|Q8CE80|Q8CE80_MOUSE	>sp|P51125|ICAL_MOUSE Calpastatin OS=Mus musculus GN=Cast PE=1 SV=2;>tr|Q8CE80|Q8CE80_MOUSE Calpastatin OS=Mus musculus GN=Cast PE=2 SV=1	247.69	1.0287	1.0265	0.91115
sp|Q5SUC9|SCO1_MOUSE;tr|Q5SUD5|Q5SUD5_MOUSE	>sp|Q5SUC9|SCO1_MOUSE Protein SCO1 homolog, mitochondrial OS=Mus musculus GN=Sco1 PE=2 SV=1;>tr|Q5SUD5|Q5SUD5_MOUSE Protein SCO1 homolog, mitochondrial OS=Mus musculus GN=Sco1 PE=2 SV=1	13.076	1.0208	1.0281	0.9112
tr|D3Z4V1|D3Z4V1_MOUSE;sp|Q922V4|PLRG1_MOUSE;tr|F8WI31|F8WI31_MOUSE	>tr|D3Z4V1|D3Z4V1_MOUSE Pleiotropic regulator 1 OS=Mus musculus GN=Plrg1 PE=2 SV=1;>sp|Q922V4|PLRG1_MOUSE Pleiotropic regulator 1 OS=Mus musculus GN=Plrg1 PE=2 SV=1;>tr|F8WI31|F8WI31_MOUSE Pleiotropic regulator 1 OS=Mus musculus GN=Plrg1 PE=2 SV=1	167.43	0.91428	0.98071	0.91126
sp|Q8BGT5|ALAT2_MOUSE	>sp|Q8BGT5|ALAT2_MOUSE Alanine aminotransferase 2 OS=Mus musculus GN=Gpt2 PE=2 SV=1	87.991	0.65614	0.73679	0.91137
tr|Q8BIQ6|Q8BIQ6_MOUSE	>tr|Q8BIQ6|Q8BIQ6_MOUSE MCG23335 OS=Mus musculus GN=Zfp947 PE=2 SV=1	1.6163	1.1826	0.8806	0.91151
sp|Q9D0F6|RFC5_MOUSE	>sp|Q9D0F6|RFC5_MOUSE Replication factor C subunit 5 OS=Mus musculus GN=Rfc5 PE=2 SV=1	25.096	1.0149	0.94702	0.91164
sp|Q8BMJ2|SYLC_MOUSE	>sp|Q8BMJ2|SYLC_MOUSE Leucine--tRNA ligase, cytoplasmic OS=Mus musculus GN=Lars PE=2 SV=2	233.42	0.76072	0.88263	0.91166
sp|Q921L3|TMCO1_MOUSE	>sp|Q921L3|TMCO1_MOUSE Transmembrane and coiled-coil domain-containing protein 1 OS=Mus musculus GN=Tmco1 PE=2 SV=1	4.7494	Heavy Labeled	1.0334	0.91177
tr|G5E8E1|G5E8E1_MOUSE	>tr|G5E8E1|G5E8E1_MOUSE Leucine rich repeat (In FLII) interacting protein 1, isoform CRA_e OS=Mus musculus GN=Lrrfip1 PE=4 SV=1	14.125	1.0272	0.98282	0.91182
sp|Q9CQ49|NCBP2_MOUSE;tr|D3Z3D2|D3Z3D2_MOUSE	>sp|Q9CQ49|NCBP2_MOUSE Nuclear cap-binding protein subunit 2 OS=Mus musculus GN=Ncbp2 PE=1 SV=1;>tr|D3Z3D2|D3Z3D2_MOUSE Nuclear cap-binding protein subunit 2 OS=Mus musculus GN=Ncbp2 PE=2 SV=1	4.9574	0.94243	0.90816	0.9119
sp|P61979|HNRPK_MOUSE;tr|H3BLL4|H3BLL4_MOUSE;tr|D3YWG1|D3YWG1_MOUSE;tr|H3BK96|H3BK96_MOUSE	>sp|P61979|HNRPK_MOUSE Heterogeneous nuclear ribonucleoprotein K OS=Mus musculus GN=Hnrnpk PE=1 SV=1;>tr|H3BLL4|H3BLL4_MOUSE Heterogeneous nuclear ribonucleoprotein K OS=Mus musculus GN=Hnrnpk PE=2 SV=1;>tr|D3YWG1|D3YWG1_MOUSE Uncharacterized protein OS=Mu	6.952	0.68418	0.8522	0.91191
sp|Q7TSC1|PRC2A_MOUSE;tr|G3UX48|G3UX48_MOUSE	>sp|Q7TSC1|PRC2A_MOUSE Protein PRRC2A OS=Mus musculus GN=Prrc2a PE=1 SV=1;>tr|G3UX48|G3UX48_MOUSE Protein PRRC2A OS=Mus musculus GN=Prrc2a PE=2 SV=1	129.97	0.96085	0.97627	0.91197
sp|Q3UMT1|PP12C_MOUSE	>sp|Q3UMT1|PP12C_MOUSE Protein phosphatase 1 regulatory subunit 12C OS=Mus musculus GN=Ppp1r12c PE=1 SV=1	33.595	1.2032	1.1784	0.91198
sp|P43276|H15_MOUSE	>sp|P43276|H15_MOUSE Histone H1.5 OS=Mus musculus GN=Hist1h1b PE=1 SV=2	225.76	0.67482	0.76863	0.912
tr|F6ZL86|F6ZL86_MOUSE;sp|Q61712|DNJC1_MOUSE	>tr|F6ZL86|F6ZL86_MOUSE DnaJ homolog subfamily C member 1 (Fragment) OS=Mus musculus GN=Dnajc1 PE=4 SV=1;>sp|Q61712|DNJC1_MOUSE DnaJ homolog subfamily C member 1 OS=Mus musculus GN=Dnajc1 PE=1 SV=1	4.5929	0.91831	Light Labeled	0.91201
sp|P62996|TRA2B_MOUSE;tr|F8WJG3|F8WJG3_MOUSE	>sp|P62996|TRA2B_MOUSE Transformer-2 protein homolog beta OS=Mus musculus GN=Tra2b PE=1 SV=1;>tr|F8WJG3|F8WJG3_MOUSE Transformer-2 protein homolog beta OS=Mus musculus GN=Tra2b PE=2 SV=1	43.646	0.93284	0.94454	0.91203
sp|Q9D0B0|SRSF9_MOUSE	>sp|Q9D0B0|SRSF9_MOUSE Serine/arginine-rich splicing factor 9 OS=Mus musculus GN=Srsf9 PE=1 SV=1	29.114	1.2572	1.1497	0.91206
sp|Q5SNZ0|GRDN_MOUSE	>sp|Q5SNZ0|GRDN_MOUSE Girdin OS=Mus musculus GN=Ccdc88a PE=1 SV=2	81.55	1.1461	1.0843	0.91211
sp|Q8VCD5|MED17_MOUSE	>sp|Q8VCD5|MED17_MOUSE Mediator of RNA polymerase II transcription subunit 17 OS=Mus musculus GN=Med17 PE=1 SV=1	19.007	1.1855	0.9307	0.91216
sp|Q9CR26|VTA1_MOUSE;tr|F6W5Q8|F6W5Q8_MOUSE	>sp|Q9CR26|VTA1_MOUSE Vacuolar protein sorting-associated protein VTA1 homolog OS=Mus musculus GN=Vta1 PE=1 SV=1;>tr|F6W5Q8|F6W5Q8_MOUSE Vacuolar protein sorting-associated protein VTA1 homolog (Fragment) OS=Mus musculus GN=Vta1 PE=4 SV=1	200.52	1.0574	1.1594	0.91226
sp|Q8K3C3|LZIC_MOUSE	>sp|Q8K3C3|LZIC_MOUSE Protein LZIC OS=Mus musculus GN=Lzic PE=1 SV=1	13.796	1.0598		0.91229
tr|F8WIX8|F8WIX8_MOUSE;sp|Q6GSS7|H2A2A_MOUSE;sp|Q64523|H2A2C_MOUSE	>tr|F8WIX8|F8WIX8_MOUSE Histone H2A OS=Mus musculus GN=Hist1h2al PE=2 SV=1;>sp|Q6GSS7|H2A2A_MOUSE Histone H2A type 2-A OS=Mus musculus GN=Hist2h2aa1 PE=1 SV=3;>sp|Q64523|H2A2C_MOUSE Histone H2A type 2-C OS=Mus musculus GN=Hist2h2ac PE=1 SV=3	300.81	0.71879	0.78807	0.9123
sp|B7ZMP1|XPP3_MOUSE	>sp|B7ZMP1|XPP3_MOUSE Probable Xaa-Pro aminopeptidase 3 OS=Mus musculus GN=Xpnpep3 PE=2 SV=1	7.4213	1.15	1.1638	0.91248
sp|P27046|MA2A1_MOUSE	>sp|P27046|MA2A1_MOUSE Alpha-mannosidase 2 OS=Mus musculus GN=Man2a1 PE=1 SV=2	13.36	1.0112	0.89213	0.91249
tr|E9PW15|E9PW15_MOUSE;sp|Q80U70|SUZ12_MOUSE	>tr|E9PW15|E9PW15_MOUSE Polycomb protein Suz12 OS=Mus musculus GN=Suz12 PE=2 SV=1;>sp|Q80U70|SUZ12_MOUSE Polycomb protein Suz12 OS=Mus musculus GN=Suz12 PE=1 SV=2	38.891	0.92319	1.0104	0.91255
tr|A2A7S7|A2A7S7_MOUSE	>tr|A2A7S7|A2A7S7_MOUSE Tyrosine--tRNA ligase, cytoplasmic OS=Mus musculus GN=Yars PE=4 SV=1	323.31	0.83899	0.91545	0.91271
tr|E9Q512|E9Q512_MOUSE	>tr|E9Q512|E9Q512_MOUSE Protein Trip11 OS=Mus musculus GN=Trip11 PE=2 SV=1	75.935	0.92996	0.8932	0.91275
sp|Q9CSU0|RPR1B_MOUSE;tr|F6YB25|F6YB25_MOUSE	>sp|Q9CSU0|RPR1B_MOUSE Regulation of nuclear pre-mRNA domain-containing protein 1B OS=Mus musculus GN=Rprd1b PE=1 SV=2;>tr|F6YB25|F6YB25_MOUSE Regulation of nuclear pre-mRNA domain-containing protein 1B (Fragment) OS=Mus musculus GN=Rprd1b PE=4 SV=1	66.88	0.99307	1.0498	0.91291
sp|Q8BFQ4|WDR82_MOUSE	>sp|Q8BFQ4|WDR82_MOUSE WD repeat-containing protein 82 OS=Mus musculus GN=Wdr82 PE=1 SV=1	23.213	1.1288	1.0154	0.91299
sp|O35473|C1D_MOUSE	>sp|O35473|C1D_MOUSE Nuclear nucleic acid-binding protein C1D OS=Mus musculus GN=C1d PE=1 SV=1	2.7844	1.026	0.9533	0.91303
sp|Q9JI99|SGPP1_MOUSE	>sp|Q9JI99|SGPP1_MOUSE Sphingosine-1-phosphate phosphatase 1 OS=Mus musculus GN=Sgpp1 PE=1 SV=1	5.9126	1.2667	Light Labeled	0.91332
sp|Q8VCW8|ACSF2_MOUSE	>sp|Q8VCW8|ACSF2_MOUSE Acyl-CoA synthetase family member 2, mitochondrial OS=Mus musculus GN=Acsf2 PE=2 SV=1	32.102	1.1839	1.1372	0.9136
tr|F6Z1E7|F6Z1E7_MOUSE;tr|F6UMH9|F6UMH9_MOUSE;sp|Q8VDI7|UBAC1_MOUSE	>tr|F6Z1E7|F6Z1E7_MOUSE Ubiquitin-associated domain-containing protein 1 (Fragment) OS=Mus musculus GN=Ubac1 PE=4 SV=1;>tr|F6UMH9|F6UMH9_MOUSE Ubiquitin-associated domain-containing protein 1 (Fragment) OS=Mus musculus GN=Ubac1 PE=4 SV=1;>sp|Q8VDI7|UBAC1_M	1.3025	1.2512	0.99574	0.91362
tr|H3BKH9|H3BKH9_MOUSE;sp|Q60875|ARHG2_MOUSE;tr|H3BJU7|H3BJU7_MOUSE;tr|H3BJX8|H3BJX8_MOUSE;tr|H3BJ45|H3BJ45_MOUSE;tr|H3BJ40|H3BJ40_MOUSE	>tr|H3BKH9|H3BKH9_MOUSE Rho guanine nucleotide exchange factor 2 OS=Mus musculus GN=Arhgef2 PE=2 SV=1;>sp|Q60875|ARHG2_MOUSE Rho guanine nucleotide exchange factor 2 OS=Mus musculus GN=Arhgef2 PE=1 SV=4;>tr|H3BJU7|H3BJU7_MOUSE Rho guanine nucleotide exchan	184.27	0.718	0.76082	0.91368
sp|Q3TZZ7|ESYT2_MOUSE	>sp|Q3TZZ7|ESYT2_MOUSE Extended synaptotagmin-2 OS=Mus musculus GN=Esyt2 PE=1 SV=1	39.874	1.2281	1.127	0.91374
sp|Q8BX02|KANK2_MOUSE	>sp|Q8BX02|KANK2_MOUSE KN motif and ankyrin repeat domain-containing protein 2 OS=Mus musculus GN=Kank2 PE=1 SV=1	28.425	1.1253	0.89374	0.91375
sp|O35972|RM23_MOUSE	>sp|O35972|RM23_MOUSE 39S ribosomal protein L23, mitochondrial OS=Mus musculus GN=Mrpl23 PE=2 SV=1	16.453	1.0068	1.1094	0.91406
sp|Q9CX11|UTP23_MOUSE;tr|G3X989|G3X989_MOUSE;tr|G3XA22|G3XA22_MOUSE	>sp|Q9CX11|UTP23_MOUSE rRNA-processing protein UTP23 homolog OS=Mus musculus GN=Utp23 PE=2 SV=1;>tr|G3X989|G3X989_MOUSE RIKEN cDNA D530033C11, isoform CRA_b OS=Mus musculus GN=Utp23 PE=4 SV=1;>tr|G3XA22|G3XA22_MOUSE RIKEN cDNA D530033C11, isoform CRA_c OS=	10.072	Light Labeled	1.0034	0.91409
sp|P70670|NACAM_MOUSE;sp|Q60817|NACA_MOUSE	>sp|P70670|NACAM_MOUSE Nascent polypeptide-associated complex subunit alpha, muscle-specific form OS=Mus musculus GN=Naca PE=1 SV=2;>sp|Q60817|NACA_MOUSE Nascent polypeptide-associated complex subunit alpha OS=Mus musculus GN=Naca PE=1 SV=1	159.97	0.85358	0.99754	0.91416
sp|Q9WVJ3|CBPQ_MOUSE	>sp|Q9WVJ3|CBPQ_MOUSE Carboxypeptidase Q OS=Mus musculus GN=Cpq PE=2 SV=1	4.3296	1.0445	1.1515	0.9142
sp|Q91VE6|MK67I_MOUSE	>sp|Q91VE6|MK67I_MOUSE MKI67 FHA domain-interacting nucleolar phosphoprotein OS=Mus musculus GN=Mki67ip PE=2 SV=1	262.31	0.70282	0.91752	0.91428
sp|Q80UZ2|SDA1_MOUSE	>sp|Q80UZ2|SDA1_MOUSE Protein SDA1 homolog OS=Mus musculus GN=Sdad1 PE=1 SV=1	1.457	0.59824	0.85509	0.91432
tr|E0CZE0|E0CZE0_MOUSE;sp|Q8VBW6|ULA1_MOUSE	>tr|E0CZE0|E0CZE0_MOUSE NEDD8-activating enzyme E1 regulatory subunit OS=Mus musculus GN=Nae1 PE=2 SV=1;>sp|Q8VBW6|ULA1_MOUSE NEDD8-activating enzyme E1 regulatory subunit OS=Mus musculus GN=Nae1 PE=2 SV=1	31.273	1.0098	0.99849	0.91439
sp|P62627|DLRB1_MOUSE;tr|A2AVR9|A2AVR9_MOUSE	>sp|P62627|DLRB1_MOUSE Dynein light chain roadblock-type 1 OS=Mus musculus GN=Dynlrb1 PE=1 SV=3;>tr|A2AVR9|A2AVR9_MOUSE Dynein light chain roadblock-type 1 OS=Mus musculus GN=Dynlrb1 PE=2 SV=1	40.356	1.0512	0.87288	0.9146
tr|E9PWK7|E9PWK7_MOUSE;sp|P54761|EPHB4_MOUSE;tr|Q8C8K1|Q8C8K1_MOUSE	>tr|E9PWK7|E9PWK7_MOUSE Ephrin type-B receptor 4 OS=Mus musculus GN=Ephb4 PE=2 SV=1;>sp|P54761|EPHB4_MOUSE Ephrin type-B receptor 4 OS=Mus musculus GN=Ephb4 PE=1 SV=2;>tr|Q8C8K1|Q8C8K1_MOUSE Ephrin type-B receptor 4 OS=Mus musculus GN=Ephb4 PE=2 SV=1	9.2008	0.86803	0.95796	0.91464
tr|Q6PI63|Q6PI63_MOUSE;tr|D3YZ19|D3YZ19_MOUSE;tr|D3YZ20|D3YZ20_MOUSE;sp|O08740|RPB11_MOUSE	>tr|Q6PI63|Q6PI63_MOUSE DNA-directed RNA polymerase II subunit RPB11 OS=Mus musculus GN=Polr2j PE=4 SV=1;>tr|D3YZ19|D3YZ19_MOUSE DNA-directed RNA polymerase II subunit RPB11 OS=Mus musculus GN=Polr2j PE=2 SV=1;>tr|D3YZ20|D3YZ20_MOUSE DNA-directed RNA polym	11.32	0.88526	1.0081	0.91499
sp|P70699|LYAG_MOUSE	>sp|P70699|LYAG_MOUSE Lysosomal alpha-glucosidase OS=Mus musculus GN=Gaa PE=1 SV=2	42.01	1.0438	1.0891	0.9152
sp|Q99J62|RFC4_MOUSE;tr|Q3UI84|Q3UI84_MOUSE	>sp|Q99J62|RFC4_MOUSE Replication factor C subunit 4 OS=Mus musculus GN=Rfc4 PE=1 SV=1;>tr|Q3UI84|Q3UI84_MOUSE Replication factor C subunit 4 OS=Mus musculus GN=Rfc4 PE=2 SV=1	123.4	1.0617	1.0152	0.91524
sp|P45952|ACADM_MOUSE	>sp|P45952|ACADM_MOUSE Medium-chain specific acyl-CoA dehydrogenase, mitochondrial OS=Mus musculus GN=Acadm PE=1 SV=1	59.909	1.1023	1.0774	0.91531
tr|J3QQ16|J3QQ16_MOUSE;tr|E9PWQ3|E9PWQ3_MOUSE;tr|D3YWD1|D3YWD1_MOUSE	>tr|J3QQ16|J3QQ16_MOUSE Protein Col6a3 OS=Mus musculus GN=Col6a3 PE=2 SV=1;>tr|E9PWQ3|E9PWQ3_MOUSE Protein Col6a3 OS=Mus musculus GN=Col6a3 PE=2 SV=2;>tr|D3YWD1|D3YWD1_MOUSE Protein Col6a3 (Fragment) OS=Mus musculus GN=Col6a3 PE=2 SV=2	52.667	0.95624	0.87296	0.91534
sp|Q9D2Y4|MLKL_MOUSE	>sp|Q9D2Y4|MLKL_MOUSE Mixed lineage kinase domain-like protein OS=Mus musculus GN=Mlkl PE=2 SV=1	71.318	1.0281	1.0606	0.91541
sp|Q91YR7|PRP6_MOUSE	>sp|Q91YR7|PRP6_MOUSE Pre-mRNA-processing factor 6 OS=Mus musculus GN=Prpf6 PE=2 SV=1	149.59	0.98046	1.0152	0.9155
tr|E9Q499|E9Q499_MOUSE;tr|F2Z405|F2Z405_MOUSE;sp|P29621|SPA3C_MOUSE;tr|G3X8T9|G3X8T9_MOUSE;sp|Q91WP6|SPA3N_MOUSE;sp|Q03734|SPA3M_MOUSE;sp|P07759|SPA3K_MOUSE;sp|Q5I2A0|SPA3G_MOUSE;sp|Q80X76|SPA3F_MOUSE	>tr|E9Q499|E9Q499_MOUSE Serine protease inhibitor A3G (Fragment) OS=Mus musculus GN=Serpina3g PE=2 SV=1;>tr|F2Z405|F2Z405_MOUSE Serine protease inhibitor A3G OS=Mus musculus GN=Serpina3g PE=2 SV=1;>sp|P29621|SPA3C_MOUSE Serine protease inhibitor A3C OS=Mus	7.2662	0.86638		0.91567
sp|Q922J9|FACR1_MOUSE;tr|D3Z5W6|D3Z5W6_MOUSE;tr|D3Z4N9|D3Z4N9_MOUSE	>sp|Q922J9|FACR1_MOUSE Fatty acyl-CoA reductase 1 OS=Mus musculus GN=Far1 PE=1 SV=1;>tr|D3Z5W6|D3Z5W6_MOUSE Fatty acyl-CoA reductase 1 (Fragment) OS=Mus musculus GN=Far1 PE=2 SV=1;>tr|D3Z4N9|D3Z4N9_MOUSE Fatty acyl-CoA reductase 1 (Fragment) OS=Mus musculu	40.547	0.98263	0.97641	0.91569
sp|P62075|TIM13_MOUSE	>sp|P62075|TIM13_MOUSE Mitochondrial import inner membrane translocase subunit Tim13 OS=Mus musculus GN=Timm13 PE=1 SV=1	175.57	0.95929	0.96575	0.91586
sp|P70362|UFD1_MOUSE	>sp|P70362|UFD1_MOUSE Ubiquitin fusion degradation protein 1 homolog OS=Mus musculus GN=Ufd1l PE=1 SV=2	23.024	0.93044	0.95318	0.91595
sp|Q99ME9|NOG1_MOUSE	>sp|Q99ME9|NOG1_MOUSE Nucleolar GTP-binding protein 1 OS=Mus musculus GN=Gtpbp4 PE=2 SV=3	40.231	0.65863	0.88558	0.91605
sp|Q3TCN2|PLBL2_MOUSE	>sp|Q3TCN2|PLBL2_MOUSE Putative phospholipase B-like 2 OS=Mus musculus GN=Plbd2 PE=1 SV=2	9.0057	1.2172	1.0309	0.91619
sp|Q61235|SNTB2_MOUSE	>sp|Q61235|SNTB2_MOUSE Beta-2-syntrophin OS=Mus musculus GN=Sntb2 PE=1 SV=2	16.154	1.1222	1.0175	0.91625
sp|Q9D0K2|SCOT1_MOUSE;tr|Q3UJQ9|Q3UJQ9_MOUSE	>sp|Q9D0K2|SCOT1_MOUSE Succinyl-CoA:3-ketoacid coenzyme A transferase 1, mitochondrial OS=Mus musculus GN=Oxct1 PE=1 SV=1;>tr|Q3UJQ9|Q3UJQ9_MOUSE Succinyl-CoA:3-ketoacid-coenzyme A transferase OS=Mus musculus GN=Oxct1 PE=2 SV=1	156.33	1.0033	1.0153	0.91626
tr|A2A9P6|A2A9P6_MOUSE;sp|P24788|CD11B_MOUSE	>tr|A2A9P6|A2A9P6_MOUSE Cyclin-dependent kinase 11B OS=Mus musculus GN=Cdk11b PE=2 SV=1;>sp|P24788|CD11B_MOUSE Cyclin-dependent kinase 11B OS=Mus musculus GN=Cdk11b PE=1 SV=2	11.93	1.0004	1.1218	0.9163
sp|Q3UMU9|HDGR2_MOUSE	>sp|Q3UMU9|HDGR2_MOUSE Hepatoma-derived growth factor-related protein 2 OS=Mus musculus GN=Hdgfrp2 PE=1 SV=1	34.545	1.0164	0.98054	0.91643
sp|Q91Z38|TTC1_MOUSE;tr|A2AJK8|A2AJK8_MOUSE	>sp|Q91Z38|TTC1_MOUSE Tetratricopeptide repeat protein 1 OS=Mus musculus GN=Ttc1 PE=2 SV=1;>tr|A2AJK8|A2AJK8_MOUSE Tetratricopeptide repeat protein 1 OS=Mus musculus GN=Ttc1 PE=2 SV=1	40.119	1.074	1.0111	0.91651
sp|A3KGB4|TBC8B_MOUSE	>sp|A3KGB4|TBC8B_MOUSE TBC1 domain family member 8B OS=Mus musculus GN=Tbc1d8b PE=2 SV=1	5.0422	1.5755		0.91661
sp|Q4FK66|PR38A_MOUSE	>sp|Q4FK66|PR38A_MOUSE Pre-mRNA-splicing factor 38A OS=Mus musculus GN=Prpf38a PE=1 SV=1	7.4186	0.87547	1.0353	0.91669
sp|O54941|SMCE1_MOUSE	>sp|O54941|SMCE1_MOUSE SWI/SNF-related matrix-associated actin-dependent regulator of chromatin subfamily E member 1 OS=Mus musculus GN=Smarce1 PE=1 SV=1	39.165	0.96065	0.90275	0.91686
tr|J3QNB1|J3QNB1_MOUSE;sp|Q6ZQ58|LARP1_MOUSE	>tr|J3QNB1|J3QNB1_MOUSE La-related protein 1 OS=Mus musculus GN=Larp1 PE=2 SV=1;>sp|Q6ZQ58|LARP1_MOUSE La-related protein 1 OS=Mus musculus GN=Larp1 PE=1 SV=2	182.05	0.8947	0.89526	0.9169
sp|Q501J7|PHAR4_MOUSE	>sp|Q501J7|PHAR4_MOUSE Phosphatase and actin regulator 4 OS=Mus musculus GN=Phactr4 PE=1 SV=2	19.207	1.0942	1.1373	0.91693
sp|Q8VDP2|CX056_MOUSE	>sp|Q8VDP2|CX056_MOUSE UPF0428 protein CXorf56 homolog OS=Mus musculus PE=2 SV=1	14.737	0.98412	1.0121	0.91698
sp|Q8K124|PKHO2_MOUSE	>sp|Q8K124|PKHO2_MOUSE Pleckstrin homology domain-containing family O member 2 OS=Mus musculus GN=Plekho2 PE=1 SV=1	34.347			0.9171
sp|P54729|NUB1_MOUSE	>sp|P54729|NUB1_MOUSE NEDD8 ultimate buster 1 OS=Mus musculus GN=Nub1 PE=1 SV=2	38.403	0.91426	0.96837	0.91714
sp|Q9D880|TIM50_MOUSE	>sp|Q9D880|TIM50_MOUSE Mitochondrial import inner membrane translocase subunit TIM50 OS=Mus musculus GN=Timm50 PE=1 SV=1	102.37	0.93854	1.0026	0.91716
sp|Q99PT1|GDIR1_MOUSE	>sp|Q99PT1|GDIR1_MOUSE Rho GDP-dissociation inhibitor 1 OS=Mus musculus GN=Arhgdia PE=1 SV=3	291.69	0.99249	0.94166	0.91749
tr|K3W4L0|K3W4L0_MOUSE;tr|B2RRE2|B2RRE2_MOUSE;sp|Q9JMH9|MY18A_MOUSE;tr|E9QAX2|E9QAX2_MOUSE;tr|E9QA74|E9QA74_MOUSE;tr|E9Q405|E9Q405_MOUSE	>tr|K3W4L0|K3W4L0_MOUSE Unconventional myosin-XVIIIa OS=Mus musculus GN=Myo18a PE=4 SV=1;>tr|B2RRE2|B2RRE2_MOUSE Myo18a protein OS=Mus musculus GN=Myo18a PE=2 SV=1;>sp|Q9JMH9|MY18A_MOUSE Unconventional myosin-XVIIIa OS=Mus musculus GN=Myo18a PE=1 SV=2;>tr|	30.659	1.0018	1.1398	0.91752
sp|Q8BG40|KTNB1_MOUSE	>sp|Q8BG40|KTNB1_MOUSE Katanin p80 WD40 repeat-containing subunit B1 OS=Mus musculus GN=Katnb1 PE=1 SV=1	16.17	1.1729	0.98751	0.91787
sp|P10639|THIO_MOUSE	>sp|P10639|THIO_MOUSE Thioredoxin OS=Mus musculus GN=Txn PE=1 SV=3	117.19	1.0352	0.96385	0.91796
sp|Q9CPT4|CS010_MOUSE	>sp|Q9CPT4|CS010_MOUSE UPF0556 protein C19orf10 homolog OS=Mus musculus GN=D17Wsu104e PE=2 SV=1	52.831	1.1741	1.0576	0.91823
sp|E9Q634|MYO1E_MOUSE	>sp|E9Q634|MYO1E_MOUSE Unconventional myosin-Ie OS=Mus musculus GN=Myo1e PE=1 SV=1	3.4742	0.94305	0.96201	0.9183
sp|Q8R1Q8|DC1L1_MOUSE	>sp|Q8R1Q8|DC1L1_MOUSE Cytoplasmic dynein 1 light intermediate chain 1 OS=Mus musculus GN=Dync1li1 PE=1 SV=1	102.82	1.0815	0.93389	0.91833
sp|Q8BJS4|SUN2_MOUSE	>sp|Q8BJS4|SUN2_MOUSE SUN domain-containing protein 2 OS=Mus musculus GN=Sun2 PE=1 SV=3	26.042	1.1356	0.89517	0.91842
sp|Q9D287|SPF27_MOUSE	>sp|Q9D287|SPF27_MOUSE Pre-mRNA-splicing factor SPF27 OS=Mus musculus GN=Bcas2 PE=2 SV=1	74.642	0.84341	1.0268	0.91845
tr|G5E881|G5E881_MOUSE;sp|Q3TUH1|TAM41_MOUSE;tr|G3UWL8|G3UWL8_MOUSE	>tr|G5E881|G5E881_MOUSE Mitochondrial translocator assembly and maintenance protein 41 homolog OS=Mus musculus GN=Tamm41 PE=4 SV=1;>sp|Q3TUH1|TAM41_MOUSE Mitochondrial translocator assembly and maintenance protein 41 homolog OS=Mus musculus GN=Tamm41 PE=1	20.978	1.0166	1.0596	0.91846
tr|E9Q8N5|E9Q8N5_MOUSE;sp|Q8BRT1|CLAP2_MOUSE;tr|Q08EB6|Q08EB6_MOUSE;tr|F7DCH5|F7DCH5_MOUSE	>tr|E9Q8N5|E9Q8N5_MOUSE CLIP-associating protein 2 OS=Mus musculus GN=Clasp2 PE=2 SV=1;>sp|Q8BRT1|CLAP2_MOUSE CLIP-associating protein 2 OS=Mus musculus GN=Clasp2 PE=1 SV=1;>tr|Q08EB6|Q08EB6_MOUSE CLIP associating protein 2 OS=Mus musculus GN=Clasp2 PE=2 S	123.86	0.94951	1.1395	0.91859
tr|Q7M739|Q7M739_MOUSE	>tr|Q7M739|Q7M739_MOUSE Nuclear pore complex-associated intranuclear coiled-coil protein TPR OS=Mus musculus GN=Tpr PE=2 SV=1	4.4827	0.97084	1.1306	0.91877
sp|Q91VJ5|PQBP1_MOUSE;tr|A2AER8|A2AER8_MOUSE	>sp|Q91VJ5|PQBP1_MOUSE Polyglutamine-binding protein 1 OS=Mus musculus GN=Pqbp1 PE=2 SV=1;>tr|A2AER8|A2AER8_MOUSE Polyglutamine-binding protein 1 (Fragment) OS=Mus musculus GN=Pqbp1 PE=2 SV=1	8.2651	0.94392	0.944	0.9188
tr|Q3TGG2|Q3TGG2_MOUSE	>tr|Q3TGG2|Q3TGG2_MOUSE Ataxin-2-like protein OS=Mus musculus GN=Atxn2l PE=2 SV=1	2.4276	1.1168	0.83854	0.91893
sp|P68433|H31_MOUSE	>sp|P68433|H31_MOUSE Histone H3.1 OS=Mus musculus GN=Hist1h3a PE=1 SV=2	76.189	0.74573	0.79315	0.91898
sp|Q9JLB0|MPP6_MOUSE	>sp|Q9JLB0|MPP6_MOUSE MAGUK p55 subfamily member 6 OS=Mus musculus GN=Mpp6 PE=1 SV=1	9.2184	0.9423	1.005	0.91898
sp|O88811|STAM2_MOUSE	>sp|O88811|STAM2_MOUSE Signal transducing adapter molecule 2 OS=Mus musculus GN=Stam2 PE=1 SV=1	28.115	1.0007	1.017	0.91913
sp|Q3TX08|TRM1_MOUSE;tr|H3BKS8|H3BKS8_MOUSE;tr|E9PWD4|E9PWD4_MOUSE;tr|H3BK68|H3BK68_MOUSE;tr|D3Z413|D3Z413_MOUSE;tr|H3BL70|H3BL70_MOUSE;tr|H3BKB8|H3BKB8_MOUSE	>sp|Q3TX08|TRM1_MOUSE tRNA (guanine(26)-N(2))-dimethyltransferase OS=Mus musculus GN=Trmt1 PE=1 SV=2;>tr|H3BKS8|H3BKS8_MOUSE tRNA (guanine(26)-N(2))-dimethyltransferase OS=Mus musculus GN=Trmt1 PE=2 SV=1;>tr|E9PWD4|E9PWD4_MOUSE tRNA (guanine(26)-N(2))-dime	33.918	0.7026	0.90905	0.9192
sp|P97315|CSRP1_MOUSE	>sp|P97315|CSRP1_MOUSE Cysteine and glycine-rich protein 1 OS=Mus musculus GN=Csrp1 PE=1 SV=3	45.473	1.2405	1.2675	0.91924
sp|Q91ZA3|PCCA_MOUSE	>sp|Q91ZA3|PCCA_MOUSE Propionyl-CoA carboxylase alpha chain, mitochondrial OS=Mus musculus GN=Pcca PE=2 SV=2	20.184	1.1006	1.2873	0.9193
tr|H3BLL3|H3BLL3_MOUSE;sp|Q921G6|LRCH4_MOUSE;tr|H3BLB4|H3BLB4_MOUSE;tr|H3BJU9|H3BJU9_MOUSE;tr|H3BIX9|H3BIX9_MOUSE	>tr|H3BLL3|H3BLL3_MOUSE Leucine-rich repeat and calponin homology domain-containing protein 4 OS=Mus musculus GN=Lrch4 PE=2 SV=1;>sp|Q921G6|LRCH4_MOUSE Leucine-rich repeat and calponin homology domain-containing protein 4 OS=Mus musculus GN=Lrch4 PE=2 SV=1	3.3033	1.0666	1.1602	0.91934
tr|E9Q6L0|E9Q6L0_MOUSE;tr|E9QKH0|E9QKH0_MOUSE;tr|J3QP81|J3QP81_MOUSE;tr|E9QNY9|E9QNY9_MOUSE;sp|Q80TV8|CLAP1_MOUSE	>tr|E9Q6L0|E9Q6L0_MOUSE CLIP-associating protein 1 OS=Mus musculus GN=Clasp1 PE=2 SV=1;>tr|E9QKH0|E9QKH0_MOUSE CLIP-associating protein 1 OS=Mus musculus GN=Clasp1 PE=2 SV=1;>tr|J3QP81|J3QP81_MOUSE CLIP-associating protein 1 OS=Mus musculus GN=Clasp1 PE=2	76.196	0.9278	0.9778	0.9194
sp|P62137|PP1A_MOUSE	>sp|P62137|PP1A_MOUSE Serine/threonine-protein phosphatase PP1-alpha catalytic subunit OS=Mus musculus GN=Ppp1ca PE=1 SV=1	97.444	0.98651	0.9552	0.91953
sp|Q9D173|TOM7_MOUSE	>sp|Q9D173|TOM7_MOUSE Mitochondrial import receptor subunit TOM7 homolog OS=Mus musculus GN=Tomm7 PE=3 SV=1	2.1117	1.1082	0.89714	0.91971
sp|Q9WUM3|COR1B_MOUSE	>sp|Q9WUM3|COR1B_MOUSE Coronin-1B OS=Mus musculus GN=Coro1b PE=1 SV=1	110.43	1.0398	1.035	0.91976
sp|P07607|TYSY_MOUSE;tr|D6RCW9|D6RCW9_MOUSE	>sp|P07607|TYSY_MOUSE Thymidylate synthase OS=Mus musculus GN=Tyms PE=1 SV=1;>tr|D6RCW9|D6RCW9_MOUSE Thymidylate synthase OS=Mus musculus GN=Tyms PE=2 SV=1	38.546	0.97268	0.97495	0.91977
sp|Q9DBZ5|EIF3K_MOUSE	>sp|Q9DBZ5|EIF3K_MOUSE Eukaryotic translation initiation factor 3 subunit K OS=Mus musculus GN=Eif3k PE=1 SV=1	54.806	0.9647	0.80841	0.9198
sp|Q8BMG7|RBGPR_MOUSE;tr|E9QKE4|E9QKE4_MOUSE	>sp|Q8BMG7|RBGPR_MOUSE Rab3 GTPase-activating protein non-catalytic subunit OS=Mus musculus GN=Rab3gap2 PE=1 SV=2;>tr|E9QKE4|E9QKE4_MOUSE Rab3 GTPase-activating protein non-catalytic subunit OS=Mus musculus GN=Rab3gap2 PE=2 SV=1	24.711	1.2327		0.91982
sp|P51949|MAT1_MOUSE	>sp|P51949|MAT1_MOUSE CDK-activating kinase assembly factor MAT1 OS=Mus musculus GN=Mnat1 PE=2 SV=2	10.852	0.88	1.0172	0.91983
sp|P20029|GRP78_MOUSE	>sp|P20029|GRP78_MOUSE 78 kDa glucose-regulated protein OS=Mus musculus GN=Hspa5 PE=1 SV=3	323.31	1.0382	1.0475	0.92
sp|Q61216|MRE11_MOUSE	>sp|Q61216|MRE11_MOUSE Double-strand break repair protein MRE11A OS=Mus musculus GN=Mre11a PE=2 SV=1	26.75	0.87729	1.0228	0.92019
sp|Q9ERR7|SEP15_MOUSE	>sp|Q9ERR7|SEP15_MOUSE 15 kDa selenoprotein OS=Mus musculus GN=Sep15 PE=1 SV=3	52.675	1.0776	1.2305	0.92019
sp|Q9DBS1|TMM43_MOUSE	>sp|Q9DBS1|TMM43_MOUSE Transmembrane protein 43 OS=Mus musculus GN=Tmem43 PE=1 SV=1	38.784	1.1536	1.0373	0.9202
sp|Q9CZD3|SYG_MOUSE	>sp|Q9CZD3|SYG_MOUSE Glycine--tRNA ligase OS=Mus musculus GN=Gars PE=1 SV=1	323.31	0.82	0.8676	0.92023
sp|Q8K2H6|APC10_MOUSE	>sp|Q8K2H6|APC10_MOUSE Anaphase-promoting complex subunit 10 OS=Mus musculus GN=Anapc10 PE=2 SV=1	4.8925	1.0195	1.0685	0.92028
sp|Q9Z2L7|CRLF3_MOUSE;tr|J3QMV5|J3QMV5_MOUSE	>sp|Q9Z2L7|CRLF3_MOUSE Cytokine receptor-like factor 3 OS=Mus musculus GN=Crlf3 PE=2 SV=1;>tr|J3QMV5|J3QMV5_MOUSE Cytokine receptor-like factor 3 OS=Mus musculus GN=Crlf3 PE=2 SV=1	20.032	0.97548	0.93921	0.92043
sp|Q8K274|KT3K_MOUSE	>sp|Q8K274|KT3K_MOUSE Ketosamine-3-kinase OS=Mus musculus GN=Fn3krp PE=2 SV=2	26.237	1.0253	1.0725	0.92043
sp|Q9R1T2|SAE1_MOUSE	>sp|Q9R1T2|SAE1_MOUSE SUMO-activating enzyme subunit 1 OS=Mus musculus GN=Sae1 PE=2 SV=1	316.38	0.97249	0.96392	0.92046
tr|H3BL81|H3BL81_MOUSE;sp|P0CG15|CTF8_MOUSE	>tr|H3BL81|H3BL81_MOUSE Chromosome transmission fidelity protein 8 homolog OS=Mus musculus GN=Chtf8 PE=4 SV=1;>sp|P0CG15|CTF8_MOUSE Chromosome transmission fidelity protein 8 homolog OS=Mus musculus GN=Chtf8 PE=2 SV=1	3.8508	1.1212	1.0652	0.92051
sp|O70503|DHB12_MOUSE	>sp|O70503|DHB12_MOUSE Estradiol 17-beta-dehydrogenase 12 OS=Mus musculus GN=Hsd17b12 PE=2 SV=1	74.928	0.99553	1.0656	0.92058
sp|Q9R1P1|PSB3_MOUSE	>sp|Q9R1P1|PSB3_MOUSE Proteasome subunit beta type-3 OS=Mus musculus GN=Psmb3 PE=1 SV=1	126.96	1.0716	1.0003	0.92059
sp|Q924T2|RT02_MOUSE	>sp|Q924T2|RT02_MOUSE 28S ribosomal protein S2, mitochondrial OS=Mus musculus GN=Mrps2 PE=2 SV=1	96.075	0.94311	1.0752	0.92071
sp|Q91VH2|SNX9_MOUSE	>sp|Q91VH2|SNX9_MOUSE Sorting nexin-9 OS=Mus musculus GN=Snx9 PE=1 SV=1	40.962	0.95543	0.84165	0.92073
sp|Q62419|SH3G1_MOUSE	>sp|Q62419|SH3G1_MOUSE Endophilin-A2 OS=Mus musculus GN=Sh3gl1 PE=1 SV=1	69.672	0.9203	0.94488	0.92115
sp|O09044|SNP23_MOUSE;tr|Q9D3L3|Q9D3L3_MOUSE;tr|B0R030|B0R030_MOUSE;tr|B0R029|B0R029_MOUSE;tr|E9Q8A1|E9Q8A1_MOUSE	>sp|O09044|SNP23_MOUSE Synaptosomal-associated protein 23 OS=Mus musculus GN=Snap23 PE=1 SV=1;>tr|Q9D3L3|Q9D3L3_MOUSE Synaptosomal-associated protein OS=Mus musculus GN=Snap23 PE=2 SV=1;>tr|B0R030|B0R030_MOUSE Synaptosomal-associated protein (Fragment) OS=	73.147	0.94726	0.99764	0.92124
tr|F7DBB3|F7DBB3_MOUSE;tr|Q3URZ6|Q3URZ6_MOUSE	>tr|F7DBB3|F7DBB3_MOUSE Protein Ahnak2 (Fragment) OS=Mus musculus GN=Ahnak2 PE=2 SV=1;>tr|Q3URZ6|Q3URZ6_MOUSE AHNAK nucleoprotein 2 OS=Mus musculus GN=Ahnak2 PE=2 SV=1	273.37	1.033	0.92751	0.92128
tr|B2KGA7|B2KGA7_MOUSE;sp|Q505B7|ARCH_MOUSE;tr|A8Y5E9|A8Y5E9_MOUSE	>tr|B2KGA7|B2KGA7_MOUSE Protein archease OS=Mus musculus GN=Zbtb8os PE=2 SV=1;>sp|Q505B7|ARCH_MOUSE Protein archease OS=Mus musculus GN=Zbtb8os PE=2 SV=2;>tr|A8Y5E9|A8Y5E9_MOUSE Protein archease OS=Mus musculus GN=Zbtb8os PE=2 SV=1	69.298	1.1647	1.0316	0.92129
tr|Q3TZK4|Q3TZK4_MOUSE;tr|E9PVS5|E9PVS5_MOUSE	>tr|Q3TZK4|Q3TZK4_MOUSE Mitochondrial inner membrane protein (Fragment) OS=Mus musculus GN=Immt PE=2 SV=1;>tr|E9PVS5|E9PVS5_MOUSE Mitochondrial inner membrane protein (Fragment) OS=Mus musculus GN=Immt PE=2 SV=1	4.6808	0.97646	1.0375	0.92129
sp|Q61576|FKB10_MOUSE;tr|A2A4H9|A2A4H9_MOUSE	>sp|Q61576|FKB10_MOUSE Peptidyl-prolyl cis-trans isomerase FKBP10 OS=Mus musculus GN=Fkbp10 PE=1 SV=2;>tr|A2A4H9|A2A4H9_MOUSE Peptidyl-prolyl cis-trans isomerase FKBP10 OS=Mus musculus GN=Fkbp10 PE=2 SV=1	9.2321	1.29	1.2017	0.92149
tr|A2A6F5|A2A6F5_MOUSE;sp|Q9DBF7|CWC25_MOUSE	>tr|A2A6F5|A2A6F5_MOUSE Pre-mRNA-splicing factor CWC25 homolog OS=Mus musculus GN=Cwc25 PE=2 SV=1;>sp|Q9DBF7|CWC25_MOUSE Pre-mRNA-splicing factor CWC25 homolog OS=Mus musculus GN=Cwc25 PE=2 SV=2	1.665	0.7365	Light Labeled	0.92153
sp|Q99MU3|DSRAD_MOUSE	>sp|Q99MU3|DSRAD_MOUSE Double-stranded RNA-specific adenosine deaminase OS=Mus musculus GN=Adar PE=1 SV=2	3.8031	Heavy Labeled	0.84245	0.92154
sp|P16125|LDHB_MOUSE;tr|D3Z7F0|D3Z7F0_MOUSE	>sp|P16125|LDHB_MOUSE L-lactate dehydrogenase B chain OS=Mus musculus GN=Ldhb PE=1 SV=2;>tr|D3Z7F0|D3Z7F0_MOUSE L-lactate dehydrogenase (Fragment) OS=Mus musculus GN=Ldhb PE=2 SV=1	56.4	1.1468	0.88268	0.92158
sp|Q9D2D7|ZN687_MOUSE	>sp|Q9D2D7|ZN687_MOUSE Zinc finger protein 687 OS=Mus musculus GN=Znf687 PE=2 SV=1	4.493	1.024	1.1017	0.92162
sp|Q9WVA2|TIM8A_MOUSE	>sp|Q9WVA2|TIM8A_MOUSE Mitochondrial import inner membrane translocase subunit Tim8 A OS=Mus musculus GN=Timm8a1 PE=1 SV=1	225.45	0.95054	0.96726	0.92177
sp|Q61595|KTN1_MOUSE	>sp|Q61595|KTN1_MOUSE Kinectin OS=Mus musculus GN=Ktn1 PE=1 SV=1	42.894	1.2135	0.84927	0.92179
tr|Q9DBE7|Q9DBE7_MOUSE;tr|A2A5R8|A2A5R8_MOUSE;sp|Q9Z108|STAU1_MOUSE;tr|A2A5S3|A2A5S3_MOUSE	>tr|Q9DBE7|Q9DBE7_MOUSE Double-stranded RNA-binding protein Staufen homolog 1 OS=Mus musculus GN=Stau1 PE=2 SV=1;>tr|A2A5R8|A2A5R8_MOUSE Double-stranded RNA-binding protein Staufen homolog 1 OS=Mus musculus GN=Stau1 PE=2 SV=1;>sp|Q9Z108|STAU1_MOUSE Double-	69.68	1.0785	1.136	0.92183
sp|A2ADY9|DDI2_MOUSE	>sp|A2ADY9|DDI2_MOUSE Protein DDI1 homolog 2 OS=Mus musculus GN=Ddi2 PE=1 SV=1	63.792	1.016	0.99896	0.92198
sp|Q9D7N3|RT09_MOUSE	>sp|Q9D7N3|RT09_MOUSE 28S ribosomal protein S9, mitochondrial OS=Mus musculus GN=Mrps9 PE=1 SV=3	63.849	1.0268	1.088	0.92204
sp|Q9Z0H4|CELF2_MOUSE;tr|S4R2U7|S4R2U7_MOUSE;tr|S4R1S7|S4R1S7_MOUSE;tr|E9QA47|E9QA47_MOUSE;tr|A3KGT2|A3KGT2_MOUSE;tr|S4R2L5|S4R2L5_MOUSE	>sp|Q9Z0H4|CELF2_MOUSE CUGBP Elav-like family member 2 OS=Mus musculus GN=Celf2 PE=1 SV=1;>tr|S4R2U7|S4R2U7_MOUSE CUGBP Elav-like family member 2 OS=Mus musculus GN=Celf2 PE=4 SV=1;>tr|S4R1S7|S4R1S7_MOUSE CUGBP Elav-like family member 2 OS=Mus musculus GN=	43.54	1.0119	1.1635	0.92223
sp|Q11136|PEPD_MOUSE	>sp|Q11136|PEPD_MOUSE Xaa-Pro dipeptidase OS=Mus musculus GN=Pepd PE=2 SV=3	16.766	1.1175	1.1356	0.92235
sp|Q8R3H9|TTC4_MOUSE;tr|A2AVQ9|A2AVQ9_MOUSE;tr|A2AVR1|A2AVR1_MOUSE	>sp|Q8R3H9|TTC4_MOUSE Tetratricopeptide repeat protein 4 OS=Mus musculus GN=Ttc4 PE=2 SV=1;>tr|A2AVQ9|A2AVQ9_MOUSE Tetratricopeptide repeat protein 4 OS=Mus musculus GN=Ttc4 PE=2 SV=1;>tr|A2AVR1|A2AVR1_MOUSE Tetratricopeptide repeat protein 4 (Fragment) OS	5.1176	0.97759	1.0227	0.92254
sp|Q9Z266|SNAPN_MOUSE	>sp|Q9Z266|SNAPN_MOUSE SNARE-associated protein Snapin OS=Mus musculus GN=Snapin PE=1 SV=1	86.501	1.0168	1.0097	0.92267
sp|Q59J78|MIMIT_MOUSE	>sp|Q59J78|MIMIT_MOUSE Mimitin, mitochondrial OS=Mus musculus GN=Ndufaf2 PE=2 SV=1	2.9607	1.1551	1.0991	0.9232
sp|P54116|STOM_MOUSE	>sp|P54116|STOM_MOUSE Erythrocyte band 7 integral membrane protein OS=Mus musculus GN=Stom PE=1 SV=3	15.672	1.2784	0.97299	0.92327
sp|Q8BX17|GEMI5_MOUSE;tr|E9PUU4|E9PUU4_MOUSE	>sp|Q8BX17|GEMI5_MOUSE Gem-associated protein 5 OS=Mus musculus GN=Gemin5 PE=1 SV=2;>tr|E9PUU4|E9PUU4_MOUSE Gem-associated protein 5 OS=Mus musculus GN=Gemin5 PE=2 SV=1	132.72	0.81119	0.94804	0.9233
tr|Q9CQF7|Q9CQF7_MOUSE;sp|Q9CWM4|PFD1_MOUSE	>tr|Q9CQF7|Q9CQF7_MOUSE Prefoldin 1 OS=Mus musculus GN=Pfdn1 PE=2 SV=1;>sp|Q9CWM4|PFD1_MOUSE Prefoldin subunit 1 OS=Mus musculus GN=Pfdn1 PE=2 SV=1	29.255	1.0183	0.98071	0.92335
sp|P62488|RPB7_MOUSE	>sp|P62488|RPB7_MOUSE DNA-directed RNA polymerase II subunit RPB7 OS=Mus musculus GN=Polr2g PE=2 SV=1	8.318	0.79138	1.1123	0.92341
sp|P18654|KS6A3_MOUSE;tr|B1AXN9|B1AXN9_MOUSE	>sp|P18654|KS6A3_MOUSE Ribosomal protein S6 kinase alpha-3 OS=Mus musculus GN=Rps6ka3 PE=1 SV=2;>tr|B1AXN9|B1AXN9_MOUSE Ribosomal protein S6 kinase alpha-3 OS=Mus musculus GN=Rps6ka3 PE=2 SV=1	30.95	0.97613	0.969	0.92349
sp|Q91WE2|F192A_MOUSE	>sp|Q91WE2|F192A_MOUSE Protein FAM192A OS=Mus musculus GN=Fam192a PE=2 SV=1	29.164	0.68972	0.99287	0.92363
sp|P23780|BGAL_MOUSE	>sp|P23780|BGAL_MOUSE Beta-galactosidase OS=Mus musculus GN=Glb1 PE=2 SV=1	2.0778	1.0352	1.0758	0.92382
sp|Q9CQR4|ACO13_MOUSE	>sp|Q9CQR4|ACO13_MOUSE Acyl-coenzyme A thioesterase 13 OS=Mus musculus GN=Acot13 PE=1 SV=1	32.646	1.1626	1.0148	0.92393
sp|Q61550|RAD21_MOUSE	>sp|Q61550|RAD21_MOUSE Double-strand-break repair protein rad21 homolog OS=Mus musculus GN=Rad21 PE=1 SV=3	42.629	1.0188	0.90528	0.92401
sp|Q9QYB1|CLIC4_MOUSE	>sp|Q9QYB1|CLIC4_MOUSE Chloride intracellular channel protein 4 OS=Mus musculus GN=Clic4 PE=1 SV=3	118.36	0.99525	0.91829	0.92413
sp|Q9CRB9|CHCH3_MOUSE;tr|Q9D9P1|Q9D9P1_MOUSE;tr|D3Z0L4|D3Z0L4_MOUSE	>sp|Q9CRB9|CHCH3_MOUSE Coiled-coil-helix-coiled-coil-helix domain-containing protein 3, mitochondrial OS=Mus musculus GN=Chchd3 PE=1 SV=1;>tr|Q9D9P1|Q9D9P1_MOUSE Coiled-coil-helix-coiled-coil-helix domain-containing protein 3, mitochondrial OS=Mus musculus	138.13	0.99907	1.023	0.92413
sp|Q8K2T8|PAF1_MOUSE	>sp|Q8K2T8|PAF1_MOUSE RNA polymerase II-associated factor 1 homolog OS=Mus musculus GN=Paf1 PE=2 SV=1	24.549	0.97894	0.97997	0.92414
sp|Q99JW2|ACY1_MOUSE	>sp|Q99JW2|ACY1_MOUSE Aminoacylase-1 OS=Mus musculus GN=Acy1 PE=1 SV=1	10.805	0.94248	1.1602	0.92414
sp|Q922U1|PRPF3_MOUSE	>sp|Q922U1|PRPF3_MOUSE U4/U6 small nuclear ribonucleoprotein Prp3 OS=Mus musculus GN=Prpf3 PE=1 SV=1	57.995	0.92835	0.94816	0.92419
sp|Q7TMF3|NDUAC_MOUSE	>sp|Q7TMF3|NDUAC_MOUSE NADH dehydrogenase [ubiquinone] 1 alpha subcomplex subunit 12 OS=Mus musculus GN=Ndufa12 PE=1 SV=2	12.749	0.55006	0.87169	0.92425
sp|Q6PGH0|UBTD2_MOUSE	>sp|Q6PGH0|UBTD2_MOUSE Ubiquitin domain-containing protein 2 OS=Mus musculus GN=Ubtd2 PE=2 SV=1	1.3019	Light Labeled		0.92446
sp|Q80YT7|MYOME_MOUSE;tr|E9Q1A0|E9Q1A0_MOUSE;tr|G3X9L9|G3X9L9_MOUSE	>sp|Q80YT7|MYOME_MOUSE Myomegalin OS=Mus musculus GN=Pde4dip PE=2 SV=2;>tr|E9Q1A0|E9Q1A0_MOUSE Myomegalin OS=Mus musculus GN=Pde4dip PE=2 SV=1;>tr|G3X9L9|G3X9L9_MOUSE Myomegalin OS=Mus musculus GN=Pde4dip PE=4 SV=1	3.2939		0.87616	0.92476
sp|P56873|SSA27_MOUSE	>sp|P56873|SSA27_MOUSE Sjoegren syndrome/scleroderma autoantigen 1 homolog OS=Mus musculus GN=Sssca1 PE=2 SV=1	177.33	0.73016	0.8078	0.92502
sp|Q99KR7|PPIF_MOUSE	>sp|Q99KR7|PPIF_MOUSE Peptidyl-prolyl cis-trans isomerase F, mitochondrial OS=Mus musculus GN=Ppif PE=1 SV=1	11.424	0.94721	1.0266	0.92503
sp|Q7TMB8|CYFP1_MOUSE;sp|Q5SQX6|CYFP2_MOUSE	>sp|Q7TMB8|CYFP1_MOUSE Cytoplasmic FMR1-interacting protein 1 OS=Mus musculus GN=Cyfip1 PE=1 SV=1;>sp|Q5SQX6|CYFP2_MOUSE Cytoplasmic FMR1-interacting protein 2 OS=Mus musculus GN=Cyfip2 PE=1 SV=2	20.197	1.0158	0.96494	0.9251
sp|Q8CAQ8|IMMT_MOUSE;tr|E9Q800|E9Q800_MOUSE;tr|E9QAY6|E9QAY6_MOUSE	>sp|Q8CAQ8|IMMT_MOUSE Mitochondrial inner membrane protein OS=Mus musculus GN=Immt PE=1 SV=1;>tr|E9Q800|E9Q800_MOUSE Mitochondrial inner membrane protein OS=Mus musculus GN=Immt PE=2 SV=1;>tr|E9QAY6|E9QAY6_MOUSE Mitochondrial inner membrane protein OS=Mus	323.31	1.0731	1.0486	0.92519
sp|Q8BTW3|EXOS6_MOUSE	>sp|Q8BTW3|EXOS6_MOUSE Exosome complex component MTR3 OS=Mus musculus GN=Exosc6 PE=1 SV=1	24.469	0.92759	0.99477	0.92525
sp|Q8JZX4|SPF45_MOUSE;tr|A2AP40|A2AP40_MOUSE	>sp|Q8JZX4|SPF45_MOUSE Splicing factor 45 OS=Mus musculus GN=Rbm17 PE=1 SV=1;>tr|A2AP40|A2AP40_MOUSE Splicing factor 45 (Fragment) OS=Mus musculus GN=Rbm17 PE=2 SV=1	100.26	0.99881	1.0504	0.92526
tr|F7C957|F7C957_MOUSE;sp|Q8R1G6|PDLI2_MOUSE	>tr|F7C957|F7C957_MOUSE PDZ and LIM domain protein 2 (Fragment) OS=Mus musculus GN=Pdlim2 PE=4 SV=1;>sp|Q8R1G6|PDLI2_MOUSE PDZ and LIM domain protein 2 OS=Mus musculus GN=Pdlim2 PE=1 SV=1	72.387	1.1438	0.92809	0.9254
sp|Q9Z2N8|ACL6A_MOUSE;tr|D3YVN1|D3YVN1_MOUSE	>sp|Q9Z2N8|ACL6A_MOUSE Actin-like protein 6A OS=Mus musculus GN=Actl6a PE=1 SV=2;>tr|D3YVN1|D3YVN1_MOUSE Actin-like protein 6A (Fragment) OS=Mus musculus GN=Actl6a PE=2 SV=1	106.97	1.0061	0.97599	0.92541
sp|Q9DCJ5|NDUA8_MOUSE	>sp|Q9DCJ5|NDUA8_MOUSE NADH dehydrogenase [ubiquinone] 1 alpha subcomplex subunit 8 OS=Mus musculus GN=Ndufa8 PE=1 SV=3	18.163	0.77254	0.96743	0.92549
tr|Q8K366|Q8K366_MOUSE;sp|P56960|EXOSX_MOUSE;tr|F6VYQ6|F6VYQ6_MOUSE	>tr|Q8K366|Q8K366_MOUSE Exosc10 protein OS=Mus musculus GN=Exosc10 PE=2 SV=1;>sp|P56960|EXOSX_MOUSE Exosome component 10 OS=Mus musculus GN=Exosc10 PE=1 SV=2;>tr|F6VYQ6|F6VYQ6_MOUSE Exosome component 10 OS=Mus musculus GN=Exosc10 PE=2 SV=1	37.356	0.90355	0.99436	0.9256
tr|Q8C788|Q8C788_MOUSE;sp|Q91ZR2|SNX18_MOUSE	>tr|Q8C788|Q8C788_MOUSE Sorting nexin 18 OS=Mus musculus GN=Snx18 PE=2 SV=1;>sp|Q91ZR2|SNX18_MOUSE Sorting nexin-18 OS=Mus musculus GN=Snx18 PE=2 SV=1	40.47	0.94885	0.8397	0.92565
sp|Q9JIX0|ENY2_MOUSE	>sp|Q9JIX0|ENY2_MOUSE Enhancer of yellow 2 transcription factor homolog OS=Mus musculus GN=Eny2 PE=2 SV=1	16.747	0.91874	0.84957	0.92574
sp|Q9D1J3|SARNP_MOUSE	>sp|Q9D1J3|SARNP_MOUSE SAP domain-containing ribonucleoprotein OS=Mus musculus GN=Sarnp PE=1 SV=3	163.69	0.90603	0.96452	0.92608
sp|Q8BHJ5|TBL1R_MOUSE	>sp|Q8BHJ5|TBL1R_MOUSE F-box-like/WD repeat-containing protein TBL1XR1 OS=Mus musculus GN=Tbl1xr1 PE=2 SV=1	6.7929	1.1345		0.92623
sp|Q9JJ28|FLII_MOUSE	>sp|Q9JJ28|FLII_MOUSE Protein flightless-1 homolog OS=Mus musculus GN=Flii PE=1 SV=1	67.556	0.99051	0.98983	0.92633
sp|Q8QZY9|SF3B4_MOUSE	>sp|Q8QZY9|SF3B4_MOUSE Splicing factor 3B subunit 4 OS=Mus musculus GN=Sf3b4 PE=2 SV=1	47.125	1.0302	0.94602	0.92643
sp|Q9DAA6|EXOS1_MOUSE	>sp|Q9DAA6|EXOS1_MOUSE Exosome complex component CSL4 OS=Mus musculus GN=Exosc1 PE=2 SV=1	76.711	0.91119	1.0034	0.92649
sp|Q8R0F8|FAHD1_MOUSE	>sp|Q8R0F8|FAHD1_MOUSE Acylpyruvase FAHD1, mitochondrial OS=Mus musculus GN=Fahd1 PE=1 SV=2	41.033	0.94246	1.0816	0.92649
tr|E9QPI5|E9QPI5_MOUSE;sp|Q6A026|PDS5A_MOUSE	>tr|E9QPI5|E9QPI5_MOUSE Sister chromatid cohesion protein PDS5 homolog A OS=Mus musculus GN=Pds5a PE=4 SV=1;>sp|Q6A026|PDS5A_MOUSE Sister chromatid cohesion protein PDS5 homolog A OS=Mus musculus GN=Pds5a PE=3 SV=3	323.31	0.90997	0.98177	0.92652
sp|Q99KC8|VMA5A_MOUSE	>sp|Q99KC8|VMA5A_MOUSE von Willebrand factor A domain-containing protein 5A OS=Mus musculus GN=Vwa5a PE=1 SV=2	34.691	1.0334	0.94464	0.92672
sp|P23591|FCL_MOUSE	>sp|P23591|FCL_MOUSE GDP-L-fucose synthase OS=Mus musculus GN=Tsta3 PE=2 SV=3	123.28	0.99144	0.98076	0.9268
sp|Q8BGA5|KRR1_MOUSE;tr|G3UZA0|G3UZA0_MOUSE	>sp|Q8BGA5|KRR1_MOUSE KRR1 small subunit processome component homolog OS=Mus musculus GN=Krr1 PE=2 SV=1;>tr|G3UZA0|G3UZA0_MOUSE KRR1 small subunit processome component homolog OS=Mus musculus GN=Krr1 PE=2 SV=1	41.52	0.84566	0.91965	0.92686
sp|Q8JZY2|COMDA_MOUSE	>sp|Q8JZY2|COMDA_MOUSE COMM domain-containing protein 10 OS=Mus musculus GN=Commd10 PE=2 SV=1	3.6387	1.0713	1.1263	0.92689
sp|Q5F285|TM256_MOUSE	>sp|Q5F285|TM256_MOUSE Transmembrane protein 256 OS=Mus musculus GN=Tmem256 PE=2 SV=1	3.3905	1.2055	1.1945	0.92703
sp|Q9CQS8|SC61B_MOUSE	>sp|Q9CQS8|SC61B_MOUSE Protein transport protein Sec61 subunit beta OS=Mus musculus GN=Sec61b PE=1 SV=3	35.699	0.89361	1.097	0.92739
sp|Q91WC0|SETD3_MOUSE	>sp|Q91WC0|SETD3_MOUSE Histone-lysine N-methyltransferase setd3 OS=Mus musculus GN=Setd3 PE=1 SV=1	21.609	1.2688	1.1145	0.92749
sp|Q8VE37|RCC1_MOUSE;tr|Q6PFB2|Q6PFB2_MOUSE	>sp|Q8VE37|RCC1_MOUSE Regulator of chromosome condensation OS=Mus musculus GN=Rcc1 PE=1 SV=1;>tr|Q6PFB2|Q6PFB2_MOUSE Rcc1 protein OS=Mus musculus GN=Rcc1 PE=2 SV=1	118.25	0.85729	0.791	0.92768
sp|Q9QXK7|CPSF3_MOUSE	>sp|Q9QXK7|CPSF3_MOUSE Cleavage and polyadenylation specificity factor subunit 3 OS=Mus musculus GN=Cpsf3 PE=1 SV=2	9.8773	0.85987	0.92185	0.92779
sp|Q8VE95|CH082_MOUSE	>sp|Q8VE95|CH082_MOUSE UPF0598 protein C8orf82 homolog OS=Mus musculus PE=2 SV=1	17.944	1.0269	0.93085	0.92782
sp|Q9D8B3|CHM4B_MOUSE	>sp|Q9D8B3|CHM4B_MOUSE Charged multivesicular body protein 4b OS=Mus musculus GN=Chmp4b PE=2 SV=2	142.34	1.0752	1.0326	0.92787
sp|Q3URQ0|TEX10_MOUSE	>sp|Q3URQ0|TEX10_MOUSE Testis-expressed sequence 10 protein OS=Mus musculus GN=Tex10 PE=1 SV=1	3.2406	1.0109	0.98127	0.92788
sp|Q6NS46|RRP5_MOUSE	>sp|Q6NS46|RRP5_MOUSE Protein RRP5 homolog OS=Mus musculus GN=Pdcd11 PE=2 SV=2	150.42	0.875	0.98158	0.92793
sp|P61965|WDR5_MOUSE	>sp|P61965|WDR5_MOUSE WD repeat-containing protein 5 OS=Mus musculus GN=Wdr5 PE=1 SV=1	20.277	0.8756	0.96288	0.928
sp|Q9Z0P4|PALM_MOUSE	>sp|Q9Z0P4|PALM_MOUSE Paralemmin-1 OS=Mus musculus GN=Palm PE=1 SV=1	72.264	1.0875	0.99217	0.92813
sp|Q9CYX7|RRP15_MOUSE	>sp|Q9CYX7|RRP15_MOUSE RRP15-like protein OS=Mus musculus GN=Rrp15 PE=2 SV=2	11.937	0.75729	0.92437	0.92816
sp|Q9ER72|SYCC_MOUSE	>sp|Q9ER72|SYCC_MOUSE Cysteine--tRNA ligase, cytoplasmic OS=Mus musculus GN=Cars PE=1 SV=2	245.32	0.85995	0.83938	0.92827
sp|P63330|PP2AA_MOUSE	>sp|P63330|PP2AA_MOUSE Serine/threonine-protein phosphatase 2A catalytic subunit alpha isoform OS=Mus musculus GN=Ppp2ca PE=1 SV=1	183.28	1.0222	1.0257	0.92828
sp|O54988|SLK_MOUSE	>sp|O54988|SLK_MOUSE STE20-like serine/threonine-protein kinase OS=Mus musculus GN=Slk PE=1 SV=2	323.31	1.0224	1.0017	0.92829
sp|Q5DW34|EHMT1_MOUSE;tr|E9Q5A3|E9Q5A3_MOUSE	>sp|Q5DW34|EHMT1_MOUSE Histone-lysine N-methyltransferase EHMT1 OS=Mus musculus GN=Ehmt1 PE=1 SV=2;>tr|E9Q5A3|E9Q5A3_MOUSE Histone-lysine N-methyltransferase EHMT1 OS=Mus musculus GN=Ehmt1 PE=2 SV=2	19.276	0.9299	0.90328	0.92832
sp|O70404|VAMP8_MOUSE	>sp|O70404|VAMP8_MOUSE Vesicle-associated membrane protein 8 OS=Mus musculus GN=Vamp8 PE=1 SV=1	68.823	0.95132	0.767	0.92844
sp|Q62018|CTR9_MOUSE	>sp|Q62018|CTR9_MOUSE RNA polymerase-associated protein CTR9 homolog OS=Mus musculus GN=Ctr9 PE=1 SV=2	6.2484	0.96024	0.94087	0.92852
sp|Q80ZS3|RT26_MOUSE	>sp|Q80ZS3|RT26_MOUSE 28S ribosomal protein S26, mitochondrial OS=Mus musculus GN=Mrps26 PE=2 SV=1	70.157	0.95624	0.99476	0.92852
tr|G5E924|G5E924_MOUSE;sp|Q8R081|HNRPL_MOUSE;tr|G3UY38|G3UY38_MOUSE	>tr|G5E924|G5E924_MOUSE Heterogeneous nuclear ribonucleoprotein L (Fragment) OS=Mus musculus GN=Hnrnpl PE=4 SV=1;>sp|Q8R081|HNRPL_MOUSE Heterogeneous nuclear ribonucleoprotein L OS=Mus musculus GN=Hnrnpl PE=1 SV=2;>tr|G3UY38|G3UY38_MOUSE Heterogeneous nucl	323.31	0.89766	0.94784	0.92854
sp|D3YZP9|CCDC6_MOUSE	>sp|D3YZP9|CCDC6_MOUSE Coiled-coil domain-containing protein 6 OS=Mus musculus GN=Ccdc6 PE=3 SV=1	18.671	1.0578	1.0007	0.92855
sp|Q8CGC7|SYEP_MOUSE	>sp|Q8CGC7|SYEP_MOUSE Bifunctional glutamate/proline--tRNA ligase OS=Mus musculus GN=Eprs PE=1 SV=4	323.31	0.87956	0.9712	0.92858
sp|Q6PFR5|TRA2A_MOUSE;tr|E9QP00|E9QP00_MOUSE	>sp|Q6PFR5|TRA2A_MOUSE Transformer-2 protein homolog alpha OS=Mus musculus GN=Tra2a PE=1 SV=1;>tr|E9QP00|E9QP00_MOUSE Transformer-2 protein homolog alpha OS=Mus musculus GN=Tra2a PE=2 SV=1	21.121	0.97899	1.0608	0.92863
sp|P27048|RSMB_MOUSE;sp|P63163|RSMN_MOUSE	>sp|P27048|RSMB_MOUSE Small nuclear ribonucleoprotein-associated protein B OS=Mus musculus GN=Snrpb PE=1 SV=1;>sp|P63163|RSMN_MOUSE Small nuclear ribonucleoprotein-associated protein N OS=Mus musculus GN=Snrpn PE=2 SV=1	46.558	0.90765	0.95417	0.92867
tr|F6UGU7|F6UGU7_MOUSE;tr|E0CX45|E0CX45_MOUSE;tr|F6TSJ9|F6TSJ9_MOUSE;tr|E0CXR8|E0CXR8_MOUSE;tr|E0CZE2|E0CZE2_MOUSE;tr|E0CZ83|E0CZ83_MOUSE;tr|E0CY24|E0CY24_MOUSE;tr|E0CXL4|E0CXL4_MOUSE;tr|B7ZNY3|B7ZNY3_MOUSE;tr|F6S7Z1|F6S7Z1_MOUSE;tr|G3XA13|G3XA13_MOUSE;sp|Q99NH2|PARD3_MOUSE;tr|A5D6P2|A5D6P2_MOUSE;tr|E9PYJ2|E9PYJ2_MOUSE;tr|Q4JJC0|Q4JJC0_MOUSE	>tr|F6UGU7|F6UGU7_MOUSE Partitioning defective 3 homolog (Fragment) OS=Mus musculus GN=Pard3 PE=4 SV=1;>tr|E0CX45|E0CX45_MOUSE Partitioning defective 3 homolog (Fragment) OS=Mus musculus GN=Pard3 PE=2 SV=1;>tr|F6TSJ9|F6TSJ9_MOUSE Partitioning defective 3 h	10.455	0.97384	0.94319	0.92869
tr|E9PZB3|E9PZB3_MOUSE	>tr|E9PZB3|E9PZB3_MOUSE Protein Gm5093 OS=Mus musculus GN=Gm5093 PE=3 SV=1	2.686	0.80492		0.92875
tr|E9QA52|E9QA52_MOUSE;tr|F6T7Y8|F6T7Y8_MOUSE;sp|Q9WTK3|GPAA1_MOUSE;tr|E9PW03|E9PW03_MOUSE	>tr|E9QA52|E9QA52_MOUSE Glycosylphosphatidylinositol anchor attachment 1 protein (Fragment) OS=Mus musculus GN=Gpaa1 PE=2 SV=1;>tr|F6T7Y8|F6T7Y8_MOUSE Glycosylphosphatidylinositol anchor attachment 1 protein (Fragment) OS=Mus musculus GN=Gpaa1 PE=2 SV=1;>s	3.701	1.1998	0.9886	0.92882
tr|D3YX27|D3YX27_MOUSE;sp|Q9JIY5|HTRA2_MOUSE;tr|F6XUR8|F6XUR8_MOUSE;tr|F6TCV0|F6TCV0_MOUSE;tr|S4R1B3|S4R1B3_MOUSE;tr|D3YX28|D3YX28_MOUSE	>tr|D3YX27|D3YX27_MOUSE Serine protease HTRA2, mitochondrial OS=Mus musculus GN=Htra2 PE=2 SV=1;>sp|Q9JIY5|HTRA2_MOUSE Serine protease HTRA2, mitochondrial OS=Mus musculus GN=Htra2 PE=1 SV=2;>tr|F6XUR8|F6XUR8_MOUSE Serine protease HTRA2, mitochondrial (Fra	24.688	0.82987	0.99384	0.92884
sp|Q8R0F6|ILKAP_MOUSE	>sp|Q8R0F6|ILKAP_MOUSE Integrin-linked kinase-associated serine/threonine phosphatase 2C OS=Mus musculus GN=Ilkap PE=2 SV=1	10.707	0.99116	1.04	0.92885
sp|P35550|FBRL_MOUSE	>sp|P35550|FBRL_MOUSE rRNA 2-O-methyltransferase fibrillarin OS=Mus musculus GN=Fbl PE=1 SV=2	187.24	0.91999	0.98099	0.92895
sp|Q6P8I4|PCNP_MOUSE;tr|F8WI88|F8WI88_MOUSE;tr|D3YWA4|D3YWA4_MOUSE;tr|Q3TM89|Q3TM89_MOUSE	>sp|Q6P8I4|PCNP_MOUSE PEST proteolytic signal-containing nuclear protein OS=Mus musculus GN=Pcnp PE=1 SV=1;>tr|F8WI88|F8WI88_MOUSE PEST proteolytic signal-containing nuclear protein OS=Mus musculus GN=Pcnp PE=2 SV=1;>tr|D3YWA4|D3YWA4_MOUSE PEST proteolytic	96.925	1.0378	1.0288	0.92909
tr|J3QP71|J3QP71_MOUSE;tr|K3W4Q8|K3W4Q8_MOUSE;sp|P18572|BASI_MOUSE	>tr|J3QP71|J3QP71_MOUSE Basigin (Fragment) OS=Mus musculus GN=Bsg PE=4 SV=1;>tr|K3W4Q8|K3W4Q8_MOUSE Basigin OS=Mus musculus GN=Bsg PE=4 SV=1;>sp|P18572|BASI_MOUSE Basigin OS=Mus musculus GN=Bsg PE=1 SV=2	71.909	1.0369	0.9596	0.92924
sp|Q8BGX2|CS052_MOUSE	>sp|Q8BGX2|CS052_MOUSE Uncharacterized protein C19orf52 homolog OS=Mus musculus PE=2 SV=1	7.9913	0.84037	1.0121	0.92935
sp|Q9CQZ1|HSBP1_MOUSE	>sp|Q9CQZ1|HSBP1_MOUSE Heat shock factor-binding protein 1 OS=Mus musculus GN=Hsbp1 PE=2 SV=1	29.109	1.1731	1.0227	0.92946
sp|Q8K2I1|FNTB_MOUSE	>sp|Q8K2I1|FNTB_MOUSE Protein farnesyltransferase subunit beta OS=Mus musculus GN=Fntb PE=1 SV=1	15.563	1.2779	1.0809	0.92953
sp|Q9JK81|MYG1_MOUSE;tr|F8WGG3|F8WGG3_MOUSE;tr|F7A3N3|F7A3N3_MOUSE	>sp|Q9JK81|MYG1_MOUSE UPF0160 protein MYG1, mitochondrial OS=Mus musculus GN=Myg1 PE=2 SV=1;>tr|F8WGG3|F8WGG3_MOUSE UPF0160 protein MYG1, mitochondrial (Fragment) OS=Mus musculus GN=Myg1 PE=2 SV=1;>tr|F7A3N3|F7A3N3_MOUSE UPF0160 protein MYG1, mitochondrial	152.63	0.87107	0.95602	0.92955
sp|Q8BIW9|CTF18_MOUSE	>sp|Q8BIW9|CTF18_MOUSE Chromosome transmission fidelity protein 18 homolog OS=Mus musculus GN=Chtf18 PE=2 SV=2	10.027	1.0196	0.89706	0.92959
sp|P50431|GLYC_MOUSE;tr|G3UZ26|G3UZ26_MOUSE;tr|G3UYY1|G3UYY1_MOUSE	>sp|P50431|GLYC_MOUSE Serine hydroxymethyltransferase, cytosolic OS=Mus musculus GN=Shmt1 PE=1 SV=3;>tr|G3UZ26|G3UZ26_MOUSE Serine hydroxymethyltransferase (Fragment) OS=Mus musculus GN=Shmt1 PE=3 SV=1;>tr|G3UYY1|G3UYY1_MOUSE Serine hydroxymethyltransferas	117.73	0.79378	0.96713	0.92974
sp|Q8BJ05|ZC3HE_MOUSE	>sp|Q8BJ05|ZC3HE_MOUSE Zinc finger CCCH domain-containing protein 14 OS=Mus musculus GN=Zc3h14 PE=1 SV=1	32.343	0.96856	1.093	0.9298
tr|E9QMZ5|E9QMZ5_MOUSE	>tr|E9QMZ5|E9QMZ5_MOUSE Plectin OS=Mus musculus GN=Plec PE=2 SV=1	7.1459	1.0235	0.81898	0.93015
sp|Q8R3C0|MCMBP_MOUSE;tr|H9KV04|H9KV04_MOUSE	>sp|Q8R3C0|MCMBP_MOUSE Mini-chromosome maintenance complex-binding protein OS=Mus musculus GN=Mcmbp PE=2 SV=1;>tr|H9KV04|H9KV04_MOUSE Mini-chromosome maintenance complex-binding protein OS=Mus musculus GN=Mcmbp PE=2 SV=1	41.337	0.90827	1.0267	0.9302
sp|Q9D211|C2AIL_MOUSE	>sp|Q9D211|C2AIL_MOUSE CDKN2AIP N-terminal-like protein OS=Mus musculus GN=Cdkn2aipnl PE=2 SV=1	13.017	0.81258	1.1244	0.93022
sp|Q8VE88|F1142_MOUSE	>sp|Q8VE88|F1142_MOUSE Protein FAM114A2 OS=Mus musculus GN=Fam114a2 PE=1 SV=2	89.301	1.1265	1.0897	0.93025
sp|Q9Z321|TOP3B_MOUSE;tr|D3Z084|D3Z084_MOUSE;tr|D3YWY3|D3YWY3_MOUSE;tr|F6SDD7|F6SDD7_MOUSE	>sp|Q9Z321|TOP3B_MOUSE DNA topoisomerase 3-beta-1 OS=Mus musculus GN=Top3b PE=2 SV=1;>tr|D3Z084|D3Z084_MOUSE DNA topoisomerase 3-beta-1 (Fragment) OS=Mus musculus GN=Top3b PE=2 SV=1;>tr|D3YWY3|D3YWY3_MOUSE DNA topoisomerase 3-beta-1 (Fragment) OS=Mus muscu	6.0028	0.65148	0.86538	0.93035
tr|E9Q852|E9Q852_MOUSE;sp|Q9QZQ1|AFAD_MOUSE;tr|E9Q9C3|E9Q9C3_MOUSE;tr|E9PYX7|E9PYX7_MOUSE	>tr|E9Q852|E9Q852_MOUSE Afadin OS=Mus musculus GN=Mllt4 PE=2 SV=2;>sp|Q9QZQ1|AFAD_MOUSE Afadin OS=Mus musculus GN=Mllt4 PE=1 SV=3;>tr|E9Q9C3|E9Q9C3_MOUSE Afadin OS=Mus musculus GN=Mllt4 PE=2 SV=1;>tr|E9PYX7|E9PYX7_MOUSE Afadin OS=Mus musculus GN=Mllt4 PE=2	159.12	0.93342	0.94269	0.93035
sp|Q9JIG8|PRAF2_MOUSE	>sp|Q9JIG8|PRAF2_MOUSE PRA1 family protein 2 OS=Mus musculus GN=Praf2 PE=2 SV=1	7.2452	1.2141	0.91201	0.93039
sp|Q925E7|2ABD_MOUSE;tr|F6RV17|F6RV17_MOUSE;sp|Q6ZWR4|2ABB_MOUSE	>sp|Q925E7|2ABD_MOUSE Serine/threonine-protein phosphatase 2A 55 kDa regulatory subunit B delta isoform OS=Mus musculus GN=Ppp2r2d PE=2 SV=1;>tr|F6RV17|F6RV17_MOUSE Protein phosphatase 2, regulatory subunit B, delta isoform, isoform CRA_d OS=Mus musculus G	1.5907	0.75793		0.93048
sp|Q3V4B5|COMD6_MOUSE;tr|B7ZNP3|B7ZNP3_MOUSE	>sp|Q3V4B5|COMD6_MOUSE COMM domain-containing protein 6 OS=Mus musculus GN=Commd6 PE=2 SV=1;>tr|B7ZNP3|B7ZNP3_MOUSE COMM domain-containing protein 6 OS=Mus musculus GN=Commd6 PE=4 SV=1	8.3918		Light Labeled	0.93053
sp|Q9D2R6|COA3_MOUSE;tr|E9Q6W2|E9Q6W2_MOUSE	>sp|Q9D2R6|COA3_MOUSE Cytochrome c oxidase assembly protein 3 homolog, mitochondrial OS=Mus musculus GN=Coa3 PE=2 SV=1;>tr|E9Q6W2|E9Q6W2_MOUSE Cytochrome c oxidase assembly protein 3 homolog, mitochondrial OS=Mus musculus GN=Coa3 PE=2 SV=1	6.9283	1.0687	1.0483	0.93058
sp|Q9CQE3|RT17_MOUSE;tr|D3Z198|D3Z198_MOUSE	>sp|Q9CQE3|RT17_MOUSE 28S ribosomal protein S17, mitochondrial OS=Mus musculus GN=Mrps17 PE=2 SV=1;>tr|D3Z198|D3Z198_MOUSE 28S ribosomal protein S17, mitochondrial (Fragment) OS=Mus musculus GN=Mrps17 PE=2 SV=1	18.836	0.90874	0.88892	0.93066
sp|Q3V3R1|C1TM_MOUSE	>sp|Q3V3R1|C1TM_MOUSE Monofunctional C1-tetrahydrofolate synthase, mitochondrial OS=Mus musculus GN=Mthfd1l PE=1 SV=2	323.31	1.1209	1.008	0.93077
sp|Q9CR68|UCRI_MOUSE	>sp|Q9CR68|UCRI_MOUSE Cytochrome b-c1 complex subunit Rieske, mitochondrial OS=Mus musculus GN=Uqcrfs1 PE=1 SV=1	33.538	0.68276	1.0232	0.93079
sp|Q99M87|DNJA3_MOUSE	>sp|Q99M87|DNJA3_MOUSE DnaJ homolog subfamily A member 3, mitochondrial OS=Mus musculus GN=Dnaja3 PE=1 SV=1	45.046	1.0356	1.0821	0.93084
sp|Q8CGP6|H2A1H_MOUSE;sp|Q8CGP5|H2A1F_MOUSE;sp|Q8BFU2|H2A3_MOUSE;sp|P22752|H2A1_MOUSE;sp|Q8CGP7|H2A1K_MOUSE;tr|Q8CGP4|Q8CGP4_MOUSE	>sp|Q8CGP6|H2A1H_MOUSE Histone H2A type 1-H OS=Mus musculus GN=Hist1h2ah PE=1 SV=3;>sp|Q8CGP5|H2A1F_MOUSE Histone H2A type 1-F OS=Mus musculus GN=Hist1h2af PE=1 SV=3;>sp|Q8BFU2|H2A3_MOUSE Histone H2A type 3 OS=Mus musculus GN=Hist3h2a PE=1 SV=3;>sp|P22752|	119.46	0.64336	0.75588	0.93094
sp|Q921X9|PDIA5_MOUSE	>sp|Q921X9|PDIA5_MOUSE Protein disulfide-isomerase A5 OS=Mus musculus GN=Pdia5 PE=2 SV=1	28.675	0.97879	1.0241	0.93094
sp|Q9CQU0|TXD12_MOUSE	>sp|Q9CQU0|TXD12_MOUSE Thioredoxin domain-containing protein 12 OS=Mus musculus GN=Txndc12 PE=2 SV=1	58.523	0.98686	0.97923	0.93095
sp|Q5XJE5|LEO1_MOUSE	>sp|Q5XJE5|LEO1_MOUSE RNA polymerase-associated protein LEO1 OS=Mus musculus GN=Leo1 PE=1 SV=2	3.5268	0.88886	1.1366	0.93097
sp|A2APB8|TPX2_MOUSE	>sp|A2APB8|TPX2_MOUSE Targeting protein for Xklp2 OS=Mus musculus GN=Tpx2 PE=1 SV=1	54.029	1.8979	1.4837	0.93102
sp|Q62189|SNRPA_MOUSE;tr|D3Z0S6|D3Z0S6_MOUSE	>sp|Q62189|SNRPA_MOUSE U1 small nuclear ribonucleoprotein A OS=Mus musculus GN=Snrpa PE=2 SV=3;>tr|D3Z0S6|D3Z0S6_MOUSE U1 small nuclear ribonucleoprotein A (Fragment) OS=Mus musculus GN=Snrpa PE=2 SV=1	37.094	0.90469	0.94359	0.93105
sp|Q80VI1|TRI56_MOUSE	>sp|Q80VI1|TRI56_MOUSE E3 ubiquitin-protein ligase TRIM56 OS=Mus musculus GN=Trim56 PE=1 SV=1	48.497	0.86088	0.99265	0.93116
sp|Q8K411|PREP_MOUSE	>sp|Q8K411|PREP_MOUSE Presequence protease, mitochondrial OS=Mus musculus GN=Pitrm1 PE=2 SV=1	188.79	1.0256	1.0341	0.93142
sp|Q8R3N6|THOC1_MOUSE	>sp|Q8R3N6|THOC1_MOUSE THO complex subunit 1 OS=Mus musculus GN=Thoc1 PE=1 SV=1	2.169	0.94347	1.0439	0.93142
sp|Q8CCB4|VPS53_MOUSE;tr|E9PXG9|E9PXG9_MOUSE	>sp|Q8CCB4|VPS53_MOUSE Vacuolar protein sorting-associated protein 53 homolog OS=Mus musculus GN=Vps53 PE=2 SV=1;>tr|E9PXG9|E9PXG9_MOUSE Vacuolar protein sorting-associated protein 53 homolog OS=Mus musculus GN=Vps53 PE=2 SV=1	5.7407		Light Labeled	0.9315
tr|G5E850|G5E850_MOUSE;sp|P56395|CYB5_MOUSE	>tr|G5E850|G5E850_MOUSE Cytochrome b-5, isoform CRA_a OS=Mus musculus GN=Cyb5 PE=3 SV=1;>sp|P56395|CYB5_MOUSE Cytochrome b5 OS=Mus musculus GN=Cyb5a PE=1 SV=2	27.698	1.1361	1.0709	0.93154
sp|Q9JLI8|SART3_MOUSE	>sp|Q9JLI8|SART3_MOUSE Squamous cell carcinoma antigen recognized by T-cells 3 OS=Mus musculus GN=Sart3 PE=2 SV=1	254.64	1.0145	1.0238	0.93164
sp|P97429|ANXA4_MOUSE;tr|D3Z0S1|D3Z0S1_MOUSE;tr|F7ANV6|F7ANV6_MOUSE;tr|S4R1F2|S4R1F2_MOUSE	>sp|P97429|ANXA4_MOUSE Annexin A4 OS=Mus musculus GN=Anxa4 PE=2 SV=4;>tr|D3Z0S1|D3Z0S1_MOUSE Annexin (Fragment) OS=Mus musculus GN=Anxa4 PE=2 SV=1;>tr|F7ANV6|F7ANV6_MOUSE Annexin (Fragment) OS=Mus musculus GN=Anxa4 PE=2 SV=1;>tr|S4R1F2|S4R1F2_MOUSE Annexin	323.31	1.1391	1.0703	0.93166
sp|P58389|PTPA_MOUSE;tr|A2AWF0|A2AWF0_MOUSE;tr|A2AWE9|A2AWE9_MOUSE;tr|B7ZDE0|B7ZDE0_MOUSE	>sp|P58389|PTPA_MOUSE Serine/threonine-protein phosphatase 2A activator OS=Mus musculus GN=Ppp2r4 PE=1 SV=1;>tr|A2AWF0|A2AWF0_MOUSE Serine/threonine-protein phosphatase 2A activator OS=Mus musculus GN=Ppp2r4 PE=2 SV=1;>tr|A2AWE9|A2AWE9_MOUSE Serine/threoni	24.273	0.92889	0.99603	0.93199
tr|D3Z3S1|D3Z3S1_MOUSE;sp|Q9WUQ2|PREB_MOUSE;tr|F6XLZ3|F6XLZ3_MOUSE	>tr|D3Z3S1|D3Z3S1_MOUSE Prolactin regulatory element binding, isoform CRA_b OS=Mus musculus GN=Preb PE=4 SV=1;>sp|Q9WUQ2|PREB_MOUSE Prolactin regulatory element-binding protein OS=Mus musculus GN=Preb PE=1 SV=1;>tr|F6XLZ3|F6XLZ3_MOUSE Prolactin regulatory	168.5	1.1063	0.92648	0.932
tr|B0QZM0|B0QZM0_MOUSE;tr|B0QZM1|B0QZM1_MOUSE;sp|Q6P073|UB2J2_MOUSE	>tr|B0QZM0|B0QZM0_MOUSE Ubiquitin-conjugating enzyme E2 J2 (Fragment) OS=Mus musculus GN=Ube2j2 PE=2 SV=1;>tr|B0QZM1|B0QZM1_MOUSE Ubiquitin-conjugating enzyme E2 J2 OS=Mus musculus GN=Ube2j2 PE=2 SV=1;>sp|Q6P073|UB2J2_MOUSE Ubiquitin-conjugating enzyme E2	2.5337		0.99213	0.93208
sp|Q3UI43|BABA1_MOUSE	>sp|Q3UI43|BABA1_MOUSE BRISC and BRCA1-A complex member 1 OS=Mus musculus GN=Babam1 PE=2 SV=1	74.259	0.87573	1.0412	0.93216
sp|Q64437|ADH7_MOUSE	>sp|Q64437|ADH7_MOUSE Alcohol dehydrogenase class 4 mu/sigma chain OS=Mus musculus GN=Adh7 PE=2 SV=2	75.542	0.81011	0.87938	0.93223
sp|Q3UHX0|NOL8_MOUSE;tr|E9QKD1|E9QKD1_MOUSE	>sp|Q3UHX0|NOL8_MOUSE Nucleolar protein 8 OS=Mus musculus GN=Nol8 PE=1 SV=2;>tr|E9QKD1|E9QKD1_MOUSE Nucleolar protein 8 OS=Mus musculus GN=Nol8 PE=2 SV=1	8.6934	0.69454	1.0205	0.9323
sp|Q9CQA5|MED4_MOUSE	>sp|Q9CQA5|MED4_MOUSE Mediator of RNA polymerase II transcription subunit 4 OS=Mus musculus GN=Med4 PE=2 SV=1	4.9872	1.1229	1.0347	0.93243
sp|Q99M31|HSP7E_MOUSE	>sp|Q99M31|HSP7E_MOUSE Heat shock 70 kDa protein 14 OS=Mus musculus GN=Hspa14 PE=2 SV=2	95.006	0.87999	0.92869	0.93249
sp|Q80UM7|MOGS_MOUSE	>sp|Q80UM7|MOGS_MOUSE Mannosyl-oligosaccharide glucosidase OS=Mus musculus GN=Mogs PE=2 SV=1	40.537	0.86554	0.97267	0.93272
sp|Q91YP2|NEUL_MOUSE	>sp|Q91YP2|NEUL_MOUSE Neurolysin, mitochondrial OS=Mus musculus GN=Nln PE=2 SV=1	28.534	0.92814	0.94756	0.93273
sp|Q9JIW9|RALB_MOUSE;tr|F6QC68|F6QC68_MOUSE	>sp|Q9JIW9|RALB_MOUSE Ras-related protein Ral-B OS=Mus musculus GN=Ralb PE=2 SV=1;>tr|F6QC68|F6QC68_MOUSE Ras-related protein Ral-B (Fragment) OS=Mus musculus GN=Ralb PE=4 SV=1	15.667	1.0078	1.1989	0.93273
tr|D3Z619|D3Z619_MOUSE;sp|Q9D824|FIP1_MOUSE;tr|D3Z3F1|D3Z3F1_MOUSE;tr|D3Z4V2|D3Z4V2_MOUSE	>tr|D3Z619|D3Z619_MOUSE Pre-mRNA 3-end-processing factor FIP1 OS=Mus musculus GN=Fip1l1 PE=2 SV=1;>sp|Q9D824|FIP1_MOUSE Pre-mRNA 3-end-processing factor FIP1 OS=Mus musculus GN=Fip1l1 PE=1 SV=1;>tr|D3Z3F1|D3Z3F1_MOUSE Pre-mRNA 3-end-processing factor FI	153.04	0.9876	1.0109	0.93279
tr|D3Z4H6|D3Z4H6_MOUSE;sp|P52912|TIA1_MOUSE;tr|D3YY02|D3YY02_MOUSE	>tr|D3Z4H6|D3Z4H6_MOUSE Nucleolysin TIA-1 OS=Mus musculus GN=Tia1 PE=2 SV=1;>sp|P52912|TIA1_MOUSE Nucleolysin TIA-1 OS=Mus musculus GN=Tia1 PE=1 SV=1;>tr|D3YY02|D3YY02_MOUSE Nucleolysin TIA-1 OS=Mus musculus GN=Tia1 PE=2 SV=1	5.7728	Light Labeled	1.6524	0.93285
tr|Q543V3|Q543V3_MOUSE;sp|P35569|IRS1_MOUSE	>tr|Q543V3|Q543V3_MOUSE Insulin receptor substrate 1 OS=Mus musculus GN=Irs1 PE=2 SV=1;>sp|P35569|IRS1_MOUSE Insulin receptor substrate 1 OS=Mus musculus GN=Irs1 PE=1 SV=1	6.6964	0.96182	0.69488	0.93286
sp|Q8BP92|RCN2_MOUSE	>sp|Q8BP92|RCN2_MOUSE Reticulocalbin-2 OS=Mus musculus GN=Rcn2 PE=2 SV=1	242.3	1.2165	1.0067	0.9329
sp|O55098|STK10_MOUSE	>sp|O55098|STK10_MOUSE Serine/threonine-protein kinase 10 OS=Mus musculus GN=Stk10 PE=1 SV=2	7.6367	1.0561	1.0357	0.93292
tr|Q3TA68|Q3TA68_MOUSE;tr|Q3TAQ9|Q3TAQ9_MOUSE	>tr|Q3TA68|Q3TA68_MOUSE Protein Wdr36 OS=Mus musculus GN=Wdr36 PE=2 SV=1;>tr|Q3TAQ9|Q3TAQ9_MOUSE Protein Wdr36 OS=Mus musculus GN=Wdr36 PE=2 SV=1	9.7995	0.7822	0.94705	0.933
sp|P26040|EZRI_MOUSE	>sp|P26040|EZRI_MOUSE Ezrin OS=Mus musculus GN=Ezr PE=1 SV=3	87.919	1.1294	0.9601	0.93303
sp|Q61881|MCM7_MOUSE	>sp|Q61881|MCM7_MOUSE DNA replication licensing factor MCM7 OS=Mus musculus GN=Mcm7 PE=2 SV=1	323.31	1.1158	1.1252	0.93303
tr|Q8BQ46|Q8BQ46_MOUSE;tr|F6QCI0|F6QCI0_MOUSE	>tr|Q8BQ46|Q8BQ46_MOUSE Protein Taf15 OS=Mus musculus GN=Taf15 PE=2 SV=1;>tr|F6QCI0|F6QCI0_MOUSE Protein Taf15 (Fragment) OS=Mus musculus GN=Taf15 PE=4 SV=1	63.774	0.80698	0.87593	0.93304
sp|Q8CCS6|PABP2_MOUSE;tr|G3UY42|G3UY42_MOUSE;tr|D3YUB9|D3YUB9_MOUSE;tr|D3Z5F7|D3Z5F7_MOUSE;tr|D3Z055|D3Z055_MOUSE;tr|G3UWS5|G3UWS5_MOUSE	>sp|Q8CCS6|PABP2_MOUSE Polyadenylate-binding protein 2 OS=Mus musculus GN=Pabpn1 PE=2 SV=3;>tr|G3UY42|G3UY42_MOUSE Polyadenylate-binding protein 2 OS=Mus musculus GN=Pabpn1 PE=2 SV=1;>tr|D3YUB9|D3YUB9_MOUSE Polyadenylate-binding protein 2 (Fragment) OS=Mus	123.89	0.90471	0.95468	0.93314
sp|Q91XD6|VPS36_MOUSE	>sp|Q91XD6|VPS36_MOUSE Vacuolar protein-sorting-associated protein 36 OS=Mus musculus GN=Vps36 PE=1 SV=1	57.749	1.0681	0.9944	0.93345
tr|E9Q7E2|E9Q7E2_MOUSE	>tr|E9Q7E2|E9Q7E2_MOUSE Protein Arid2 OS=Mus musculus GN=Arid2 PE=2 SV=1	16.007	0.98133	1.003	0.93347
sp|O35295|PURB_MOUSE	>sp|O35295|PURB_MOUSE Transcriptional activator protein Pur-beta OS=Mus musculus GN=Purb PE=1 SV=3	323.31	1.1256	1.0792	0.93359
sp|Q921W0|CHM1A_MOUSE	>sp|Q921W0|CHM1A_MOUSE Charged multivesicular body protein 1a OS=Mus musculus GN=Chmp1a PE=1 SV=1	9.1136	1.1568	1.1321	0.93362
tr|F7D5G9|F7D5G9_MOUSE;tr|F6S5B6|F6S5B6_MOUSE;tr|Q3UUV0|Q3UUV0_MOUSE;tr|A2AN61|A2AN61_MOUSE;tr|Q8VEH2|Q8VEH2_MOUSE;tr|F6XWQ4|F6XWQ4_MOUSE	>tr|F7D5G9|F7D5G9_MOUSE Protein Ciz1 (Fragment) OS=Mus musculus GN=Ciz1 PE=4 SV=1;>tr|F6S5B6|F6S5B6_MOUSE Protein Ciz1 (Fragment) OS=Mus musculus GN=Ciz1 PE=4 SV=1;>tr|Q3UUV0|Q3UUV0_MOUSE Protein Ciz1 OS=Mus musculus GN=Ciz1 PE=2 SV=1;>tr|A2AN61|A2AN61_MOU	2.6382	0.68259	Light Labeled	0.93366
sp|Q9QUI0|RHOA_MOUSE	>sp|Q9QUI0|RHOA_MOUSE Transforming protein RhoA OS=Mus musculus GN=Rhoa PE=1 SV=1	13.357	0.83673	0.95947	0.93369
sp|Q9CPX6|ATG3_MOUSE	>sp|Q9CPX6|ATG3_MOUSE Ubiquitin-like-conjugating enzyme ATG3 OS=Mus musculus GN=Atg3 PE=1 SV=1	10.61	0.99867	0.91586	0.93374
tr|E9Q3K3|E9Q3K3_MOUSE;sp|Q8BXK8|AGAP1_MOUSE	>tr|E9Q3K3|E9Q3K3_MOUSE Arf-GAP with GTPase, ANK repeat and PH domain-containing protein 1 OS=Mus musculus GN=Agap1 PE=2 SV=1;>sp|Q8BXK8|AGAP1_MOUSE Arf-GAP with GTPase, ANK repeat and PH domain-containing protein 1 OS=Mus musculus GN=Agap1 PE=2 SV=1	2.877	Light Labeled		0.93376
sp|Q9CW03|SMC3_MOUSE	>sp|Q9CW03|SMC3_MOUSE Structural maintenance of chromosomes protein 3 OS=Mus musculus GN=Smc3 PE=1 SV=2	262.07	0.88263	0.93735	0.93379
sp|P70333|HNRH2_MOUSE	>sp|P70333|HNRH2_MOUSE Heterogeneous nuclear ribonucleoprotein H2 OS=Mus musculus GN=Hnrnph2 PE=1 SV=1	166.82	0.91478	1.1127	0.93385
sp|Q9CY94|PSF3_MOUSE	>sp|Q9CY94|PSF3_MOUSE DNA replication complex GINS protein PSF3 OS=Mus musculus GN=Gins3 PE=2 SV=1	136.14	1.0252	1.0604	0.93387
sp|P08752|GNAI2_MOUSE	>sp|P08752|GNAI2_MOUSE Guanine nucleotide-binding protein G(i) subunit alpha-2 OS=Mus musculus GN=Gnai2 PE=1 SV=5	58.779	1.0084	1.0064	0.93388
sp|Q9D0I9|SYRC_MOUSE	>sp|Q9D0I9|SYRC_MOUSE Arginine--tRNA ligase, cytoplasmic OS=Mus musculus GN=Rars PE=2 SV=2	267.02	0.89036	0.95	0.93396
sp|O08582|GTPB1_MOUSE	>sp|O08582|GTPB1_MOUSE GTP-binding protein 1 OS=Mus musculus GN=Gtpbp1 PE=1 SV=2	103.2	1.0866	1.1259	0.93412
sp|Q8C1Q6|SMIM4_MOUSE	>sp|Q8C1Q6|SMIM4_MOUSE Small integral membrane protein 4 OS=Mus musculus GN=Smim4 PE=3 SV=2	3.0424	1.177	1.0791	0.9342
sp|P99027|RLA2_MOUSE	>sp|P99027|RLA2_MOUSE 60S acidic ribosomal protein P2 OS=Mus musculus GN=Rplp2 PE=1 SV=3	323.31	0.87173	0.96871	0.93432
sp|Q8BGW1|FTO_MOUSE;tr|E9Q1E4|E9Q1E4_MOUSE	>sp|Q8BGW1|FTO_MOUSE Alpha-ketoglutarate-dependent dioxygenase FTO OS=Mus musculus GN=Fto PE=1 SV=1;>tr|E9Q1E4|E9Q1E4_MOUSE Alpha-ketoglutarate-dependent dioxygenase FTO (Fragment) OS=Mus musculus GN=Fto PE=2 SV=1	11.349	0.96862	0.89133	0.93435
sp|P51432|PLCB3_MOUSE	>sp|P51432|PLCB3_MOUSE 1-phosphatidylinositol 4,5-bisphosphate phosphodiesterase beta-3 OS=Mus musculus GN=Plcb3 PE=2 SV=2	170.41	1.042	1.0488	0.93442
sp|Q9D7S9|CHMP5_MOUSE	>sp|Q9D7S9|CHMP5_MOUSE Charged multivesicular body protein 5 OS=Mus musculus GN=Chmp5 PE=2 SV=1	31.431	1.1259	1.0682	0.93444
sp|Q9ESW8|PGPI_MOUSE	>sp|Q9ESW8|PGPI_MOUSE Pyroglutamyl-peptidase 1 OS=Mus musculus GN=Pgpep1 PE=2 SV=1	26.129	1.3423	1.1065	0.93449
sp|Q9EQH3|VPS35_MOUSE	>sp|Q9EQH3|VPS35_MOUSE Vacuolar protein sorting-associated protein 35 OS=Mus musculus GN=Vps35 PE=1 SV=1	200.57	0.89491	0.84491	0.93454
sp|Q9CQ62|DECR_MOUSE	>sp|Q9CQ62|DECR_MOUSE 2,4-dienoyl-CoA reductase, mitochondrial OS=Mus musculus GN=Decr1 PE=1 SV=1	24.735	1.1636	1.2139	0.93456
sp|P24288|BCAT1_MOUSE;tr|Q8CBC8|Q8CBC8_MOUSE;tr|E9Q4K3|E9Q4K3_MOUSE;tr|B2KFA8|B2KFA8_MOUSE	>sp|P24288|BCAT1_MOUSE Branched-chain-amino-acid aminotransferase, cytosolic OS=Mus musculus GN=Bcat1 PE=2 SV=2;>tr|Q8CBC8|Q8CBC8_MOUSE Branched-chain-amino-acid aminotransferase OS=Mus musculus GN=Bcat1 PE=2 SV=1;>tr|E9Q4K3|E9Q4K3_MOUSE Branched-chain-ami	45.655	0.75351	0.78856	0.93484
sp|Q9D706|RPAP3_MOUSE	>sp|Q9D706|RPAP3_MOUSE RNA polymerase II-associated protein 3 OS=Mus musculus GN=Rpap3 PE=1 SV=1	124.47	0.90008	0.9372	0.93495
tr|E9Q1M6|E9Q1M6_MOUSE;tr|E9PUR0|E9PUR0_MOUSE	>tr|E9Q1M6|E9Q1M6_MOUSE Protein Ankhd1 OS=Mus musculus GN=Ankhd1 PE=4 SV=1;>tr|E9PUR0|E9PUR0_MOUSE Protein Ankhd1 OS=Mus musculus GN=Ankhd1 PE=2 SV=1	76.297	Light Labeled	1.1451	0.93498
sp|P68510|1433F_MOUSE	>sp|P68510|1433F_MOUSE 14-3-3 protein eta OS=Mus musculus GN=Ywhah PE=1 SV=2	192.56	1.0248	0.95377	0.93504
sp|B1AZA5|TM245_MOUSE;tr|D3YWD3|D3YWD3_MOUSE	>sp|B1AZA5|TM245_MOUSE Transmembrane protein 245 OS=Mus musculus GN=Tmem245 PE=1 SV=1;>tr|D3YWD3|D3YWD3_MOUSE Transmembrane protein 245 OS=Mus musculus GN=Tmem245 PE=2 SV=1	5.1858	1.3477	1.8086	0.93516
sp|Q9DBC7|KAP0_MOUSE;tr|A2AI69|A2AI69_MOUSE	>sp|Q9DBC7|KAP0_MOUSE cAMP-dependent protein kinase type I-alpha regulatory subunit OS=Mus musculus GN=Prkar1a PE=1 SV=3;>tr|A2AI69|A2AI69_MOUSE cAMP-dependent protein kinase type I-alpha regulatory subunit OS=Mus musculus GN=Prkar1a PE=2 SV=1	76.761	1.1561	1.011	0.93523
sp|Q9JIG7|CCD22_MOUSE	>sp|Q9JIG7|CCD22_MOUSE Coiled-coil domain-containing protein 22 OS=Mus musculus GN=Ccdc22 PE=1 SV=1	38.852	1.0221	0.95497	0.93524
tr|Q8C605|Q8C605_MOUSE;sp|Q9WUA3|K6PP_MOUSE	>tr|Q8C605|Q8C605_MOUSE 6-phosphofructokinase OS=Mus musculus GN=Pfkp PE=2 SV=1;>sp|Q9WUA3|K6PP_MOUSE 6-phosphofructokinase type C OS=Mus musculus GN=Pfkp PE=1 SV=1	88.312	1.4852	1.2005	0.93531
sp|P35564|CALX_MOUSE	>sp|P35564|CALX_MOUSE Calnexin OS=Mus musculus GN=Canx PE=1 SV=1	188.04	1.1113	1.0624	0.9354
sp|Q9CQ80|VPS25_MOUSE;tr|A8XY17|A8XY17_MOUSE;tr|A2A4K0|A2A4K0_MOUSE;tr|A2A4J8|A2A4J8_MOUSE	>sp|Q9CQ80|VPS25_MOUSE Vacuolar protein-sorting-associated protein 25 OS=Mus musculus GN=Vps25 PE=2 SV=1;>tr|A8XY17|A8XY17_MOUSE Vacuolar protein-sorting-associated protein 25 OS=Mus musculus GN=Vps25 PE=2 SV=1;>tr|A2A4K0|A2A4K0_MOUSE Vacuolar protein-sort	63.449	1.0778	1.4842	0.9354
sp|Q08288|LYAR_MOUSE	>sp|Q08288|LYAR_MOUSE Cell growth-regulating nucleolar protein OS=Mus musculus GN=Lyar PE=1 SV=2	172.46	0.79066	0.95254	0.93541
sp|Q9CXT8|MPPB_MOUSE	>sp|Q9CXT8|MPPB_MOUSE Mitochondrial-processing peptidase subunit beta OS=Mus musculus GN=Pmpcb PE=2 SV=1	22.448	1.0473	1.1242	0.93541
sp|P54731|FAF1_MOUSE	>sp|P54731|FAF1_MOUSE FAS-associated factor 1 OS=Mus musculus GN=Faf1 PE=1 SV=2	53.651	0.93871	0.98082	0.93543
tr|Q8BGJ5|Q8BGJ5_MOUSE;tr|Q922I7|Q922I7_MOUSE;tr|Q8CB58|Q8CB58_MOUSE;sp|P17225|PTBP1_MOUSE;tr|E9QMW9|E9QMW9_MOUSE	>tr|Q8BGJ5|Q8BGJ5_MOUSE MCG13402, isoform CRA_a OS=Mus musculus GN=Ptbp1 PE=2 SV=1;>tr|Q922I7|Q922I7_MOUSE MCG13402, isoform CRA_c OS=Mus musculus GN=Ptbp1 PE=2 SV=1;>tr|Q8CB58|Q8CB58_MOUSE MCG13402, isoform CRA_d OS=Mus musculus GN=Ptbp1 PE=2 SV=1;>sp|P17	323.31	0.96632	0.99174	0.93546
tr|A2AD03|A2AD03_MOUSE;sp|Q9QXG2|RAE1_MOUSE;tr|Q3UR39|Q3UR39_MOUSE	>tr|A2AD03|A2AD03_MOUSE Rab proteins geranylgeranyltransferase component A 1 OS=Mus musculus GN=Chm PE=2 SV=1;>sp|Q9QXG2|RAE1_MOUSE Rab proteins geranylgeranyltransferase component A 1 OS=Mus musculus GN=Chm PE=2 SV=1;>tr|Q3UR39|Q3UR39_MOUSE Rab proteins g	5.6555	0.80615	0.81376	0.9356
sp|Q61599|GDIR2_MOUSE	>sp|Q61599|GDIR2_MOUSE Rho GDP-dissociation inhibitor 2 OS=Mus musculus GN=Arhgdib PE=1 SV=3	192.1	0.93257	0.99675	0.93569
tr|A2AWT5|A2AWT5_MOUSE;sp|P25976|UBF1_MOUSE;tr|A2AWT6|A2AWT6_MOUSE;tr|A2AWT7|A2AWT7_MOUSE	>tr|A2AWT5|A2AWT5_MOUSE Nucleolar transcription factor 1 OS=Mus musculus GN=Ubtf PE=4 SV=1;>sp|P25976|UBF1_MOUSE Nucleolar transcription factor 1 OS=Mus musculus GN=Ubtf PE=1 SV=1;>tr|A2AWT6|A2AWT6_MOUSE Nucleolar transcription factor 1 OS=Mus musculus GN=	77.696	0.75426	0.927	0.93582
sp|Q9ESP1|SDF2L_MOUSE	>sp|Q9ESP1|SDF2L_MOUSE Stromal cell-derived factor 2-like protein 1 OS=Mus musculus GN=Sdf2l1 PE=2 SV=2	130.93	1.3899		0.93583
tr|B1AT82|B1AT82_MOUSE;sp|Q9D0M1|KPRA_MOUSE	>tr|B1AT82|B1AT82_MOUSE MCG6846, isoform CRA_c OS=Mus musculus GN=Prpsap1 PE=4 SV=1;>sp|Q9D0M1|KPRA_MOUSE Phosphoribosyl pyrophosphate synthase-associated protein 1 OS=Mus musculus GN=Prpsap1 PE=1 SV=1	80.21	0.98517	1.0508	0.93591
sp|Q9DC23|DJC10_MOUSE	>sp|Q9DC23|DJC10_MOUSE DnaJ homolog subfamily C member 10 OS=Mus musculus GN=Dnajc10 PE=1 SV=2	64.427	1.2524	1.1727	0.93591
tr|A2BE93|A2BE93_MOUSE;sp|Q9EQU5|SET_MOUSE;tr|A2BE92|A2BE92_MOUSE	>tr|A2BE93|A2BE93_MOUSE Protein SET (Fragment) OS=Mus musculus GN=Set PE=2 SV=1;>sp|Q9EQU5|SET_MOUSE Protein SET OS=Mus musculus GN=Set PE=1 SV=1;>tr|A2BE92|A2BE92_MOUSE Protein SET (Fragment) OS=Mus musculus GN=Set PE=2 SV=1	323.01	0.83962	0.89916	0.93598
sp|Q9Z0H1|WDR46_MOUSE	>sp|Q9Z0H1|WDR46_MOUSE WD repeat-containing protein 46 OS=Mus musculus GN=Wdr46 PE=2 SV=1	81.556	0.66069	0.84869	0.93611
sp|O88967|YMEL1_MOUSE	>sp|O88967|YMEL1_MOUSE ATP-dependent zinc metalloprotease YME1L1 OS=Mus musculus GN=Yme1l1 PE=2 SV=1	158.95	1.1189	1.0053	0.93623
sp|P63085|MK01_MOUSE	>sp|P63085|MK01_MOUSE Mitogen-activated protein kinase 1 OS=Mus musculus GN=Mapk1 PE=1 SV=3	71.677	1.067	0.9453	0.93624
tr|E9Q640|E9Q640_MOUSE;sp|Q6NZN0|RBM26_MOUSE;tr|E9PYZ7|E9PYZ7_MOUSE	>tr|E9Q640|E9Q640_MOUSE RNA-binding protein 26 OS=Mus musculus GN=Rbm26 PE=2 SV=1;>sp|Q6NZN0|RBM26_MOUSE RNA-binding protein 26 OS=Mus musculus GN=Rbm26 PE=1 SV=2;>tr|E9PYZ7|E9PYZ7_MOUSE RNA-binding protein 26 OS=Mus musculus GN=Rbm26 PE=2 SV=1	47.74	0.95537	1.0153	0.93631
sp|Q9WU78|PDC6I_MOUSE	>sp|Q9WU78|PDC6I_MOUSE Programmed cell death 6-interacting protein OS=Mus musculus GN=Pdcd6ip PE=1 SV=3	323.31	1.1315	1.0191	0.93632
sp|Q60848|HELLS_MOUSE	>sp|Q60848|HELLS_MOUSE Lymphocyte-specific helicase OS=Mus musculus GN=Hells PE=1 SV=2	46.459	0.64988	0.88661	0.93633
sp|P62806|H4_MOUSE	>sp|P62806|H4_MOUSE Histone H4 OS=Mus musculus GN=Hist1h4a PE=1 SV=2	323.31	0.75958	0.79756	0.93635
sp|P29595|NEDD8_MOUSE	>sp|P29595|NEDD8_MOUSE NEDD8 OS=Mus musculus GN=Nedd8 PE=1 SV=2	54.709	1.1104	1.0033	0.93644
sp|Q91YE7|RBM5_MOUSE	>sp|Q91YE7|RBM5_MOUSE RNA-binding protein 5 OS=Mus musculus GN=Rbm5 PE=1 SV=1	74.571	0.87205	0.89696	0.93654
sp|P54775|PRS6B_MOUSE	>sp|P54775|PRS6B_MOUSE 26S protease regulatory subunit 6B OS=Mus musculus GN=Psmc4 PE=1 SV=2	301.7	1.0716	1.0731	0.93657
tr|E9QLB2|E9QLB2_MOUSE;sp|Q3UFF7|LYPL1_MOUSE	>tr|E9QLB2|E9QLB2_MOUSE Lysophospholipase-like protein 1 OS=Mus musculus GN=Lyplal1 PE=4 SV=1;>sp|Q3UFF7|LYPL1_MOUSE Lysophospholipase-like protein 1 OS=Mus musculus GN=Lyplal1 PE=1 SV=3	24.01	1.3756	1.2122	0.93658
sp|Q9D1D4|TMEDA_MOUSE	>sp|Q9D1D4|TMEDA_MOUSE Transmembrane emp24 domain-containing protein 10 OS=Mus musculus GN=Tmed10 PE=2 SV=1	29.108	1.0931	1.0815	0.93665
sp|Q4VA53|PDS5B_MOUSE;tr|F8WHU5|F8WHU5_MOUSE	>sp|Q4VA53|PDS5B_MOUSE Sister chromatid cohesion protein PDS5 homolog B OS=Mus musculus GN=Pds5b PE=1 SV=1;>tr|F8WHU5|F8WHU5_MOUSE Sister chromatid cohesion protein PDS5 homolog B OS=Mus musculus GN=Pds5b PE=2 SV=1	208.72	0.94712	0.99077	0.93685
sp|Q02819|NUCB1_MOUSE;tr|D3Z7D7|D3Z7D7_MOUSE;tr|H3BK79|H3BK79_MOUSE	>sp|Q02819|NUCB1_MOUSE Nucleobindin-1 OS=Mus musculus GN=Nucb1 PE=1 SV=2;>tr|D3Z7D7|D3Z7D7_MOUSE Nucleobindin-1 (Fragment) OS=Mus musculus GN=Nucb1 PE=2 SV=1;>tr|H3BK79|H3BK79_MOUSE Nucleobindin-1 (Fragment) OS=Mus musculus GN=Nucb1 PE=4 SV=1	87.686	1.0021	0.92364	0.93686
sp|Q99N94|RM09_MOUSE;tr|Q3UK02|Q3UK02_MOUSE	>sp|Q99N94|RM09_MOUSE 39S ribosomal protein L9, mitochondrial OS=Mus musculus GN=Mrpl9 PE=2 SV=2;>tr|Q3UK02|Q3UK02_MOUSE 39S ribosomal protein L9, mitochondrial OS=Mus musculus GN=Mrpl9 PE=2 SV=1	11.558	1.2144	1.0177	0.93686
tr|D3Z0M9|D3Z0M9_MOUSE	>tr|D3Z0M9|D3Z0M9_MOUSE MCG18410, isoform CRA_a OS=Mus musculus GN=Ddx23 PE=4 SV=1	51.378	0.94572	0.98661	0.93697
sp|Q99KQ4|NAMPT_MOUSE	>sp|Q99KQ4|NAMPT_MOUSE Nicotinamide phosphoribosyltransferase OS=Mus musculus GN=Nampt PE=1 SV=1	131.1	1.1906	1.0559	0.93699
sp|Q99K85|SERC_MOUSE;tr|Q3U6K9|Q3U6K9_MOUSE	>sp|Q99K85|SERC_MOUSE Phosphoserine aminotransferase OS=Mus musculus GN=Psat1 PE=1 SV=1;>tr|Q3U6K9|Q3U6K9_MOUSE Phosphoserine aminotransferase OS=Mus musculus GN=Psat1 PE=2 SV=1	323.31	0.78817	0.79587	0.93703
sp|P62960|YBOX1_MOUSE	>sp|P62960|YBOX1_MOUSE Nuclease-sensitive element-binding protein 1 OS=Mus musculus GN=Ybx1 PE=1 SV=3	323.31	0.86777	0.94936	0.93708
tr|E9Q3I8|E9Q3I8_MOUSE;tr|E9Q3I9|E9Q3I9_MOUSE;tr|E9Q3I4|E9Q3I4_MOUSE;tr|E9Q3I5|E9Q3I5_MOUSE;sp|Q9Z0R4|ITSN1_MOUSE;tr|E9Q0N0|E9Q0N0_MOUSE;tr|Q6NZJ5|Q6NZJ5_MOUSE	>tr|E9Q3I8|E9Q3I8_MOUSE Intersectin-1 OS=Mus musculus GN=Itsn1 PE=2 SV=1;>tr|E9Q3I9|E9Q3I9_MOUSE Intersectin-1 OS=Mus musculus GN=Itsn1 PE=2 SV=1;>tr|E9Q3I4|E9Q3I4_MOUSE Intersectin-1 OS=Mus musculus GN=Itsn1 PE=2 SV=1;>tr|E9Q3I5|E9Q3I5_MOUSE Intersectin-1	9.7622	1.0431	1.048	0.93713
tr|D3Z603|D3Z603_MOUSE;tr|Q5U5I3|Q5U5I3_MOUSE;sp|Q99N85|RT18A_MOUSE	>tr|D3Z603|D3Z603_MOUSE 28S ribosomal protein S18a, mitochondrial OS=Mus musculus GN=Mrps18a PE=4 SV=1;>tr|Q5U5I3|Q5U5I3_MOUSE 28S ribosomal protein S18a, mitochondrial OS=Mus musculus GN=Mrps18a PE=2 SV=1;>sp|Q99N85|RT18A_MOUSE 28S ribosomal protein S18a,	15.195	0.83687	1.0618	0.9372
sp|Q9DC16|ERGI1_MOUSE;tr|F6SLP4|F6SLP4_MOUSE	>sp|Q9DC16|ERGI1_MOUSE Endoplasmic reticulum-Golgi intermediate compartment protein 1 OS=Mus musculus GN=Ergic1 PE=1 SV=1;>tr|F6SLP4|F6SLP4_MOUSE Endoplasmic reticulum-Golgi intermediate compartment protein 1 (Fragment) OS=Mus musculus GN=Ergic1 PE=4 SV=1	3.3546	1.0716		0.9373
sp|P51569|AGAL_MOUSE;tr|Q8BGZ6|Q8BGZ6_MOUSE;tr|A2BDV6|A2BDV6_MOUSE	>sp|P51569|AGAL_MOUSE Alpha-galactosidase A OS=Mus musculus GN=Gla PE=1 SV=1;>tr|Q8BGZ6|Q8BGZ6_MOUSE Alpha-galactosidase A OS=Mus musculus GN=Gla PE=2 SV=1;>tr|A2BDV6|A2BDV6_MOUSE Alpha-galactosidase A (Fragment) OS=Mus musculus GN=Gla PE=2 SV=1	6.3457	0.89351		0.93733
sp|Q9D6K8|FUND2_MOUSE	>sp|Q9D6K8|FUND2_MOUSE FUN14 domain-containing protein 2 OS=Mus musculus GN=Fundc2 PE=2 SV=1	33.215	1.0297	1.1236	0.93735
sp|B2RY56|RBM25_MOUSE;tr|S4R2B0|S4R2B0_MOUSE	>sp|B2RY56|RBM25_MOUSE RNA-binding protein 25 OS=Mus musculus GN=Rbm25 PE=1 SV=2;>tr|S4R2B0|S4R2B0_MOUSE RNA-binding protein 25 (Fragment) OS=Mus musculus GN=Rbm25 PE=4 SV=1	87.815	0.94493	1.0626	0.93741
sp|Q9WTX5|SKP1_MOUSE	>sp|Q9WTX5|SKP1_MOUSE S-phase kinase-associated protein 1 OS=Mus musculus GN=Skp1 PE=1 SV=3	104.73	1.0015	0.93975	0.93747
sp|Q99N87|RT05_MOUSE	>sp|Q99N87|RT05_MOUSE 28S ribosomal protein S5, mitochondrial OS=Mus musculus GN=Mrps5 PE=2 SV=1	12.701	1.0502	1.0134	0.93747
sp|Q8BH69|SPS1_MOUSE	>sp|Q8BH69|SPS1_MOUSE Selenide, water dikinase 1 OS=Mus musculus GN=Sephs1 PE=2 SV=1	132.8	0.94873	0.96241	0.93755
sp|Q8BNY6|NCS1_MOUSE	>sp|Q8BNY6|NCS1_MOUSE Neuronal calcium sensor 1 OS=Mus musculus GN=Ncs1 PE=2 SV=3	2.6948	1.4175	0.98903	0.93759
sp|Q61696|HS71A_MOUSE;sp|P17879|HS71B_MOUSE	>sp|Q61696|HS71A_MOUSE Heat shock 70 kDa protein 1A OS=Mus musculus GN=Hspa1a PE=1 SV=2;>sp|P17879|HS71B_MOUSE Heat shock 70 kDa protein 1B OS=Mus musculus GN=Hspa1b PE=1 SV=3	90.031	1.0533	1.0309	0.93764
tr|H3BJI4|H3BJI4_MOUSE;tr|H3BJN8|H3BJN8_MOUSE;sp|Q9CPR1|RWDD4_MOUSE	>tr|H3BJI4|H3BJI4_MOUSE RWD domain containing 4A, isoform CRA_b OS=Mus musculus GN=Rwdd4a PE=4 SV=1;>tr|H3BJN8|H3BJN8_MOUSE RWD domain-containing protein 4 (Fragment) OS=Mus musculus GN=Rwdd4a PE=2 SV=1;>sp|Q9CPR1|RWDD4_MOUSE RWD domain-containing protein	5.018	0.75224	Heavy Labeled	0.93765
sp|Q9CQJ4|RING2_MOUSE	>sp|Q9CQJ4|RING2_MOUSE E3 ubiquitin-protein ligase RING2 OS=Mus musculus GN=Rnf2 PE=1 SV=1	27.311	1.0662	0.9554	0.93782
sp|A6H8H2|DEN4C_MOUSE;tr|E9Q449|E9Q449_MOUSE	>sp|A6H8H2|DEN4C_MOUSE DENN domain-containing protein 4C OS=Mus musculus GN=Dennd4c PE=1 SV=1;>tr|E9Q449|E9Q449_MOUSE DENN domain-containing protein 4C OS=Mus musculus GN=Dennd4c PE=2 SV=1	30.768	1.0428	0.9238	0.93787
sp|Q8BIQ5|CSTF2_MOUSE;tr|A2AEJ8|A2AEJ8_MOUSE	>sp|Q8BIQ5|CSTF2_MOUSE Cleavage stimulation factor subunit 2 OS=Mus musculus GN=Cstf2 PE=1 SV=2;>tr|A2AEJ8|A2AEJ8_MOUSE Cleavage stimulation factor subunit 2 (Fragment) OS=Mus musculus GN=Cstf2 PE=2 SV=1	130.58	1.0033	0.98469	0.93805
tr|F8WHT3|F8WHT3_MOUSE;sp|Q7TPM1|PRC2B_MOUSE;tr|F7AYW2|F7AYW2_MOUSE	>tr|F8WHT3|F8WHT3_MOUSE Protein PRRC2B OS=Mus musculus GN=Prrc2b PE=2 SV=1;>sp|Q7TPM1|PRC2B_MOUSE Protein PRRC2B OS=Mus musculus GN=Prrc2b PE=1 SV=1;>tr|F7AYW2|F7AYW2_MOUSE Protein PRRC2B (Fragment) OS=Mus musculus GN=Prrc2b PE=4 SV=1	270.25	1.0145	1.0209	0.93815
sp|Q9JMH6|TRXR1_MOUSE	>sp|Q9JMH6|TRXR1_MOUSE Thioredoxin reductase 1, cytoplasmic OS=Mus musculus GN=Txnrd1 PE=1 SV=3	118.51	0.91177	1.0241	0.93815
tr|E9Q8Q1|E9Q8Q1_MOUSE;tr|E9Q0U3|E9Q0U3_MOUSE;sp|Q8K3W0|BRE_MOUSE;tr|D3Z7P0|D3Z7P0_MOUSE	>tr|E9Q8Q1|E9Q8Q1_MOUSE BRCA1-A complex subunit BRE OS=Mus musculus GN=Bre PE=2 SV=1;>tr|E9Q0U3|E9Q0U3_MOUSE BRCA1-A complex subunit BRE OS=Mus musculus GN=Bre PE=2 SV=1;>sp|Q8K3W0|BRE_MOUSE BRCA1-A complex subunit BRE OS=Mus musculus GN=Bre PE=1 SV=2;>tr|	2.8057	0.75916		0.9382
sp|Q8BYA0|TBCD_MOUSE	>sp|Q8BYA0|TBCD_MOUSE Tubulin-specific chaperone D OS=Mus musculus GN=Tbcd PE=2 SV=1	151	0.93833	1.0663	0.93822
sp|Q9EQH2|ERAP1_MOUSE	>sp|Q9EQH2|ERAP1_MOUSE Endoplasmic reticulum aminopeptidase 1 OS=Mus musculus GN=Erap1 PE=2 SV=2	9.9126	1.0157	0.9523	0.93837
sp|Q9R1C7|PR40A_MOUSE	>sp|Q9R1C7|PR40A_MOUSE Pre-mRNA-processing factor 40 homolog A OS=Mus musculus GN=Prpf40a PE=1 SV=1	75.107	0.98004	1.0046	0.93839
sp|P18608|HMGN1_MOUSE;tr|D3Z607|D3Z607_MOUSE	>sp|P18608|HMGN1_MOUSE Non-histone chromosomal protein HMG-14 OS=Mus musculus GN=Hmgn1 PE=1 SV=2;>tr|D3Z607|D3Z607_MOUSE Non-histone chromosomal protein HMG-14 OS=Mus musculus GN=Hmgn1 PE=2 SV=1	208.9	1.0102	0.95391	0.9384
sp|Q8BXZ1|TMX3_MOUSE	>sp|Q8BXZ1|TMX3_MOUSE Protein disulfide-isomerase TMX3 OS=Mus musculus GN=Tmx3 PE=1 SV=2	23.638	1.1616	1.1266	0.93844
sp|Q9JJ78|TOPK_MOUSE;tr|D3YVF2|D3YVF2_MOUSE	>sp|Q9JJ78|TOPK_MOUSE Lymphokine-activated killer T-cell-originated protein kinase OS=Mus musculus GN=Pbk PE=2 SV=1;>tr|D3YVF2|D3YVF2_MOUSE Lymphokine-activated killer T-cell-originated protein kinase (Fragment) OS=Mus musculus GN=Pbk PE=2 SV=1	11.971	1.3185	1.1846	0.93852
sp|Q3UPF5|ZCCHV_MOUSE;tr|D3Z5I1|D3Z5I1_MOUSE;tr|G3X9X5|G3X9X5_MOUSE	>sp|Q3UPF5|ZCCHV_MOUSE Zinc finger CCCH-type antiviral protein 1 OS=Mus musculus GN=Zc3hav1 PE=1 SV=1;>tr|D3Z5I1|D3Z5I1_MOUSE Zinc finger CCCH-type antiviral protein 1 OS=Mus musculus GN=Zc3hav1 PE=2 SV=1;>tr|G3X9X5|G3X9X5_MOUSE Zinc finger CCCH type, anti	75.952	0.85531	0.98966	0.93854
tr|Q99N15|Q99N15_MOUSE;tr|A2AFQ2|A2AFQ2_MOUSE;sp|O08756|HCD2_MOUSE	>tr|Q99N15|Q99N15_MOUSE 17beta-hydroxysteroid dehydrogenase type 10/short chain L-3-hydroxyacyl-CoA dehydrogenase OS=Mus musculus GN=Hsd17b10 PE=2 SV=1;>tr|A2AFQ2|A2AFQ2_MOUSE 3-hydroxyacyl-CoA dehydrogenase type-2 OS=Mus musculus GN=Hsd17b10 PE=2 SV=1;>sp	323.31	1.0502	1.1421	0.93867
sp|Q9CWU9|NUP37_MOUSE	>sp|Q9CWU9|NUP37_MOUSE Nucleoporin Nup37 OS=Mus musculus GN=Nup37 PE=2 SV=2	2.7276	0.86568	0.94114	0.93882
sp|Q9JMG7|HDGR3_MOUSE	>sp|Q9JMG7|HDGR3_MOUSE Hepatoma-derived growth factor-related protein 3 OS=Mus musculus GN=Hdgfrp3 PE=1 SV=2	8.5566	1.0918	1.119	0.93887
sp|Q3U7R1|ESYT1_MOUSE	>sp|Q3U7R1|ESYT1_MOUSE Extended synaptotagmin-1 OS=Mus musculus GN=Esyt1 PE=2 SV=2	87.67	1.2269	1.183	0.93901
tr|D3YWT1|D3YWT1_MOUSE;tr|D3Z3N4|D3Z3N4_MOUSE	>tr|D3YWT1|D3YWT1_MOUSE MCG11326, isoform CRA_b OS=Mus musculus GN=Hnrnph3 PE=4 SV=1;>tr|D3Z3N4|D3Z3N4_MOUSE MCG11326, isoform CRA_a OS=Mus musculus GN=Hnrnph3 PE=4 SV=1	48.332	1.073	1.1239	0.93915
tr|A2AIH8|A2AIH8_MOUSE;sp|Q9D711|PIR_MOUSE	>tr|A2AIH8|A2AIH8_MOUSE Pirin (Fragment) OS=Mus musculus GN=Pir PE=2 SV=1;>sp|Q9D711|PIR_MOUSE Pirin OS=Mus musculus GN=Pir PE=2 SV=1	33.102	0.9808	1.0042	0.93916
sp|P52633|STAT6_MOUSE	>sp|P52633|STAT6_MOUSE Signal transducer and transcription activator 6 OS=Mus musculus GN=Stat6 PE=1 SV=2	9.5084	0.86927	0.94412	0.93918
sp|Q9CQM5|TXD17_MOUSE	>sp|Q9CQM5|TXD17_MOUSE Thioredoxin domain-containing protein 17 OS=Mus musculus GN=Txndc17 PE=1 SV=1	28.466	1.0274	1.0299	0.93925
tr|E9QAT0|E9QAT0_MOUSE;tr|Q6AXB7|Q6AXB7_MOUSE;sp|P35922|FMR1_MOUSE;tr|E9QAS8|E9QAS8_MOUSE	>tr|E9QAT0|E9QAT0_MOUSE Fragile X mental retardation protein 1 homolog OS=Mus musculus GN=Fmr1 PE=2 SV=1;>tr|Q6AXB7|Q6AXB7_MOUSE Fragile X mental retardation protein 1 homolog OS=Mus musculus GN=Fmr1 PE=2 SV=1;>sp|P35922|FMR1_MOUSE Fragile X mental retarda	166.46	0.93204	1.0082	0.93933
sp|P33609|DPOLA_MOUSE	>sp|P33609|DPOLA_MOUSE DNA polymerase alpha catalytic subunit OS=Mus musculus GN=Pola1 PE=1 SV=2	26.761	0.83508	0.9901	0.93934
tr|Q7TS64|Q7TS64_MOUSE;sp|Q99MK8|ARBK1_MOUSE	>tr|Q7TS64|Q7TS64_MOUSE Adrenergic receptor kinase, beta 1 OS=Mus musculus GN=Adrbk1 PE=2 SV=1;>sp|Q99MK8|ARBK1_MOUSE Beta-adrenergic receptor kinase 1 OS=Mus musculus GN=Adrbk1 PE=2 SV=2	7.9762	1.1438	0.89274	0.93937
sp|Q62095|DDX3Y_MOUSE	>sp|Q62095|DDX3Y_MOUSE ATP-dependent RNA helicase DDX3Y OS=Mus musculus GN=Ddx3y PE=1 SV=2	3.1821	0.84246	0.93485	0.93937
tr|E9PVA6|E9PVA6_MOUSE;tr|F6U8T2|F6U8T2_MOUSE;tr|F7BIK4|F7BIK4_MOUSE;tr|Q80XR8|Q80XR8_MOUSE;tr|J3QK07|J3QK07_MOUSE;tr|D3Z1I2|D3Z1I2_MOUSE;sp|Q9JLQ2|GIT2_MOUSE	>tr|E9PVA6|E9PVA6_MOUSE ARF GTPase-activating protein GIT2 OS=Mus musculus GN=Git2 PE=2 SV=1;>tr|F6U8T2|F6U8T2_MOUSE ARF GTPase-activating protein GIT2 (Fragment) OS=Mus musculus GN=Git2 PE=2 SV=1;>tr|F7BIK4|F7BIK4_MOUSE ARF GTPase-activating protein GIT2	5.7338	1.0777	1.1326	0.93951
sp|Q3B7Z2|OSBP1_MOUSE	>sp|Q3B7Z2|OSBP1_MOUSE Oxysterol-binding protein 1 OS=Mus musculus GN=Osbp PE=1 SV=3	76.297	1.0348	0.98604	0.93953
sp|P35282|RAB21_MOUSE	>sp|P35282|RAB21_MOUSE Ras-related protein Rab-21 OS=Mus musculus GN=Rab21 PE=1 SV=4	62.008	1.0246	1.0372	0.93958
sp|Q7TNC4|LC7L2_MOUSE;tr|Q05CX5|Q05CX5_MOUSE;tr|E9Q715|E9Q715_MOUSE;tr|E9PX54|E9PX54_MOUSE	>sp|Q7TNC4|LC7L2_MOUSE Putative RNA-binding protein Luc7-like 2 OS=Mus musculus GN=Luc7l2 PE=1 SV=1;>tr|Q05CX5|Q05CX5_MOUSE Luc7l2 protein OS=Mus musculus GN=Luc7l2 PE=2 SV=1;>tr|E9Q715|E9Q715_MOUSE Putative RNA-binding protein Luc7-like 2 OS=Mus musculus	176.02	0.87689	0.9178	0.93965
tr|A2AQD6|A2AQD6_MOUSE;tr|A2AQD5|A2AQD5_MOUSE;sp|Q922B9|SSFA2_MOUSE	>tr|A2AQD6|A2AQD6_MOUSE Sperm-specific antigen 2 homolog OS=Mus musculus GN=Ssfa2 PE=2 SV=1;>tr|A2AQD5|A2AQD5_MOUSE Sperm-specific antigen 2 homolog OS=Mus musculus GN=Ssfa2 PE=2 SV=1;>sp|Q922B9|SSFA2_MOUSE Sperm-specific antigen 2 homolog OS=Mus musculus	5.7769			0.93973
sp|Q64378|FKBP5_MOUSE	>sp|Q64378|FKBP5_MOUSE Peptidyl-prolyl cis-trans isomerase FKBP5 OS=Mus musculus GN=Fkbp5 PE=1 SV=1	76.082	1.0968	1.073	0.94002
sp|Q9CPT5|NOP16_MOUSE;tr|D3Z7M5|D3Z7M5_MOUSE	>sp|Q9CPT5|NOP16_MOUSE Nucleolar protein 16 OS=Mus musculus GN=Nop16 PE=2 SV=1;>tr|D3Z7M5|D3Z7M5_MOUSE Nucleolar protein 16 OS=Mus musculus GN=Nop16 PE=2 SV=1	26.892	0.54683	0.81003	0.94012
sp|Q9R0N0|GALK1_MOUSE	>sp|Q9R0N0|GALK1_MOUSE Galactokinase OS=Mus musculus GN=Galk1 PE=2 SV=2	60.036	1.1708	1.0693	0.94019
sp|Q99JB2|STML2_MOUSE;tr|A2AG39|A2AG39_MOUSE;tr|F6WI02|F6WI02_MOUSE	>sp|Q99JB2|STML2_MOUSE Stomatin-like protein 2, mitochondrial OS=Mus musculus GN=Stoml2 PE=1 SV=1;>tr|A2AG39|A2AG39_MOUSE Stomatin-like protein 2, mitochondrial (Fragment) OS=Mus musculus GN=Stoml2 PE=2 SV=1;>tr|F6WI02|F6WI02_MOUSE Stomatin-like protein 2,	286.33	1.0274	1.0923	0.94028
sp|Q505F5|LRC47_MOUSE;tr|E9PV22|E9PV22_MOUSE	>sp|Q505F5|LRC47_MOUSE Leucine-rich repeat-containing protein 47 OS=Mus musculus GN=Lrrc47 PE=1 SV=1;>tr|E9PV22|E9PV22_MOUSE Leucine-rich repeat-containing protein 47 OS=Mus musculus GN=Lrrc47 PE=2 SV=1	51.861	1.0742	1.1072	0.94042
sp|Q9Z2E1|MBD2_MOUSE	>sp|Q9Z2E1|MBD2_MOUSE Methyl-CpG-binding domain protein 2 OS=Mus musculus GN=Mbd2 PE=2 SV=2	12.37	1.6205	1.3198	0.94042
tr|B1AQD3|B1AQD3_MOUSE;tr|Q0PD20|Q0PD20_MOUSE;sp|Q64008|RAB34_MOUSE	>tr|B1AQD3|B1AQD3_MOUSE Ras-related protein Rab-34 OS=Mus musculus GN=Rab34 PE=2 SV=1;>tr|Q0PD20|Q0PD20_MOUSE Rab34 OS=Mus musculus GN=Rab34 PE=2 SV=1;>sp|Q64008|RAB34_MOUSE Ras-related protein Rab-34 OS=Mus musculus GN=Rab34 PE=1 SV=2	3.4181	0.87163	1.2229	0.94044
sp|Q9R1X4|TIM_MOUSE;tr|H7BX89|H7BX89_MOUSE	>sp|Q9R1X4|TIM_MOUSE Protein timeless homolog OS=Mus musculus GN=Timeless PE=1 SV=3;>tr|H7BX89|H7BX89_MOUSE Protein timeless homolog (Fragment) OS=Mus musculus GN=Timeless PE=2 SV=1	92.95	1.1542	1.1033	0.94048
sp|Q9CR39|WIPI3_MOUSE	>sp|Q9CR39|WIPI3_MOUSE WD repeat domain phosphoinositide-interacting protein 3 OS=Mus musculus GN=Wdr45b PE=2 SV=2	1.4445			0.94049
sp|P19426|NELFE_MOUSE;tr|G3UY39|G3UY39_MOUSE	>sp|P19426|NELFE_MOUSE Negative elongation factor E OS=Mus musculus GN=Nelfe PE=1 SV=2;>tr|G3UY39|G3UY39_MOUSE Negative elongation factor E (Fragment) OS=Mus musculus GN=Nelfe PE=2 SV=1	97.828	0.85714	0.93817	0.94057
tr|D3Z636|D3Z636_MOUSE;sp|Q91VM9|IPYR2_MOUSE;tr|D3Z096|D3Z096_MOUSE;tr|G8JL76|G8JL76_MOUSE	>tr|D3Z636|D3Z636_MOUSE Inorganic pyrophosphatase 2, mitochondrial OS=Mus musculus GN=Ppa2 PE=2 SV=1;>sp|Q91VM9|IPYR2_MOUSE Inorganic pyrophosphatase 2, mitochondrial OS=Mus musculus GN=Ppa2 PE=2 SV=1;>tr|D3Z096|D3Z096_MOUSE Inorganic pyrophosphatase 2, mi	32.16	1.1219	1.1077	0.94062
sp|Q3U3T8|WDR62_MOUSE;tr|E9QK36|E9QK36_MOUSE;tr|F6R9F0|F6R9F0_MOUSE	>sp|Q3U3T8|WDR62_MOUSE WD repeat-containing protein 62 OS=Mus musculus GN=Wdr62 PE=1 SV=2;>tr|E9QK36|E9QK36_MOUSE WD repeat-containing protein 62 OS=Mus musculus GN=Wdr62 PE=2 SV=1;>tr|F6R9F0|F6R9F0_MOUSE WD repeat-containing protein 62 (Fragment) OS=Mus m	15.623	1.0776	0.56383	0.94063
sp|Q61749|EI2BD_MOUSE;tr|D3Z780|D3Z780_MOUSE	>sp|Q61749|EI2BD_MOUSE Translation initiation factor eIF-2B subunit delta OS=Mus musculus GN=Eif2b4 PE=2 SV=2;>tr|D3Z780|D3Z780_MOUSE Translation initiation factor eIF-2B subunit delta OS=Mus musculus GN=Eif2b4 PE=2 SV=1	36.653	0.86313	0.92638	0.94069
sp|Q6PB66|LPPRC_MOUSE	>sp|Q6PB66|LPPRC_MOUSE Leucine-rich PPR motif-containing protein, mitochondrial OS=Mus musculus GN=Lrpprc PE=1 SV=2	323.31	0.92944	1.0051	0.94077
sp|Q7TPV4|MBB1A_MOUSE	>sp|Q7TPV4|MBB1A_MOUSE Myb-binding protein 1A OS=Mus musculus GN=Mybbp1a PE=1 SV=2	323.31	0.78357	0.95032	0.94092
sp|P70404|IDHG1_MOUSE	>sp|P70404|IDHG1_MOUSE Isocitrate dehydrogenase [NAD] subunit gamma 1, mitochondrial OS=Mus musculus GN=Idh3g PE=1 SV=1	61.72	1.0803	1.0964	0.94095
sp|Q9CWV6|PKRI1_MOUSE	>sp|Q9CWV6|PKRI1_MOUSE PRKR-interacting protein 1 OS=Mus musculus GN=Prkrip1 PE=1 SV=2	6.286	0.835	1.1432	0.94103
sp|P14873|MAP1B_MOUSE	>sp|P14873|MAP1B_MOUSE Microtubule-associated protein 1B OS=Mus musculus GN=Map1b PE=1 SV=2	323.31	0.87758	0.88382	0.94107
sp|B1ARW8|CA122_MOUSE;tr|E9Q9M4|E9Q9M4_MOUSE	>sp|B1ARW8|CA122_MOUSE Uncharacterized protein C1orf122 homolog OS=Mus musculus PE=2 SV=1;>tr|E9Q9M4|E9Q9M4_MOUSE Protein 1110065P20Rik OS=Mus musculus GN=1110065P20Rik PE=2 SV=1	5.0788	1.1781	1.088	0.94109
sp|Q8C4J7|TBL3_MOUSE;tr|F6YAR3|F6YAR3_MOUSE	>sp|Q8C4J7|TBL3_MOUSE Transducin beta-like protein 3 OS=Mus musculus GN=Tbl3 PE=2 SV=1;>tr|F6YAR3|F6YAR3_MOUSE Transducin beta-like protein 3 (Fragment) OS=Mus musculus GN=Tbl3 PE=4 SV=1	13.646	0.75271	0.91698	0.9411
sp|Q8CHT0|AL4A1_MOUSE	>sp|Q8CHT0|AL4A1_MOUSE Delta-1-pyrroline-5-carboxylate dehydrogenase, mitochondrial OS=Mus musculus GN=Aldh4a1 PE=1 SV=3	7.5272	1.3726	1.4685	0.94111
sp|O70311|NMT2_MOUSE	>sp|O70311|NMT2_MOUSE Glycylpeptide N-tetradecanoyltransferase 2 OS=Mus musculus GN=Nmt2 PE=1 SV=1	22.516	0.9761	0.86204	0.94113
sp|P49717|MCM4_MOUSE	>sp|P49717|MCM4_MOUSE DNA replication licensing factor MCM4 OS=Mus musculus GN=Mcm4 PE=2 SV=1	323.31	1.0478	1.0654	0.94133
sp|Q8BJL1|FBX30_MOUSE	>sp|Q8BJL1|FBX30_MOUSE F-box only protein 30 OS=Mus musculus GN=Fbxo30 PE=2 SV=2	23.577	0.80069	0.92424	0.94137
sp|Q9D1H8|RM53_MOUSE	>sp|Q9D1H8|RM53_MOUSE 39S ribosomal protein L53, mitochondrial OS=Mus musculus GN=Mrpl53 PE=2 SV=1	22.321	0.97832	0.97214	0.94137
sp|Q8CHH9|SEPT8_MOUSE;tr|B7ZC46|B7ZC46_MOUSE;tr|B1AQY9|B1AQY9_MOUSE;tr|B1AQZ0|B1AQZ0_MOUSE	>sp|Q8CHH9|SEPT8_MOUSE Septin-8 OS=Mus musculus GN=Sept8 PE=1 SV=4;>tr|B7ZC46|B7ZC46_MOUSE Septin-8 OS=Mus musculus GN=Sept8 PE=2 SV=1;>tr|B1AQY9|B1AQY9_MOUSE Septin-8 OS=Mus musculus GN=Sept8 PE=2 SV=1;>tr|B1AQZ0|B1AQZ0_MOUSE Septin-8 OS=Mus musculus GN=S	84.504	1.1341	0.95978	0.9415
tr|F6Y616|F6Y616_MOUSE;tr|G3UZS6|G3UZS6_MOUSE	>tr|F6Y616|F6Y616_MOUSE Polyadenylate-binding protein-interacting protein 1 OS=Mus musculus GN=Paip1 PE=2 SV=2;>tr|G3UZS6|G3UZS6_MOUSE Polyadenylate-binding protein-interacting protein 1 (Fragment) OS=Mus musculus GN=Paip1 PE=2 SV=2	2.7872	1.1251	1.1583	0.9415
sp|P23116|EIF3A_MOUSE	>sp|P23116|EIF3A_MOUSE Eukaryotic translation initiation factor 3 subunit A OS=Mus musculus GN=Eif3a PE=1 SV=5	291.56	0.85864	0.9032	0.94152
tr|E9Q2S9|E9Q2S9_MOUSE;sp|Q9CR29|CCD43_MOUSE	>tr|E9Q2S9|E9Q2S9_MOUSE Coiled-coil domain-containing protein 43 OS=Mus musculus GN=Ccdc43 PE=2 SV=1;>sp|Q9CR29|CCD43_MOUSE Coiled-coil domain-containing protein 43 OS=Mus musculus GN=Ccdc43 PE=1 SV=1	4.3375	0.47933	1.1266	0.94153
sp|Q5SF07|IF2B2_MOUSE;tr|A6X8Z3|A6X8Z3_MOUSE	>sp|Q5SF07|IF2B2_MOUSE Insulin-like growth factor 2 mRNA-binding protein 2 OS=Mus musculus GN=Igf2bp2 PE=1 SV=1;>tr|A6X8Z3|A6X8Z3_MOUSE Insulin-like growth factor 2 mRNA-binding protein 2 OS=Mus musculus GN=Igf2bp2 PE=2 SV=1	158.08	1.0719	1.1267	0.94161
sp|Q8CHY6|P66A_MOUSE;tr|E9QMN5|E9QMN5_MOUSE	>sp|Q8CHY6|P66A_MOUSE Transcriptional repressor p66 alpha OS=Mus musculus GN=Gatad2a PE=1 SV=2;>tr|E9QMN5|E9QMN5_MOUSE Transcriptional repressor p66 alpha OS=Mus musculus GN=Gatad2a PE=2 SV=1	120.08	1.2222	1.1283	0.94164
sp|P63024|VAMP3_MOUSE	>sp|P63024|VAMP3_MOUSE Vesicle-associated membrane protein 3 OS=Mus musculus GN=Vamp3 PE=1 SV=1	76.67	1.0764	1.0344	0.94165
sp|Q91YP3|DEOC_MOUSE	>sp|Q91YP3|DEOC_MOUSE Putative deoxyribose-phosphate aldolase OS=Mus musculus GN=Dera PE=2 SV=1	2.6743	0.9852	1.2041	0.94168
sp|Q9Z1P6|NDUA7_MOUSE	>sp|Q9Z1P6|NDUA7_MOUSE NADH dehydrogenase [ubiquinone] 1 alpha subcomplex subunit 7 OS=Mus musculus GN=Ndufa7 PE=1 SV=3	13.02	0.47386	0.89368	0.94179
tr|F7BJB9|F7BJB9_MOUSE	>tr|F7BJB9|F7BJB9_MOUSE Protein Morc3 OS=Mus musculus GN=Morc3 PE=2 SV=1	41.164	0.80846	0.9746	0.94181
sp|Q8K212|PACS1_MOUSE	>sp|Q8K212|PACS1_MOUSE Phosphofurin acidic cluster sorting protein 1 OS=Mus musculus GN=Pacs1 PE=1 SV=2	19.732	1.1649	1.1479	0.94186
sp|O70152|DPM1_MOUSE;tr|A2BDX2|A2BDX2_MOUSE	>sp|O70152|DPM1_MOUSE Dolichol-phosphate mannosyltransferase OS=Mus musculus GN=Dpm1 PE=2 SV=1;>tr|A2BDX2|A2BDX2_MOUSE Dolichol-phosphate mannosyltransferase OS=Mus musculus GN=Dpm1 PE=2 SV=1	1.7936	1.3807	1.2557	0.94187
sp|Q9CQ10|CHMP3_MOUSE	>sp|Q9CQ10|CHMP3_MOUSE Charged multivesicular body protein 3 OS=Mus musculus GN=Chmp3 PE=1 SV=3	16.413	1.0646	1.0129	0.94218
sp|Q04207|TF65_MOUSE	>sp|Q04207|TF65_MOUSE Transcription factor p65 OS=Mus musculus GN=Rela PE=1 SV=1	13.807	1.0989	1.101	0.94221
sp|P12815|PDCD6_MOUSE	>sp|P12815|PDCD6_MOUSE Programmed cell death protein 6 OS=Mus musculus GN=Pdcd6 PE=1 SV=2	15.2	0.96297	0.98769	0.94225
sp|Q8VE22|RT23_MOUSE;tr|Q3TI14|Q3TI14_MOUSE;tr|F7ARZ1|F7ARZ1_MOUSE;tr|A7M7Q8|A7M7Q8_MOUSE;tr|Q5SXC9|Q5SXC9_MOUSE	>sp|Q8VE22|RT23_MOUSE 28S ribosomal protein S23, mitochondrial OS=Mus musculus GN=Mrps23 PE=2 SV=1;>tr|Q3TI14|Q3TI14_MOUSE 28S ribosomal protein S23, mitochondrial OS=Mus musculus GN=Mrps23 PE=2 SV=1;>tr|F7ARZ1|F7ARZ1_MOUSE 28S ribosomal protein S23, mitoc	176.73	1.0147	1.0453	0.94226
sp|P27641|XRCC5_MOUSE	>sp|P27641|XRCC5_MOUSE X-ray repair cross-complementing protein 5 OS=Mus musculus GN=Xrcc5 PE=2 SV=4	4.4568	1.9173	1.0761	0.94235
sp|O54781|SRPK2_MOUSE	>sp|O54781|SRPK2_MOUSE SRSF protein kinase 2 OS=Mus musculus GN=Srpk2 PE=1 SV=2	7.1372	Light Labeled	1.1594	0.94236
sp|P26187|MGMT_MOUSE	>sp|P26187|MGMT_MOUSE Methylated-DNA--protein-cysteine methyltransferase OS=Mus musculus GN=Mgmt PE=1 SV=3	44.23	1.5262	1.1899	0.94239
sp|P53994|RAB2A_MOUSE	>sp|P53994|RAB2A_MOUSE Ras-related protein Rab-2A OS=Mus musculus GN=Rab2a PE=1 SV=1	73.79	1.1465	0.97574	0.94242
sp|O08807|PRDX4_MOUSE	>sp|O08807|PRDX4_MOUSE Peroxiredoxin-4 OS=Mus musculus GN=Prdx4 PE=1 SV=1	311.46	1.1329	1.0368	0.94248
sp|Q9CQ48|NUDC2_MOUSE;tr|E0CYQ2|E0CYQ2_MOUSE	>sp|Q9CQ48|NUDC2_MOUSE NudC domain-containing protein 2 OS=Mus musculus GN=Nudcd2 PE=1 SV=1;>tr|E0CYQ2|E0CYQ2_MOUSE NudC domain-containing protein 2 OS=Mus musculus GN=Nudcd2 PE=2 SV=1	121.86	1.0756	1.018	0.94249
sp|P48771|CX7A2_MOUSE	>sp|P48771|CX7A2_MOUSE Cytochrome c oxidase subunit 7A2, mitochondrial OS=Mus musculus GN=Cox7a2 PE=1 SV=2	8.6988	1.0881	1.0693	0.94253
sp|Q64475|H2B1B_MOUSE;sp|P70696|H2B1A_MOUSE;sp|Q9D2U9|H2B3A_MOUSE	>sp|Q64475|H2B1B_MOUSE Histone H2B type 1-B OS=Mus musculus GN=Hist1h2bb PE=1 SV=3;>sp|P70696|H2B1A_MOUSE Histone H2B type 1-A OS=Mus musculus GN=Hist1h2ba PE=1 SV=3;>sp|Q9D2U9|H2B3A_MOUSE Histone H2B type 3-A OS=Mus musculus GN=Hist3h2ba PE=1 SV=3	323.31	0.76515	0.81661	0.94262
sp|Q9CY97|SSU72_MOUSE	>sp|Q9CY97|SSU72_MOUSE RNA polymerase II subunit A C-terminal domain phosphatase SSU72 OS=Mus musculus GN=Ssu72 PE=2 SV=1	19.739	0.86185		0.94268
tr|D3Z767|D3Z767_MOUSE;sp|Q9D6K7|TTC33_MOUSE;tr|D3Z1T8|D3Z1T8_MOUSE	>tr|D3Z767|D3Z767_MOUSE Tetratricopeptide repeat protein 33 (Fragment) OS=Mus musculus GN=Ttc33 PE=2 SV=1;>sp|Q9D6K7|TTC33_MOUSE Tetratricopeptide repeat protein 33 OS=Mus musculus GN=Ttc33 PE=2 SV=1;>tr|D3Z1T8|D3Z1T8_MOUSE Tetratricopeptide repeat protein	11.671	0.85222	Light Labeled	0.94272
sp|P46467|VPS4B_MOUSE	>sp|P46467|VPS4B_MOUSE Vacuolar protein sorting-associated protein 4B OS=Mus musculus GN=Vps4b PE=1 SV=2	39.262	1.0399	1.0105	0.94278
sp|Q9Z1Q9|SYVC_MOUSE;tr|G3UY93|G3UY93_MOUSE	>sp|Q9Z1Q9|SYVC_MOUSE Valine--tRNA ligase OS=Mus musculus GN=Vars PE=2 SV=1;>tr|G3UY93|G3UY93_MOUSE Valine--tRNA ligase (Fragment) OS=Mus musculus GN=Vars PE=2 SV=1	317.91	0.91053	0.98805	0.94281
tr|D3Z0Q6|D3Z0Q6_MOUSE;sp|Q9Z1E4|GYS1_MOUSE	>tr|D3Z0Q6|D3Z0Q6_MOUSE Glycogen [starch] synthase, muscle OS=Mus musculus GN=Gys1 PE=2 SV=1;>sp|Q9Z1E4|GYS1_MOUSE Glycogen [starch] synthase, muscle OS=Mus musculus GN=Gys1 PE=1 SV=2	19.182	1.7355	1.0826	0.94321
tr|Q99LB4|Q99LB4_MOUSE;tr|D3YTL5|D3YTL5_MOUSE;sp|P24452|CAPG_MOUSE;tr|D3YU77|D3YU77_MOUSE	>tr|Q99LB4|Q99LB4_MOUSE Capping protein (Actin filament), gelsolin-like OS=Mus musculus GN=Capg PE=1 SV=1;>tr|D3YTL5|D3YTL5_MOUSE Macrophage-capping protein (Fragment) OS=Mus musculus GN=Capg PE=2 SV=1;>sp|P24452|CAPG_MOUSE Macrophage-capping protein OS=Mu	302.23	1.1775	0.99171	0.94325
sp|P70444|BID_MOUSE	>sp|P70444|BID_MOUSE BH3-interacting domain death agonist OS=Mus musculus GN=Bid PE=1 SV=2	24.194	0.83827	0.78726	0.94334
sp|Q9DCF9|SSRG_MOUSE	>sp|Q9DCF9|SSRG_MOUSE Translocon-associated protein subunit gamma OS=Mus musculus GN=Ssr3 PE=1 SV=1	3.2099	1.1728	1.2442	0.9434
sp|Q9D051|ODPB_MOUSE	>sp|Q9D051|ODPB_MOUSE Pyruvate dehydrogenase E1 component subunit beta, mitochondrial OS=Mus musculus GN=Pdhb PE=1 SV=1	230.57	1.0604	1.0857	0.94352
sp|Q5NCR9|NSRP1_MOUSE	>sp|Q5NCR9|NSRP1_MOUSE Nuclear speckle splicing regulatory protein 1 OS=Mus musculus GN=Nsrp1 PE=1 SV=1	14.868	0.98416	1.0241	0.94354
sp|P63005|LIS1_MOUSE	>sp|P63005|LIS1_MOUSE Platelet-activating factor acetylhydrolase IB subunit alpha OS=Mus musculus GN=Pafah1b1 PE=1 SV=2	69.927	0.89999	1.0649	0.9437
sp|Q64327|MEA1_MOUSE	>sp|Q64327|MEA1_MOUSE Male-enhanced antigen 1 OS=Mus musculus GN=Mea1 PE=2 SV=1	25.14	1.0046	0.94281	0.94373
sp|Q8BIJ7|RUFY1_MOUSE	>sp|Q8BIJ7|RUFY1_MOUSE RUN and FYVE domain-containing protein 1 OS=Mus musculus GN=Rufy1 PE=1 SV=1	10.285	0.91568	0.91965	0.94375
sp|P17809|GTR1_MOUSE	>sp|P17809|GTR1_MOUSE Solute carrier family 2, facilitated glucose transporter member 1 OS=Mus musculus GN=Slc2a1 PE=1 SV=4	4.6338	1.8332		0.94391
sp|Q9WTI7|MYO1C_MOUSE	>sp|Q9WTI7|MYO1C_MOUSE Unconventional myosin-Ic OS=Mus musculus GN=Myo1c PE=1 SV=2	323.31	1.0446	1.0315	0.94407
sp|P26883|FKB1A_MOUSE	>sp|P26883|FKB1A_MOUSE Peptidyl-prolyl cis-trans isomerase FKBP1A OS=Mus musculus GN=Fkbp1a PE=1 SV=2	65.206	0.99435	0.95636	0.94411
sp|Q9D6J3|CCD94_MOUSE	>sp|Q9D6J3|CCD94_MOUSE Coiled-coil domain-containing protein 94 OS=Mus musculus GN=Ccdc94 PE=1 SV=1	9.072	0.78686	1.0458	0.94416
sp|Q99LT0|DPY30_MOUSE	>sp|Q99LT0|DPY30_MOUSE Protein dpy-30 homolog OS=Mus musculus GN=Dpy30 PE=1 SV=1	157.29	1.0007	1.0444	0.94422
sp|Q3TXS7|PSMD1_MOUSE	>sp|Q3TXS7|PSMD1_MOUSE 26S proteasome non-ATPase regulatory subunit 1 OS=Mus musculus GN=Psmd1 PE=1 SV=1	207.65	1.0249	0.99527	0.94432
sp|P50516|VATA_MOUSE	>sp|P50516|VATA_MOUSE V-type proton ATPase catalytic subunit A OS=Mus musculus GN=Atp6v1a PE=1 SV=2	312.14	1.1275	1.1106	0.94432
sp|P53811|PIPNB_MOUSE	>sp|P53811|PIPNB_MOUSE Phosphatidylinositol transfer protein beta isoform OS=Mus musculus GN=Pitpnb PE=1 SV=2	37.797	0.93622	0.84726	0.94447
sp|Q9CW79|GOGA1_MOUSE	>sp|Q9CW79|GOGA1_MOUSE Golgin subfamily A member 1 OS=Mus musculus GN=Golga1 PE=1 SV=2	24.559	0.89743	0.90925	0.94462
tr|G5E829|G5E829_MOUSE	>tr|G5E829|G5E829_MOUSE MCG13663, isoform CRA_a OS=Mus musculus GN=Atp2b1 PE=3 SV=1	127.04	1.0871	1.0405	0.94467
tr|A2AAN0|A2AAN0_MOUSE;sp|O35250|EXOC7_MOUSE;tr|A2AAN3|A2AAN3_MOUSE	>tr|A2AAN0|A2AAN0_MOUSE Exocyst complex component 7 OS=Mus musculus GN=Exoc7 PE=2 SV=1;>sp|O35250|EXOC7_MOUSE Exocyst complex component 7 OS=Mus musculus GN=Exoc7 PE=1 SV=2;>tr|A2AAN3|A2AAN3_MOUSE Exocyst complex component 7 (Fragment) OS=Mus musculus GN=E	8.0716	1.0685	1.0782	0.94468
sp|Q8R1I1|QCR9_MOUSE	>sp|Q8R1I1|QCR9_MOUSE Cytochrome b-c1 complex subunit 9 OS=Mus musculus GN=Uqcr10 PE=1 SV=1	8.705	0.9563	1.1035	0.94482
tr|E9Q3B5|E9Q3B5_MOUSE;sp|P62876|RPAB5_MOUSE	>tr|E9Q3B5|E9Q3B5_MOUSE Uncharacterized protein OS=Mus musculus GN=Gm10774 PE=3 SV=1;>sp|P62876|RPAB5_MOUSE DNA-directed RNA polymerases I, II, and III subunit RPABC5 OS=Mus musculus GN=Polr2l PE=2 SV=1	2.4577	0.75648	Heavy Labeled	0.94494
sp|P33215|NEDD1_MOUSE	>sp|P33215|NEDD1_MOUSE Protein NEDD1 OS=Mus musculus GN=Nedd1 PE=2 SV=2	57.355	0.98847	1.1162	0.94501
sp|Q9Z1W9|STK39_MOUSE	>sp|Q9Z1W9|STK39_MOUSE STE20/SPS1-related proline-alanine-rich protein kinase OS=Mus musculus GN=Stk39 PE=1 SV=1	3.7447	Heavy Labeled	Light Labeled	0.94506
sp|Q9D7B6|ACAD8_MOUSE;tr|D3YTT4|D3YTT4_MOUSE	>sp|Q9D7B6|ACAD8_MOUSE Isobutyryl-CoA dehydrogenase, mitochondrial OS=Mus musculus GN=Acad8 PE=2 SV=2;>tr|D3YTT4|D3YTT4_MOUSE Isobutyryl-CoA dehydrogenase, mitochondrial OS=Mus musculus GN=Acad8 PE=2 SV=1	27.821	1.3161	1.07	0.94507
sp|Q9CXW3|CYBP_MOUSE	>sp|Q9CXW3|CYBP_MOUSE Calcyclin-binding protein OS=Mus musculus GN=Cacybp PE=1 SV=1	197	0.90455	0.932	0.94516
sp|Q9D6J6|NDUV2_MOUSE	>sp|Q9D6J6|NDUV2_MOUSE NADH dehydrogenase [ubiquinone] flavoprotein 2, mitochondrial OS=Mus musculus GN=Ndufv2 PE=1 SV=2	25.122	0.60085	0.87669	0.94519
sp|Q8R4U7|LUZP1_MOUSE	>sp|Q8R4U7|LUZP1_MOUSE Leucine zipper protein 1 OS=Mus musculus GN=Luzp1 PE=1 SV=2	91.047	0.99027	1.097	0.94519
tr|F8WIE5|F8WIE5_MOUSE;sp|Q69ZR2|HECD1_MOUSE	>tr|F8WIE5|F8WIE5_MOUSE E3 ubiquitin-protein ligase HECTD1 OS=Mus musculus GN=Hectd1 PE=2 SV=1;>sp|Q69ZR2|HECD1_MOUSE E3 ubiquitin-protein ligase HECTD1 OS=Mus musculus GN=Hectd1 PE=1 SV=2	13.919	0.85298	0.94635	0.94542
sp|P20108|PRDX3_MOUSE	>sp|P20108|PRDX3_MOUSE Thioredoxin-dependent peroxide reductase, mitochondrial OS=Mus musculus GN=Prdx3 PE=1 SV=1	89.519	0.99479	1.1097	0.94578
tr|E9Q9H6|E9Q9H6_MOUSE;tr|D3Z3R7|D3Z3R7_MOUSE;sp|Q8C0P7|ZN451_MOUSE	>tr|E9Q9H6|E9Q9H6_MOUSE Zinc finger protein 451 OS=Mus musculus GN=Zfp451 PE=2 SV=1;>tr|D3Z3R7|D3Z3R7_MOUSE Zinc finger protein 451 OS=Mus musculus GN=Zfp451 PE=2 SV=1;>sp|Q8C0P7|ZN451_MOUSE Zinc finger protein 451 OS=Mus musculus GN=Znf451 PE=2 SV=1	5.3176	1.3722		0.9458
sp|P09671|SODM_MOUSE	>sp|P09671|SODM_MOUSE Superoxide dismutase [Mn], mitochondrial OS=Mus musculus GN=Sod2 PE=1 SV=3	68.081	1.1385	1.1028	0.946
sp|Q9WUP7|UCHL5_MOUSE	>sp|Q9WUP7|UCHL5_MOUSE Ubiquitin carboxyl-terminal hydrolase isozyme L5 OS=Mus musculus GN=Uchl5 PE=2 SV=2	48.618	0.92382	0.98039	0.94607
sp|Q9EP71|RAI14_MOUSE	>sp|Q9EP71|RAI14_MOUSE Ankycorbin OS=Mus musculus GN=Rai14 PE=1 SV=1	86.795	1.0257	0.98548	0.94611
sp|Q3V300|KIF22_MOUSE	>sp|Q3V300|KIF22_MOUSE Kinesin-like protein KIF22 OS=Mus musculus GN=Kif22 PE=2 SV=2	27.12	1.3297	1.3161	0.94611
sp|Q9WU28|PFD5_MOUSE;tr|E9PVG3|E9PVG3_MOUSE;tr|E9PZ62|E9PZ62_MOUSE;tr|E9Q093|E9Q093_MOUSE	>sp|Q9WU28|PFD5_MOUSE Prefoldin subunit 5 OS=Mus musculus GN=Pfdn5 PE=1 SV=1;>tr|E9PVG3|E9PVG3_MOUSE Prefoldin subunit 5 OS=Mus musculus GN=Pfdn5 PE=4 SV=1;>tr|E9PZ62|E9PZ62_MOUSE Prefoldin subunit 5 OS=Mus musculus GN=Pfdn5 PE=2 SV=1;>tr|E9Q093|E9Q093_MOU	31.121	0.99646	0.90077	0.94615
sp|Q8BMJ3|IF1AX_MOUSE	>sp|Q8BMJ3|IF1AX_MOUSE Eukaryotic translation initiation factor 1A, X-chromosomal OS=Mus musculus GN=Eif1ax PE=2 SV=3	100.29	0.81859	0.89499	0.94617
sp|Q9CQI3|GMFB_MOUSE	>sp|Q9CQI3|GMFB_MOUSE Glia maturation factor beta OS=Mus musculus GN=Gmfb PE=1 SV=3	25.254	0.99769	0.98399	0.94619
tr|Q9CQB4|Q9CQB4_MOUSE;sp|Q9D855|QCR7_MOUSE	>tr|Q9CQB4|Q9CQB4_MOUSE Cytochrome b-c1 complex subunit 7 OS=Mus musculus GN=Uqcrb PE=3 SV=1;>sp|Q9D855|QCR7_MOUSE Cytochrome b-c1 complex subunit 7 OS=Mus musculus GN=Uqcrb PE=1 SV=3	45.38	0.93924	1.0502	0.94621
tr|F6T9K1|F6T9K1_MOUSE;sp|Q9D6N5|NC2A_MOUSE;tr|D3YY09|D3YY09_MOUSE;tr|D3YYC2|D3YYC2_MOUSE;tr|G3UXH5|G3UXH5_MOUSE	>tr|F6T9K1|F6T9K1_MOUSE Dr1-associated corepressor OS=Mus musculus GN=Drap1 PE=2 SV=2;>sp|Q9D6N5|NC2A_MOUSE Dr1-associated corepressor OS=Mus musculus GN=Drap1 PE=2 SV=3;>tr|D3YY09|D3YY09_MOUSE Dr1-associated corepressor OS=Mus musculus GN=Drap1 PE=2 SV=1;	8.2557	0.82986	1.0644	0.94631
tr|Q8BVY0|Q8BVY0_MOUSE	>tr|Q8BVY0|Q8BVY0_MOUSE Protein Rsl1d1 OS=Mus musculus GN=Rsl1d1 PE=2 SV=1	323.31	0.85793	0.96631	0.94649
tr|G3UVU9|G3UVU9_MOUSE;tr|F6VRF7|F6VRF7_MOUSE;tr|F6VMC4|F6VMC4_MOUSE;sp|Q9ERI5|JMJD6_MOUSE	>tr|G3UVU9|G3UVU9_MOUSE Bifunctional arginine demethylase and lysyl-hydroxylase JMJD6 OS=Mus musculus GN=Jmjd6 PE=4 SV=1;>tr|F6VRF7|F6VRF7_MOUSE Bifunctional arginine demethylase and lysyl-hydroxylase JMJD6 (Fragment) OS=Mus musculus GN=Jmjd6 PE=2 SV=1;>tr	15.078	1.1395	1.0936	0.94654
sp|P47809|MP2K4_MOUSE;tr|B1ATL6|B1ATL6_MOUSE	>sp|P47809|MP2K4_MOUSE Dual specificity mitogen-activated protein kinase kinase 4 OS=Mus musculus GN=Map2k4 PE=1 SV=2;>tr|B1ATL6|B1ATL6_MOUSE Dual-specificity mitogen-activated protein kinase kinase 4 (Fragment) OS=Mus musculus GN=Map2k4 PE=2 SV=1	45.695	1.1783	1.0931	0.94662
sp|P43277|H13_MOUSE	>sp|P43277|H13_MOUSE Histone H1.3 OS=Mus musculus GN=Hist1h1d PE=1 SV=2	323.31	0.65571	0.7662	0.94671
sp|Q9ESX5|DKC1_MOUSE;tr|B7ZCL7|B7ZCL7_MOUSE	>sp|Q9ESX5|DKC1_MOUSE H/ACA ribonucleoprotein complex subunit 4 OS=Mus musculus GN=Dkc1 PE=1 SV=4;>tr|B7ZCL7|B7ZCL7_MOUSE H/ACA ribonucleoprotein complex subunit 4 (Fragment) OS=Mus musculus GN=Dkc1 PE=2 SV=1	218.5	0.83855	0.97719	0.94671
sp|Q91YU8|SSF1_MOUSE	>sp|Q91YU8|SSF1_MOUSE Suppressor of SWI4 1 homolog OS=Mus musculus GN=Ppan PE=2 SV=2	61.484	0.69714	0.83852	0.94674
sp|Q6P1G0|HEAT6_MOUSE	>sp|Q6P1G0|HEAT6_MOUSE HEAT repeat-containing protein 6 OS=Mus musculus GN=Heatr6 PE=2 SV=1	6.012	0.88471	0.95966	0.94697
sp|P26638|SYSC_MOUSE;tr|Q8C483|Q8C483_MOUSE;tr|A2AFS0|A2AFS0_MOUSE	>sp|P26638|SYSC_MOUSE Serine--tRNA ligase, cytoplasmic OS=Mus musculus GN=Sars PE=2 SV=3;>tr|Q8C483|Q8C483_MOUSE Serine--tRNA ligase, cytoplasmic OS=Mus musculus GN=Sars PE=2 SV=1;>tr|A2AFS0|A2AFS0_MOUSE Serine--tRNA ligase, cytoplasmic (Fragment) OS=Mus m	190.67	0.88775	0.97581	0.9471
sp|Q9Z1J3|NFS1_MOUSE	>sp|Q9Z1J3|NFS1_MOUSE Cysteine desulfurase, mitochondrial OS=Mus musculus GN=Nfs1 PE=2 SV=3	13.873	1.0044	1.196	0.94717
sp|Q4VAA2|CDV3_MOUSE	>sp|Q4VAA2|CDV3_MOUSE Protein CDV3 OS=Mus musculus GN=Cdv3 PE=1 SV=2	189.51	0.892	0.90028	0.94728
sp|Q91ZR1|RAB4B_MOUSE	>sp|Q91ZR1|RAB4B_MOUSE Ras-related protein Rab-4B OS=Mus musculus GN=Rab4b PE=2 SV=2	4.2458			0.94738
sp|Q8K3W3|CASC3_MOUSE	>sp|Q8K3W3|CASC3_MOUSE Protein CASC3 OS=Mus musculus GN=Casc3 PE=1 SV=3	12.054	0.85823	0.82579	0.94739
sp|Q921S7|RM37_MOUSE	>sp|Q921S7|RM37_MOUSE 39S ribosomal protein L37, mitochondrial OS=Mus musculus GN=Mrpl37 PE=2 SV=1	12.246	1.0173	1.0157	0.94741
sp|O35593|PSDE_MOUSE	>sp|O35593|PSDE_MOUSE 26S proteasome non-ATPase regulatory subunit 14 OS=Mus musculus GN=Psmd14 PE=1 SV=2	125.26	1.0501	1.0073	0.94752
sp|P39429|TRAF2_MOUSE	>sp|P39429|TRAF2_MOUSE TNF receptor-associated factor 2 OS=Mus musculus GN=Traf2 PE=1 SV=1	18.096	0.72975	0.74374	0.94763
sp|Q8BTS4|NUP54_MOUSE	>sp|Q8BTS4|NUP54_MOUSE Nuclear pore complex protein Nup54 OS=Mus musculus GN=Nup54 PE=1 SV=1	24.985	0.96696	0.86317	0.94767
sp|P51150|RAB7A_MOUSE	>sp|P51150|RAB7A_MOUSE Ras-related protein Rab-7a OS=Mus musculus GN=Rab7a PE=1 SV=2	179.85	1.0168	1.0298	0.94767
tr|Q9D4G5|Q9D4G5_MOUSE;tr|Q8K205|Q8K205_MOUSE	>tr|Q9D4G5|Q9D4G5_MOUSE Blood vessel epicardial substance OS=Mus musculus GN=Pop1 PE=2 SV=1;>tr|Q8K205|Q8K205_MOUSE Blood vessel epicardial substance OS=Mus musculus GN=Pop1 PE=2 SV=1	50.193	0.71345	0.84118	0.94771
sp|Q8CJF7|ELYS_MOUSE	>sp|Q8CJF7|ELYS_MOUSE Protein ELYS OS=Mus musculus GN=Ahctf1 PE=1 SV=1	30.4	0.9949	1.1768	0.94772
sp|Q9JJA4|WDR12_MOUSE	>sp|Q9JJA4|WDR12_MOUSE Ribosome biogenesis protein WDR12 OS=Mus musculus GN=Wdr12 PE=2 SV=1	20.584	0.85236	1.0968	0.94777
sp|P26450|P85A_MOUSE;tr|Q80UI5|Q80UI5_MOUSE	>sp|P26450|P85A_MOUSE Phosphatidylinositol 3-kinase regulatory subunit alpha OS=Mus musculus GN=Pik3r1 PE=1 SV=2;>tr|Q80UI5|Q80UI5_MOUSE Phosphatidylinositol 3-kinase regulatory subunit alpha OS=Mus musculus GN=Pik3r1 PE=2 SV=1	17.319	1.6659	0.89387	0.94782
sp|Q9EQC5|NTKL_MOUSE	>sp|Q9EQC5|NTKL_MOUSE N-terminal kinase-like protein OS=Mus musculus GN=Scyl1 PE=1 SV=1	42.3	1.0538	1.122	0.94808
sp|Q99L04|DHRS1_MOUSE	>sp|Q99L04|DHRS1_MOUSE Dehydrogenase/reductase SDR family member 1 OS=Mus musculus GN=Dhrs1 PE=2 SV=1	6.102	1.2084	1.3979	0.9481
sp|P54276|MSH6_MOUSE	>sp|P54276|MSH6_MOUSE DNA mismatch repair protein Msh6 OS=Mus musculus GN=Msh6 PE=1 SV=3	240.79	1.081	1.1338	0.94821
sp|Q9DAS9|GBG12_MOUSE	>sp|Q9DAS9|GBG12_MOUSE Guanine nucleotide-binding protein G(I)/G(S)/G(O) subunit gamma-12 OS=Mus musculus GN=Gng12 PE=1 SV=3	33.747	1.0587	1.0465	0.94826
sp|Q8R0G9|NU133_MOUSE	>sp|Q8R0G9|NU133_MOUSE Nuclear pore complex protein Nup133 OS=Mus musculus GN=Nup133 PE=1 SV=2	26.823	1.0222	1.0702	0.94827
sp|Q6PB44|PTN23_MOUSE	>sp|Q6PB44|PTN23_MOUSE Tyrosine-protein phosphatase non-receptor type 23 OS=Mus musculus GN=Ptpn23 PE=1 SV=2	96.077	1.0012	1.0581	0.94852
sp|P33611|DPOA2_MOUSE;tr|Q8C2T6|Q8C2T6_MOUSE	>sp|P33611|DPOA2_MOUSE DNA polymerase alpha subunit B OS=Mus musculus GN=Pola2 PE=1 SV=2;>tr|Q8C2T6|Q8C2T6_MOUSE DNA polymerase alpha subunit B OS=Mus musculus GN=Pola2 PE=2 SV=1	24.372	0.9785	1.0241	0.94853
sp|Q9DBL1|ACDSB_MOUSE;tr|E9Q5L3|E9Q5L3_MOUSE	>sp|Q9DBL1|ACDSB_MOUSE Short/branched chain specific acyl-CoA dehydrogenase, mitochondrial OS=Mus musculus GN=Acadsb PE=1 SV=1;>tr|E9Q5L3|E9Q5L3_MOUSE Short/branched chain-specific acyl-CoA dehydrogenase, mitochondrial OS=Mus musculus GN=Acadsb PE=2 SV=1	210.77	1.1316	1.073	0.94855
sp|Q9EP72|EMC7_MOUSE	>sp|Q9EP72|EMC7_MOUSE ER membrane protein complex subunit 7 OS=Mus musculus GN=Emc7 PE=2 SV=1	6.8317	1.1096	1.165	0.94861
sp|Q8K297|GT251_MOUSE	>sp|Q8K297|GT251_MOUSE Procollagen galactosyltransferase 1 OS=Mus musculus GN=Colgalt1 PE=1 SV=2	133.06	0.95071	0.93681	0.94863
tr|B7ZCU2|B7ZCU2_MOUSE;tr|B7ZCU5|B7ZCU5_MOUSE;tr|B7ZCU4|B7ZCU4_MOUSE;tr|B7ZCU3|B7ZCU3_MOUSE;tr|B7ZCU0|B7ZCU0_MOUSE;tr|J3QNK8|J3QNK8_MOUSE;sp|Q8CBW3|ABI1_MOUSE	>tr|B7ZCU2|B7ZCU2_MOUSE Abl interactor 1 OS=Mus musculus GN=Abi1 PE=2 SV=1;>tr|B7ZCU5|B7ZCU5_MOUSE Abl interactor 1 OS=Mus musculus GN=Abi1 PE=2 SV=1;>tr|B7ZCU4|B7ZCU4_MOUSE Abl interactor 1 OS=Mus musculus GN=Abi1 PE=2 SV=1;>tr|B7ZCU3|B7ZCU3_MOUSE Abl int	20.271	0.97145	1.0167	0.94871
sp|Q8CFX1|G6PE_MOUSE;tr|A2A7A7|A2A7A7_MOUSE	>sp|Q8CFX1|G6PE_MOUSE GDH/6PGL endoplasmic bifunctional protein OS=Mus musculus GN=H6pd PE=2 SV=2;>tr|A2A7A7|A2A7A7_MOUSE GDH/6PGL endoplasmic bifunctional protein OS=Mus musculus GN=H6pd PE=2 SV=1	12.167	2.0282	Heavy Labeled	0.94879
sp|Q8BYB9|PGLT1_MOUSE	>sp|Q8BYB9|PGLT1_MOUSE Protein O-glucosyltransferase 1 OS=Mus musculus GN=Poglut1 PE=2 SV=2	2.3105	1.0313	1.1205	0.94893
tr|D3YUW8|D3YUW8_MOUSE;tr|D3YUX1|D3YUX1_MOUSE;tr|Q0VGT3|Q0VGT3_MOUSE;sp|Q8BZH4|POGZ_MOUSE	>tr|D3YUW8|D3YUW8_MOUSE Pogo transposable element with ZNF domain OS=Mus musculus GN=Pogz PE=2 SV=1;>tr|D3YUX1|D3YUX1_MOUSE Pogo transposable element with ZNF domain OS=Mus musculus GN=Pogz PE=2 SV=1;>tr|Q0VGT3|Q0VGT3_MOUSE Pogo transposable element with Z	39.719	0.82804	1.1591	0.94902
sp|Q9CQ88|TSN31_MOUSE	>sp|Q9CQ88|TSN31_MOUSE Tetraspanin-31 OS=Mus musculus GN=Tspan31 PE=1 SV=1	8.7406	1.0317	Light Labeled	0.94905
tr|Q91YZ2|Q91YZ2_MOUSE;sp|P56546|CTBP2_MOUSE;tr|E9PWQ9|E9PWQ9_MOUSE;tr|E9Q0T4|E9Q0T4_MOUSE	>tr|Q91YZ2|Q91YZ2_MOUSE C-terminal binding protein 2, isoform CRA_b OS=Mus musculus GN=Ctbp2 PE=2 SV=1;>sp|P56546|CTBP2_MOUSE C-terminal-binding protein 2 OS=Mus musculus GN=Ctbp2 PE=1 SV=2;>tr|E9PWQ9|E9PWQ9_MOUSE C-terminal-binding protein 2 (Fragment) OS	11.505	0.8936	0.9735	0.94912
sp|Q9CQ79|TXND9_MOUSE	>sp|Q9CQ79|TXND9_MOUSE Thioredoxin domain-containing protein 9 OS=Mus musculus GN=Txndc9 PE=1 SV=1	21.946	0.88043	1.0117	0.94922
sp|Q62048|PEA15_MOUSE	>sp|Q62048|PEA15_MOUSE Astrocytic phosphoprotein PEA-15 OS=Mus musculus GN=Pea15 PE=1 SV=1	6.2603	0.55965		0.94926
sp|Q8VHK9|DHX36_MOUSE	>sp|Q8VHK9|DHX36_MOUSE Probable ATP-dependent RNA helicase DHX36 OS=Mus musculus GN=Dhx36 PE=2 SV=2	37.285	0.93895	0.81528	0.9494
tr|Q543K9|Q543K9_MOUSE;sp|P23492|PNPH_MOUSE	>tr|Q543K9|Q543K9_MOUSE Purine nucleoside phosphorylase OS=Mus musculus GN=Pnp PE=2 SV=1;>sp|P23492|PNPH_MOUSE Purine nucleoside phosphorylase OS=Mus musculus GN=Pnp PE=1 SV=2	138.91	1.0012	0.98263	0.94945
sp|Q9D600|PSF2_MOUSE	>sp|Q9D600|PSF2_MOUSE DNA replication complex GINS protein PSF2 OS=Mus musculus GN=Gins2 PE=1 SV=1	8.3848	1.1054	0.9528	0.94964
sp|Q99P72|RTN4_MOUSE	>sp|Q99P72|RTN4_MOUSE Reticulon-4 OS=Mus musculus GN=Rtn4 PE=1 SV=2	175.71	1.314	1.1464	0.94976
sp|Q9QYB5|ADDG_MOUSE	>sp|Q9QYB5|ADDG_MOUSE Gamma-adducin OS=Mus musculus GN=Add3 PE=1 SV=2	27.056	1.1735	1.0647	0.94985
sp|Q9CR98|F136A_MOUSE	>sp|Q9CR98|F136A_MOUSE Protein FAM136A OS=Mus musculus GN=Fam136a PE=1 SV=1	6.7529	0.99612	0.89677	0.94991
sp|Q62426|CYTB_MOUSE	>sp|Q62426|CYTB_MOUSE Cystatin-B OS=Mus musculus GN=Cstb PE=1 SV=1	161.75	1.0699	1.0508	0.95004
sp|P35486|ODPA_MOUSE	>sp|P35486|ODPA_MOUSE Pyruvate dehydrogenase E1 component subunit alpha, somatic form, mitochondrial OS=Mus musculus GN=Pdha1 PE=1 SV=1	102.5	1.0174	1.0466	0.95007
sp|Q925I1|ATAD3_MOUSE	>sp|Q925I1|ATAD3_MOUSE ATPase family AAA domain-containing protein 3 OS=Mus musculus GN=Atad3 PE=1 SV=1	323.31	0.86784	1.0746	0.95009
sp|P62751|RL23A_MOUSE;tr|D3YWP3|D3YWP3_MOUSE;tr|D3Z1D6|D3Z1D6_MOUSE;tr|D3YU45|D3YU45_MOUSE;tr|D3YU46|D3YU46_MOUSE	>sp|P62751|RL23A_MOUSE 60S ribosomal protein L23a OS=Mus musculus GN=Rpl23a PE=1 SV=1;>tr|D3YWP3|D3YWP3_MOUSE MCG1034428 OS=Mus musculus GN=Rpl23a-ps3 PE=3 SV=1;>tr|D3Z1D6|D3Z1D6_MOUSE Protein Gm10335 OS=Mus musculus GN=Gm10335 PE=3 SV=1;>tr|D3YU45|D3YU45_	104.09	0.85694	0.96415	0.95011
sp|Q5F2E7|NUFP2_MOUSE	>sp|Q5F2E7|NUFP2_MOUSE Nuclear fragile X mental retardation-interacting protein 2 OS=Mus musculus GN=Nufip2 PE=1 SV=1	149.34	0.89868	1.01	0.95015
sp|Q9DBR0|AKAP8_MOUSE	>sp|Q9DBR0|AKAP8_MOUSE A-kinase anchor protein 8 OS=Mus musculus GN=Akap8 PE=1 SV=1	136.87	0.88436	0.95418	0.95025
tr|Q91Z50|Q91Z50_MOUSE;sp|P39749|FEN1_MOUSE	>tr|Q91Z50|Q91Z50_MOUSE Flap endonuclease 1 OS=Mus musculus GN=Fen1 PE=2 SV=1;>sp|P39749|FEN1_MOUSE Flap endonuclease 1 OS=Mus musculus GN=Fen1 PE=1 SV=1	251.47	1.0271	1.1121	0.95029
sp|Q8C4B4|U119B_MOUSE	>sp|Q8C4B4|U119B_MOUSE Protein unc-119 homolog B OS=Mus musculus GN=Unc119b PE=2 SV=1	30.329	1.2132	1.2219	0.95042
sp|Q8BFY6|PEF1_MOUSE	>sp|Q8BFY6|PEF1_MOUSE Peflin OS=Mus musculus GN=Pef1 PE=2 SV=1	6.2435	0.99781	0.89593	0.95054
sp|Q78JW9|UBFD1_MOUSE	>sp|Q78JW9|UBFD1_MOUSE Ubiquitin domain-containing protein UBFD1 OS=Mus musculus GN=Ubfd1 PE=1 SV=2	15.062	0.99851	0.83565	0.95056
sp|Q60960|IMA5_MOUSE;tr|G3UXT6|G3UXT6_MOUSE;tr|G3UZK5|G3UZK5_MOUSE	>sp|Q60960|IMA5_MOUSE Importin subunit alpha-5 OS=Mus musculus GN=Kpna1 PE=1 SV=2;>tr|G3UXT6|G3UXT6_MOUSE Importin subunit alpha-5 OS=Mus musculus GN=Kpna1 PE=2 SV=1;>tr|G3UZK5|G3UZK5_MOUSE Importin subunit alpha-5 OS=Mus musculus GN=Kpna1 PE=2 SV=1	14.177	0.91967	0.92553	0.95072
sp|Q9CY16|RT28_MOUSE	>sp|Q9CY16|RT28_MOUSE 28S ribosomal protein S28, mitochondrial OS=Mus musculus GN=Mrps28 PE=2 SV=1	10.64	0.9995	1.0913	0.95091
sp|Q9QZQ8|H2AY_MOUSE	>sp|Q9QZQ8|H2AY_MOUSE Core histone macro-H2A.1 OS=Mus musculus GN=H2afy PE=1 SV=3	219.57	1.0321	1.0687	0.95095
sp|Q99L48|NMD3_MOUSE	>sp|Q99L48|NMD3_MOUSE 60S ribosomal export protein NMD3 OS=Mus musculus GN=Nmd3 PE=2 SV=1	30.988	0.49235	0.92411	0.95096
sp|Q9CZX0|ELP3_MOUSE	>sp|Q9CZX0|ELP3_MOUSE Elongator complex protein 3 OS=Mus musculus GN=Elp3 PE=2 SV=1	2.116	Light Labeled	Light Labeled	0.95098
sp|Q9CT10|RANB3_MOUSE	>sp|Q9CT10|RANB3_MOUSE Ran-binding protein 3 OS=Mus musculus GN=Ranbp3 PE=1 SV=2	267.76	1.0142	0.96535	0.95108
sp|Q62084|PP14B_MOUSE	>sp|Q62084|PP14B_MOUSE Protein phosphatase 1 regulatory subunit 14B OS=Mus musculus GN=Ppp1r14b PE=1 SV=2	64.028	0.89136	0.90627	0.95116
sp|Q99KY4|GAK_MOUSE	>sp|Q99KY4|GAK_MOUSE Cyclin-G-associated kinase OS=Mus musculus GN=Gak PE=1 SV=2	10.025	1.1148	1.0876	0.95123
sp|Q9CRD0|OCAD1_MOUSE	>sp|Q9CRD0|OCAD1_MOUSE OCIA domain-containing protein 1 OS=Mus musculus GN=Ociad1 PE=1 SV=1	256.02	1.2409	1.0971	0.95126
sp|Q8R035|ICT1_MOUSE;tr|A2A6T4|A2A6T4_MOUSE	>sp|Q8R035|ICT1_MOUSE Peptidyl-tRNA hydrolase ICT1, mitochondrial OS=Mus musculus GN=Ict1 PE=1 SV=1;>tr|A2A6T4|A2A6T4_MOUSE Immature colon carcinoma transcript 1, isoform CRA_c OS=Mus musculus GN=Ict1 PE=4 SV=1	15.065	1.0821	0.91513	0.9513
sp|Q3TJZ6|FA98A_MOUSE	>sp|Q3TJZ6|FA98A_MOUSE Protein FAM98A OS=Mus musculus GN=Fam98a PE=2 SV=1	31.233	0.9604	0.96762	0.95138
sp|Q8R361|RFIP5_MOUSE	>sp|Q8R361|RFIP5_MOUSE Rab11 family-interacting protein 5 OS=Mus musculus GN=Rab11fip5 PE=1 SV=2	26.808	1.2363	1.1688	0.95142
sp|Q8BHL3|TB10B_MOUSE	>sp|Q8BHL3|TB10B_MOUSE TBC1 domain family member 10B OS=Mus musculus GN=Tbc1d10b PE=1 SV=2	2.3045	0.9464	0.93333	0.95153
sp|O35134|RPA1_MOUSE	>sp|O35134|RPA1_MOUSE DNA-directed RNA polymerase I subunit RPA1 OS=Mus musculus GN=Polr1a PE=1 SV=2	27.567	0.66511	0.86701	0.95158
sp|Q8CH18|CCAR1_MOUSE	>sp|Q8CH18|CCAR1_MOUSE Cell division cycle and apoptosis regulator protein 1 OS=Mus musculus GN=Ccar1 PE=1 SV=1	95.224	1.0001	0.94738	0.95165
sp|Q9CQH7|BT3L4_MOUSE	>sp|Q9CQH7|BT3L4_MOUSE Transcription factor BTF3 homolog 4 OS=Mus musculus GN=Btf3l4 PE=2 SV=1	18.622	0.89385	0.97888	0.95168
sp|Q9Z1D1|EIF3G_MOUSE	>sp|Q9Z1D1|EIF3G_MOUSE Eukaryotic translation initiation factor 3 subunit G OS=Mus musculus GN=Eif3g PE=1 SV=2	203.49	0.81777	0.95007	0.95172
sp|Q9CZ44|NSF1C_MOUSE;tr|A2AT02|A2AT02_MOUSE	>sp|Q9CZ44|NSF1C_MOUSE NSFL1 cofactor p47 OS=Mus musculus GN=Nsfl1c PE=1 SV=1;>tr|A2AT02|A2AT02_MOUSE NSFL1 cofactor p47 OS=Mus musculus GN=Nsfl1c PE=2 SV=1	323.31	0.96378	0.92995	0.95182
sp|Q9CZL5|PHS2_MOUSE	>sp|Q9CZL5|PHS2_MOUSE Pterin-4-alpha-carbinolamine dehydratase 2 OS=Mus musculus GN=Pcbd2 PE=1 SV=2	3.5147	Heavy Labeled		0.95185
sp|P31324|KAP3_MOUSE;tr|H3BK84|H3BK84_MOUSE	>sp|P31324|KAP3_MOUSE cAMP-dependent protein kinase type II-beta regulatory subunit OS=Mus musculus GN=Prkar2b PE=1 SV=3;>tr|H3BK84|H3BK84_MOUSE cAMP-dependent protein kinase type II-beta regulatory subunit OS=Mus musculus GN=Prkar2b PE=2 SV=1	45.156	1.0346	0.9793	0.95217
sp|Q9CY45|N6MT2_MOUSE	>sp|Q9CY45|N6MT2_MOUSE N(6)-adenine-specific DNA methyltransferase 2 OS=Mus musculus GN=N6amt2 PE=2 SV=1	4.8968	1.0808	0.95443	0.95222
sp|Q922Y1|UBXN1_MOUSE	>sp|Q922Y1|UBXN1_MOUSE UBX domain-containing protein 1 OS=Mus musculus GN=Ubxn1 PE=1 SV=1	86.227	0.9503	1.0032	0.95231
sp|O35639|ANXA3_MOUSE	>sp|O35639|ANXA3_MOUSE Annexin A3 OS=Mus musculus GN=Anxa3 PE=1 SV=4	323.31	0.99674	0.95333	0.9524
sp|Q7TT37|ELP1_MOUSE	>sp|Q7TT37|ELP1_MOUSE Elongator complex protein 1 OS=Mus musculus GN=Ikbkap PE=2 SV=2	42.541	0.74255	0.90742	0.95241
sp|Q9Z2Q6|SEPT5_MOUSE	>sp|Q9Z2Q6|SEPT5_MOUSE Septin-5 OS=Mus musculus GN=Sept5 PE=1 SV=2	10.062	1.0384	1.018	0.95243
tr|G5E8J3|G5E8J3_MOUSE;sp|Q8K1X1|WDR11_MOUSE	>tr|G5E8J3|G5E8J3_MOUSE Bromodomain and WD repeat domain containing 2, isoform CRA_a OS=Mus musculus GN=Wdr11 PE=4 SV=1;>sp|Q8K1X1|WDR11_MOUSE WD repeat-containing protein 11 OS=Mus musculus GN=Wdr11 PE=2 SV=1	4.9765	1.2056	1.0851	0.95247
sp|P59108|CPNE2_MOUSE	>sp|P59108|CPNE2_MOUSE Copine-2 OS=Mus musculus GN=Cpne2 PE=2 SV=1	38.377	0.97146	1.2392	0.95249
sp|Q9Z120|TRMB_MOUSE;tr|D3Z7D2|D3Z7D2_MOUSE	>sp|Q9Z120|TRMB_MOUSE tRNA (guanine-N(7)-)-methyltransferase OS=Mus musculus GN=Mettl1 PE=2 SV=1;>tr|D3Z7D2|D3Z7D2_MOUSE tRNA (guanine-N(7)-)-methyltransferase OS=Mus musculus GN=Mettl1 PE=2 SV=1	4.8911	0.70926	1.0426	0.95252
sp|Q9CPX8|QCR10_MOUSE	>sp|Q9CPX8|QCR10_MOUSE Cytochrome b-c1 complex subunit 10 OS=Mus musculus GN=Uqcr11 PE=2 SV=1	1.4335		1.0796	0.95254
sp|Q64010|CRK_MOUSE;tr|Q5ND50|Q5ND50_MOUSE	>sp|Q64010|CRK_MOUSE Adapter molecule crk OS=Mus musculus GN=Crk PE=1 SV=1;>tr|Q5ND50|Q5ND50_MOUSE Adapter molecule crk OS=Mus musculus GN=Crk PE=2 SV=2	91.108	1.0514	0.97429	0.95258
sp|O70310|NMT1_MOUSE	>sp|O70310|NMT1_MOUSE Glycylpeptide N-tetradecanoyltransferase 1 OS=Mus musculus GN=Nmt1 PE=1 SV=1	65.285	0.98519	0.94912	0.95269
sp|Q9CQA1|TPPC5_MOUSE	>sp|Q9CQA1|TPPC5_MOUSE Trafficking protein particle complex subunit 5 OS=Mus musculus GN=Trappc5 PE=1 SV=1	1.8915	1.0918	1.1267	0.95273
sp|O55201|SPT5H_MOUSE	>sp|O55201|SPT5H_MOUSE Transcription elongation factor SPT5 OS=Mus musculus GN=Supt5h PE=1 SV=1	217.24	1.1762	1.1044	0.95276
sp|Q8R2U6|NUDT4_MOUSE;sp|P0C028|NUD11_MOUSE;sp|P0C027|NUD10_MOUSE	>sp|Q8R2U6|NUDT4_MOUSE Diphosphoinositol polyphosphate phosphohydrolase 2 OS=Mus musculus GN=Nudt4 PE=1 SV=1;>sp|P0C028|NUD11_MOUSE Diphosphoinositol polyphosphate phosphohydrolase 3-beta OS=Mus musculus GN=Nudt11 PE=1 SV=1;>sp|P0C027|NUD10_MOUSE Diphospho	6.7974	0.83434	1.0272	0.95298
sp|P30681|HMGB2_MOUSE	>sp|P30681|HMGB2_MOUSE High mobility group protein B2 OS=Mus musculus GN=Hmgb2 PE=1 SV=3	88.461	0.99231	0.9319	0.95303
sp|A2BDX3|MOCS3_MOUSE	>sp|A2BDX3|MOCS3_MOUSE Adenylyltransferase and sulfurtransferase MOCS3 OS=Mus musculus GN=Mocs3 PE=2 SV=1	2.0304	0.86845	0.95614	0.95316
tr|F6RPJ9|F6RPJ9_MOUSE;sp|Q9JHR7|IDE_MOUSE	>tr|F6RPJ9|F6RPJ9_MOUSE Insulin-degrading enzyme (Fragment) OS=Mus musculus GN=Ide PE=3 SV=1;>sp|Q9JHR7|IDE_MOUSE Insulin-degrading enzyme OS=Mus musculus GN=Ide PE=1 SV=1	36.981	0.91173	0.95268	0.9532
sp|Q3TIU4|PDE12_MOUSE	>sp|Q3TIU4|PDE12_MOUSE 2,5-phosphodiesterase 12 OS=Mus musculus GN=Pde12 PE=2 SV=2	9.59	1.0922	1.0199	0.9533
sp|Q99LC2|CSTF1_MOUSE	>sp|Q99LC2|CSTF1_MOUSE Cleavage stimulation factor subunit 1 OS=Mus musculus GN=Cstf1 PE=2 SV=1	42.872	1.0079	1.0319	0.95337
sp|Q8CGZ0|CHERP_MOUSE;tr|G5E8I8|G5E8I8_MOUSE	>sp|Q8CGZ0|CHERP_MOUSE Calcium homeostasis endoplasmic reticulum protein OS=Mus musculus GN=Cherp PE=1 SV=1;>tr|G5E8I8|G5E8I8_MOUSE Calcium homeostasis endoplasmic reticulum protein OS=Mus musculus GN=Cherp PE=4 SV=1	17.991	0.96196	0.96498	0.95341
sp|P62746|RHOB_MOUSE	>sp|P62746|RHOB_MOUSE Rho-related GTP-binding protein RhoB OS=Mus musculus GN=Rhob PE=1 SV=1	3.9021	0.47777	0.84438	0.95347
sp|Q9CXK8|NIP7_MOUSE;tr|E9Q109|E9Q109_MOUSE	>sp|Q9CXK8|NIP7_MOUSE 60S ribosome subunit biogenesis protein NIP7 homolog OS=Mus musculus GN=Nip7 PE=2 SV=1;>tr|E9Q109|E9Q109_MOUSE 60S ribosome subunit biogenesis protein NIP7 homolog OS=Mus musculus GN=Nip7 PE=2 SV=1	12.091	0.95247	0.85242	0.95351
tr|E9PX53|E9PX53_MOUSE;tr|E9QPR5|E9QPR5_MOUSE;sp|Q8K2V1|PP4R1_MOUSE;tr|E0CYV2|E0CYV2_MOUSE;tr|F6TLH3|F6TLH3_MOUSE;tr|E0CXK8|E0CXK8_MOUSE	>tr|E9PX53|E9PX53_MOUSE Serine/threonine-protein phosphatase 4 regulatory subunit 1 OS=Mus musculus GN=Ppp4r1 PE=2 SV=1;>tr|E9QPR5|E9QPR5_MOUSE Serine/threonine-protein phosphatase 4 regulatory subunit 1 OS=Mus musculus GN=Ppp4r1 PE=2 SV=1;>sp|Q8K2V1|PP4R1	22.285	0.84202	0.8526	0.95353
sp|Q8BTZ7|GMPPB_MOUSE	>sp|Q8BTZ7|GMPPB_MOUSE Mannose-1-phosphate guanyltransferase beta OS=Mus musculus GN=Gmppb PE=2 SV=1	39.513	1.1039	0.94025	0.95363
tr|E9QKA4|E9QKA4_MOUSE;tr|A2A8V8|A2A8V8_MOUSE;tr|A2A8V9|A2A8V9_MOUSE;tr|E9PUK6|E9PUK6_MOUSE;sp|Q52KI8|SRRM1_MOUSE	>tr|E9QKA4|E9QKA4_MOUSE Serine/arginine repetitive matrix protein 1 OS=Mus musculus GN=Srrm1 PE=2 SV=1;>tr|A2A8V8|A2A8V8_MOUSE Serine/arginine repetitive matrix protein 1 OS=Mus musculus GN=Srrm1 PE=2 SV=1;>tr|A2A8V9|A2A8V9_MOUSE Serine/arginine repetitive	59.747	1.0342	0.97507	0.95364
sp|Q8BU30|SYIC_MOUSE	>sp|Q8BU30|SYIC_MOUSE Isoleucine--tRNA ligase, cytoplasmic OS=Mus musculus GN=Iars PE=2 SV=2	191.48	0.94983	0.97126	0.95367
sp|Q8BJH1|ZC21A_MOUSE	>sp|Q8BJH1|ZC21A_MOUSE Zinc finger C2HC domain-containing protein 1A OS=Mus musculus GN=Zc2hc1a PE=2 SV=1	10.295	0.89622	0.97925	0.95375
sp|Q9CZH3|PSMG3_MOUSE;tr|S4R185|S4R185_MOUSE	>sp|Q9CZH3|PSMG3_MOUSE Proteasome assembly chaperone 3 OS=Mus musculus GN=Psmg3 PE=1 SV=1;>tr|S4R185|S4R185_MOUSE Uncharacterized protein (Fragment) OS=Mus musculus PE=4 SV=1	35.493	0.93363	1.2685	0.95397
sp|P26350|PTMA_MOUSE	>sp|P26350|PTMA_MOUSE Prothymosin alpha OS=Mus musculus GN=Ptma PE=1 SV=2	255.67	0.99598	0.98183	0.954
sp|Q03958|PFD6_MOUSE;tr|G3UYF9|G3UYF9_MOUSE	>sp|Q03958|PFD6_MOUSE Prefoldin subunit 6 OS=Mus musculus GN=Pfdn6 PE=2 SV=1;>tr|G3UYF9|G3UYF9_MOUSE Prefoldin subunit 6 OS=Mus musculus GN=H2-Ke2 PE=2 SV=1	66.634	0.99255	0.97075	0.95401
sp|P14901|HMOX1_MOUSE;tr|H3BKP1|H3BKP1_MOUSE	>sp|P14901|HMOX1_MOUSE Heme oxygenase 1 OS=Mus musculus GN=Hmox1 PE=1 SV=1;>tr|H3BKP1|H3BKP1_MOUSE Heme oxygenase 1 (Fragment) OS=Mus musculus GN=Hmox1 PE=2 SV=1	5.5239	1.5133	1.2195	0.95409
sp|P67871|CSK2B_MOUSE;tr|G3UXG7|G3UXG7_MOUSE;tr|G3UZJ5|G3UZJ5_MOUSE;tr|G3UZA4|G3UZA4_MOUSE;tr|G3UXU2|G3UXU2_MOUSE;tr|G3UZX4|G3UZX4_MOUSE	>sp|P67871|CSK2B_MOUSE Casein kinase II subunit beta OS=Mus musculus GN=Csnk2b PE=1 SV=1;>tr|G3UXG7|G3UXG7_MOUSE Casein kinase II subunit beta OS=Mus musculus GN=Csnk2b PE=2 SV=1;>tr|G3UZJ5|G3UZJ5_MOUSE Casein kinase II subunit beta (Fragment) OS=Mus muscu	24.803	1.0042	1.0804	0.9543
sp|Q9D0E1|HNRPM_MOUSE	>sp|Q9D0E1|HNRPM_MOUSE Heterogeneous nuclear ribonucleoprotein M OS=Mus musculus GN=Hnrnpm PE=1 SV=3	323.31	1.0126	1.023	0.95431
tr|G3X922|G3X922_MOUSE	>tr|G3X922|G3X922_MOUSE MCG115602 OS=Mus musculus GN=Dnajc13 PE=4 SV=1	78.166	1.0362	1.1279	0.95432
sp|P70677|CASP3_MOUSE	>sp|P70677|CASP3_MOUSE Caspase-3 OS=Mus musculus GN=Casp3 PE=1 SV=1	28.421	1.1599	1.1264	0.95433
tr|E0CYI9|E0CYI9_MOUSE;tr|E9PWI6|E9PWI6_MOUSE;sp|Q8CHG3|GCC2_MOUSE;tr|B2RSU7|B2RSU7_MOUSE	>tr|E0CYI9|E0CYI9_MOUSE GRIP and coiled-coil domain-containing protein 2 OS=Mus musculus GN=Gcc2 PE=2 SV=1;>tr|E9PWI6|E9PWI6_MOUSE GRIP and coiled-coil domain-containing protein 2 OS=Mus musculus GN=Gcc2 PE=2 SV=1;>sp|Q8CHG3|GCC2_MOUSE GRIP and coiled-coil	35.032	Heavy Labeled	1.0642	0.95439
sp|Q61753|SERA_MOUSE	>sp|Q61753|SERA_MOUSE D-3-phosphoglycerate dehydrogenase OS=Mus musculus GN=Phgdh PE=1 SV=3	323.31	0.84348	0.89838	0.9545
tr|G3X9U9|G3X9U9_MOUSE;sp|Q9CQ92|FIS1_MOUSE	>tr|G3X9U9|G3X9U9_MOUSE Fission 1 (Mitochondrial outer membrane) homolog (Yeast), isoform CRA_c OS=Mus musculus GN=Fis1 PE=4 SV=1;>sp|Q9CQ92|FIS1_MOUSE Mitochondrial fission 1 protein OS=Mus musculus GN=Fis1 PE=1 SV=1	79.618	1.1835	1.0593	0.95457
sp|Q8BFW7|LPP_MOUSE	>sp|Q8BFW7|LPP_MOUSE Lipoma-preferred partner homolog OS=Mus musculus GN=Lpp PE=1 SV=1	235.7	1.1433	0.96373	0.95469
sp|Q6PDY2|AEDO_MOUSE	>sp|Q6PDY2|AEDO_MOUSE 2-aminoethanethiol dioxygenase OS=Mus musculus GN=Ado PE=1 SV=2	3.4388	0.94237	0.91431	0.95473
sp|Q9DB15|RM12_MOUSE	>sp|Q9DB15|RM12_MOUSE 39S ribosomal protein L12, mitochondrial OS=Mus musculus GN=Mrpl12 PE=1 SV=2	81.394	0.94051	0.97464	0.95473
tr|D3YXL1|D3YXL1_MOUSE;sp|Q9CQA9|NTPCR_MOUSE;tr|Q8C373|Q8C373_MOUSE;tr|D3Z2W9|D3Z2W9_MOUSE	>tr|D3YXL1|D3YXL1_MOUSE Cancer-related nucleoside-triphosphatase homolog OS=Mus musculus GN=Ntpcr PE=2 SV=1;>sp|Q9CQA9|NTPCR_MOUSE Cancer-related nucleoside-triphosphatase homolog OS=Mus musculus GN=Ntpcr PE=2 SV=1;>tr|Q8C373|Q8C373_MOUSE Cancer-related nu	10.078	1.3195	Heavy Labeled	0.95473
sp|Q8BL97|SRSF7_MOUSE	>sp|Q8BL97|SRSF7_MOUSE Serine/arginine-rich splicing factor 7 OS=Mus musculus GN=Srsf7 PE=1 SV=1	86.506	0.94633	0.95977	0.95474
tr|Q3U8Y1|Q3U8Y1_MOUSE;sp|Q9DCA2|RT11_MOUSE	>tr|Q3U8Y1|Q3U8Y1_MOUSE 28S ribosomal protein S11, mitochondrial OS=Mus musculus GN=Mrps11 PE=2 SV=1;>sp|Q9DCA2|RT11_MOUSE 28S ribosomal protein S11, mitochondrial OS=Mus musculus GN=Mrps11 PE=2 SV=2	64.926	0.90052	1.0044	0.95491
sp|Q9QZD8|DIC_MOUSE	>sp|Q9QZD8|DIC_MOUSE Mitochondrial dicarboxylate carrier OS=Mus musculus GN=Slc25a10 PE=2 SV=2	45.142	1.2677		0.95498
sp|Q62448|IF4G2_MOUSE	>sp|Q62448|IF4G2_MOUSE Eukaryotic translation initiation factor 4 gamma 2 OS=Mus musculus GN=Eif4g2 PE=1 SV=2	282.44	0.8624	0.90393	0.955
sp|P84084|ARF5_MOUSE	>sp|P84084|ARF5_MOUSE ADP-ribosylation factor 5 OS=Mus musculus GN=Arf5 PE=2 SV=2	41.998	1.1298	0.99994	0.95507
sp|Q921J2|RHEB_MOUSE	>sp|Q921J2|RHEB_MOUSE GTP-binding protein Rheb OS=Mus musculus GN=Rheb PE=1 SV=1	9.1009	0.88576	0.86497	0.95511
sp|Q9CXG3|PPIL4_MOUSE	>sp|Q9CXG3|PPIL4_MOUSE Peptidyl-prolyl cis-trans isomerase-like 4 OS=Mus musculus GN=Ppil4 PE=2 SV=2	18.17	0.99696	1.0099	0.95521
sp|O89116|VTI1A_MOUSE	>sp|O89116|VTI1A_MOUSE Vesicle transport through interaction with t-SNAREs homolog 1A OS=Mus musculus GN=Vti1a PE=1 SV=1	88.63	0.85027	0.76782	0.95531
sp|O35841|API5_MOUSE	>sp|O35841|API5_MOUSE Apoptosis inhibitor 5 OS=Mus musculus GN=Api5 PE=2 SV=2	168.6	1.002	0.96064	0.95547
sp|Q9CQN1|TRAP1_MOUSE	>sp|Q9CQN1|TRAP1_MOUSE Heat shock protein 75 kDa, mitochondrial OS=Mus musculus GN=Trap1 PE=1 SV=1	323.31	1.0365	1.0185	0.95549
sp|Q9JKK1|STX6_MOUSE	>sp|Q9JKK1|STX6_MOUSE Syntaxin-6 OS=Mus musculus GN=Stx6 PE=1 SV=1	2.1465			0.95558
sp|Q99L45|IF2B_MOUSE	>sp|Q99L45|IF2B_MOUSE Eukaryotic translation initiation factor 2 subunit 2 OS=Mus musculus GN=Eif2s2 PE=1 SV=1	90.327	0.88443	0.86997	0.95562
sp|P60824|CIRBP_MOUSE;tr|K4DI65|K4DI65_MOUSE	>sp|P60824|CIRBP_MOUSE Cold-inducible RNA-binding protein OS=Mus musculus GN=Cirbp PE=1 SV=1;>tr|K4DI65|K4DI65_MOUSE Cold inducible RNA binding protein, isoform CRA_a OS=Mus musculus GN=Cirbp PE=4 SV=1	9.0329	1.2466	Light Labeled	0.95562
sp|O08848|RO60_MOUSE	>sp|O08848|RO60_MOUSE 60 kDa SS-A/Ro ribonucleoprotein OS=Mus musculus GN=Trove2 PE=1 SV=1	74.112	0.8471	1.0125	0.95574
tr|G3XA10|G3XA10_MOUSE;sp|Q8VEK3|HNRPU_MOUSE	>tr|G3XA10|G3XA10_MOUSE Heterogeneous nuclear ribonucleoprotein U OS=Mus musculus GN=Hnrnpu PE=4 SV=1;>sp|Q8VEK3|HNRPU_MOUSE Heterogeneous nuclear ribonucleoprotein U OS=Mus musculus GN=Hnrnpu PE=1 SV=1	323.31	0.95371	0.99647	0.95578
sp|P97377|CDK2_MOUSE	>sp|P97377|CDK2_MOUSE Cyclin-dependent kinase 2 OS=Mus musculus GN=Cdk2 PE=1 SV=2	17.075	1.1321	1.1964	0.95579
sp|Q9D1P0|RM13_MOUSE;tr|F7CXG9|F7CXG9_MOUSE	>sp|Q9D1P0|RM13_MOUSE 39S ribosomal protein L13, mitochondrial OS=Mus musculus GN=Mrpl13 PE=2 SV=1;>tr|F7CXG9|F7CXG9_MOUSE 39S ribosomal protein L13, mitochondrial (Fragment) OS=Mus musculus GN=Mrpl13 PE=2 SV=1	27.251	1.0168	1.0044	0.95581
sp|Q00899|TYY1_MOUSE;sp|Q3TTC2|TYY2_MOUSE	>sp|Q00899|TYY1_MOUSE Transcriptional repressor protein YY1 OS=Mus musculus GN=Yy1 PE=1 SV=1;>sp|Q3TTC2|TYY2_MOUSE Transcription factor YY2 OS=Mus musculus GN=Yy2 PE=2 SV=1	3.8443	0.92222	0.72709	0.95586
sp|Q8R010|AIMP2_MOUSE	>sp|Q8R010|AIMP2_MOUSE Aminoacyl tRNA synthase complex-interacting multifunctional protein 2 OS=Mus musculus GN=Aimp2 PE=1 SV=2	34.472	0.99479	0.99613	0.95593
sp|Q6PDM2|SRSF1_MOUSE;tr|H7BX95|H7BX95_MOUSE	>sp|Q6PDM2|SRSF1_MOUSE Serine/arginine-rich splicing factor 1 OS=Mus musculus GN=Srsf1 PE=1 SV=3;>tr|H7BX95|H7BX95_MOUSE Serine/arginine-rich-splicing factor 1 OS=Mus musculus GN=Srsf1 PE=2 SV=1	92.481	0.89619	0.94162	0.95604
sp|Q80VY9|DHX33_MOUSE	>sp|Q80VY9|DHX33_MOUSE Putative ATP-dependent RNA helicase DHX33 OS=Mus musculus GN=Dhx33 PE=1 SV=1	17.64	0.68437	0.99519	0.95605
sp|Q6NV83|SR140_MOUSE	>sp|Q6NV83|SR140_MOUSE U2 snRNP-associated SURP motif-containing protein OS=Mus musculus GN=U2surp PE=1 SV=3	33.257	0.8503	1.0237	0.95607
sp|Q6DFW4|NOP58_MOUSE	>sp|Q6DFW4|NOP58_MOUSE Nucleolar protein 58 OS=Mus musculus GN=Nop58 PE=1 SV=1	323.31	0.87392	0.96396	0.95618
sp|Q62186|SSRD_MOUSE;tr|Q9D8L3|Q9D8L3_MOUSE	>sp|Q62186|SSRD_MOUSE Translocon-associated protein subunit delta OS=Mus musculus GN=Ssr4 PE=2 SV=1;>tr|Q9D8L3|Q9D8L3_MOUSE Signal sequence receptor, delta OS=Mus musculus GN=Ssr4 PE=2 SV=1	24.136	1.1001	0.97973	0.95622
sp|Q8BFT2|HAUS4_MOUSE	>sp|Q8BFT2|HAUS4_MOUSE HAUS augmin-like complex subunit 4 OS=Mus musculus GN=Haus4 PE=2 SV=1	1.5685	0.83121	1.0429	0.95624
tr|D3Z3P3|D3Z3P3_MOUSE;sp|Q9QXN3|TRIP4_MOUSE	>tr|D3Z3P3|D3Z3P3_MOUSE Activating signal cointegrator 1 (Fragment) OS=Mus musculus GN=Trip4 PE=2 SV=1;>sp|Q9QXN3|TRIP4_MOUSE Activating signal cointegrator 1 OS=Mus musculus GN=Trip4 PE=1 SV=2	12.263	1.2403	1.2421	0.95627
sp|O70194|EIF3D_MOUSE	>sp|O70194|EIF3D_MOUSE Eukaryotic translation initiation factor 3 subunit D OS=Mus musculus GN=Eif3d PE=1 SV=2	323.31	0.86875	0.94098	0.95628
sp|Q8C570|RAE1L_MOUSE	>sp|Q8C570|RAE1L_MOUSE mRNA export factor OS=Mus musculus GN=Rae1 PE=1 SV=1	35.289	1.0536	0.97095	0.95632
sp|P12787|COX5A_MOUSE	>sp|P12787|COX5A_MOUSE Cytochrome c oxidase subunit 5A, mitochondrial OS=Mus musculus GN=Cox5a PE=1 SV=2	50.094	1.1621	1.1798	0.95642
sp|Q9CXY6|ILF2_MOUSE	>sp|Q9CXY6|ILF2_MOUSE Interleukin enhancer-binding factor 2 OS=Mus musculus GN=Ilf2 PE=1 SV=1	50.792	0.90466	0.93492	0.95649
sp|Q3UL36|ARGL1_MOUSE	>sp|Q3UL36|ARGL1_MOUSE Arginine and glutamate-rich protein 1 OS=Mus musculus GN=Arglu1 PE=1 SV=2	8.5884	0.94057	0.98892	0.95652
sp|P58064|RT06_MOUSE	>sp|P58064|RT06_MOUSE 28S ribosomal protein S6, mitochondrial OS=Mus musculus GN=Mrps6 PE=2 SV=3	3.1931	0.90072	0.99494	0.95657
sp|P28352|APEX1_MOUSE;tr|F6QA74|F6QA74_MOUSE;tr|D3Z124|D3Z124_MOUSE	>sp|P28352|APEX1_MOUSE DNA-(apurinic or apyrimidinic site) lyase OS=Mus musculus GN=Apex1 PE=1 SV=2;>tr|F6QA74|F6QA74_MOUSE DNA-(apurinic or apyrimidinic site) lyase (Fragment) OS=Mus musculus GN=Apex1 PE=2 SV=1;>tr|D3Z124|D3Z124_MOUSE DNA-(apurinic or apy	94.353	0.73256	0.93119	0.95661
tr|F6UHR6|F6UHR6_MOUSE;tr|E9PXZ2|E9PXZ2_MOUSE;sp|A2A8Z1|OSBL9_MOUSE;tr|Q5FWX7|Q5FWX7_MOUSE;tr|E9Q6C1|E9Q6C1_MOUSE	>tr|F6UHR6|F6UHR6_MOUSE Oxysterol-binding protein OS=Mus musculus GN=Osbpl9 PE=2 SV=2;>tr|E9PXZ2|E9PXZ2_MOUSE Oxysterol-binding protein OS=Mus musculus GN=Osbpl9 PE=3 SV=2;>sp|A2A8Z1|OSBL9_MOUSE Oxysterol-binding protein-related protein 9 OS=Mus musculus G	66.927	0.96871	0.92514	0.95669
sp|Q8CJ53|CIP4_MOUSE	>sp|Q8CJ53|CIP4_MOUSE Cdc42-interacting protein 4 OS=Mus musculus GN=Trip10 PE=1 SV=2	37.736	0.87259	0.86503	0.95686
tr|A2AE27|A2AE27_MOUSE;sp|Q9DBT5|AMPD2_MOUSE	>tr|A2AE27|A2AE27_MOUSE AMP deaminase 2 OS=Mus musculus GN=Ampd2 PE=4 SV=1;>sp|Q9DBT5|AMPD2_MOUSE AMP deaminase 2 OS=Mus musculus GN=Ampd2 PE=1 SV=1	31.41	1.0278	1.0218	0.95692
sp|P31938|MP2K1_MOUSE	>sp|P31938|MP2K1_MOUSE Dual specificity mitogen-activated protein kinase kinase 1 OS=Mus musculus GN=Map2k1 PE=1 SV=2	89.88	1.3038	1.1279	0.95696
tr|D3Z4M2|D3Z4M2_MOUSE;tr|D3YTM0|D3YTM0_MOUSE;tr|D3Z0Z2|D3Z0Z2_MOUSE;sp|Q924Z4|CERS2_MOUSE	>tr|D3Z4M2|D3Z4M2_MOUSE Ceramide synthase 2 (Fragment) OS=Mus musculus GN=Cers2 PE=2 SV=1;>tr|D3YTM0|D3YTM0_MOUSE Ceramide synthase 2 (Fragment) OS=Mus musculus GN=Cers2 PE=2 SV=1;>tr|D3Z0Z2|D3Z0Z2_MOUSE Ceramide synthase 2 (Fragment) OS=Mus musculus GN=Ce	9.2931	1.1649	1.0704	0.95701
sp|Q8C6E0|CC104_MOUSE	>sp|Q8C6E0|CC104_MOUSE Coiled-coil domain-containing protein 104 OS=Mus musculus GN=Ccdc104 PE=2 SV=1	68.879	1.2353	1.0148	0.95706
sp|P56812|PDCD5_MOUSE;tr|D3Z7Q5|D3Z7Q5_MOUSE	>sp|P56812|PDCD5_MOUSE Programmed cell death protein 5 OS=Mus musculus GN=Pdcd5 PE=1 SV=3;>tr|D3Z7Q5|D3Z7Q5_MOUSE Programmed cell death protein 5 OS=Mus musculus GN=Pdcd5 PE=2 SV=1	141.53	1.076	1.0178	0.95706
sp|Q3UYV9|NCBP1_MOUSE	>sp|Q3UYV9|NCBP1_MOUSE Nuclear cap-binding protein subunit 1 OS=Mus musculus GN=Ncbp1 PE=1 SV=2	11.513	0.9429	0.29717	0.95719
sp|Q9DC33|HM20A_MOUSE	>sp|Q9DC33|HM20A_MOUSE High mobility group protein 20A OS=Mus musculus GN=Hmg20a PE=2 SV=1	7.9756	0.87685	1.0839	0.95719
sp|Q8CIG8|ANM5_MOUSE	>sp|Q8CIG8|ANM5_MOUSE Protein arginine N-methyltransferase 5 OS=Mus musculus GN=Prmt5 PE=1 SV=3	14.528	0.8986	0.93116	0.95731
tr|A2A547|A2A547_MOUSE;sp|P84099|RL19_MOUSE	>tr|A2A547|A2A547_MOUSE Ribosomal protein L19 OS=Mus musculus GN=Rpl19 PE=2 SV=1;>sp|P84099|RL19_MOUSE 60S ribosomal protein L19 OS=Mus musculus GN=Rpl19 PE=1 SV=1	241.23	0.86621	0.95375	0.95738
tr|A2ALF3|A2ALF3_MOUSE;tr|F6TQL3|F6TQL3_MOUSE;sp|Q6NZB0|DNJC8_MOUSE;tr|A2ALF0|A2ALF0_MOUSE	>tr|A2ALF3|A2ALF3_MOUSE DnaJ homolog subfamily C member 8 OS=Mus musculus GN=Dnajc8 PE=2 SV=1;>tr|F6TQL3|F6TQL3_MOUSE DnaJ homolog subfamily C member 8 (Fragment) OS=Mus musculus GN=Dnajc8 PE=4 SV=1;>sp|Q6NZB0|DNJC8_MOUSE DnaJ homolog subfamily C member 8	17.78	0.90275	0.91362	0.95749
sp|A2AWA9|RBGP1_MOUSE	>sp|A2AWA9|RBGP1_MOUSE Rab GTPase-activating protein 1 OS=Mus musculus GN=Rabgap1 PE=2 SV=1	127.01	0.96787	0.88116	0.9575
tr|K3W4R2|K3W4R2_MOUSE;sp|Q6URW6|MYH14_MOUSE	>tr|K3W4R2|K3W4R2_MOUSE Myosin-14 OS=Mus musculus GN=Myh14 PE=4 SV=1;>sp|Q6URW6|MYH14_MOUSE Myosin-14 OS=Mus musculus GN=Myh14 PE=1 SV=1	16.544	1.2852	1.0236	0.9576
sp|Q8K301|DDX52_MOUSE	>sp|Q8K301|DDX52_MOUSE Probable ATP-dependent RNA helicase DDX52 OS=Mus musculus GN=Ddx52 PE=2 SV=2	36.523	0.96115	1.0683	0.95766
sp|Q9ERU9|RBP2_MOUSE	>sp|Q9ERU9|RBP2_MOUSE E3 SUMO-protein ligase RanBP2 OS=Mus musculus GN=Ranbp2 PE=1 SV=2	323.31	0.92799	1.0734	0.95773
sp|Q922S8|KIF2C_MOUSE;tr|Q3TTL2|Q3TTL2_MOUSE	>sp|Q922S8|KIF2C_MOUSE Kinesin-like protein KIF2C OS=Mus musculus GN=Kif2c PE=1 SV=1;>tr|Q3TTL2|Q3TTL2_MOUSE Kinesin-like protein KIF2C OS=Mus musculus GN=Kif2c PE=2 SV=1	56.965	1.0755	0.90816	0.95774
sp|Q8CHT3|INT5_MOUSE	>sp|Q8CHT3|INT5_MOUSE Integrator complex subunit 5 OS=Mus musculus GN=Ints5 PE=2 SV=1	3.2855	0.70409	1.0644	0.95777
sp|Q9D823|RL37_MOUSE	>sp|Q9D823|RL37_MOUSE 60S ribosomal protein L37 OS=Mus musculus GN=Rpl37 PE=2 SV=3	5.984	0.84083	1.0338	0.95788
sp|Q80YR4|ZN598_MOUSE	>sp|Q80YR4|ZN598_MOUSE Zinc finger protein 598 OS=Mus musculus GN=Znf598 PE=2 SV=1	22.221	0.77291	0.91946	0.95798
sp|Q00422|GABPA_MOUSE	>sp|Q00422|GABPA_MOUSE GA-binding protein alpha chain OS=Mus musculus GN=Gabpa PE=1 SV=2	6.7575	0.69238	0.97105	0.95802
sp|Q80W00|PP1RA_MOUSE	>sp|Q80W00|PP1RA_MOUSE Serine/threonine-protein phosphatase 1 regulatory subunit 10 OS=Mus musculus GN=Ppp1r10 PE=1 SV=1	10.282	0.90908	0.95312	0.95816
sp|P61255|RL26_MOUSE;tr|B1ARA3|B1ARA3_MOUSE;tr|B1ARA5|B1ARA5_MOUSE	>sp|P61255|RL26_MOUSE 60S ribosomal protein L26 OS=Mus musculus GN=Rpl26 PE=2 SV=1;>tr|B1ARA3|B1ARA3_MOUSE 60S ribosomal protein L26 (Fragment) OS=Mus musculus GN=Rpl26 PE=2 SV=1;>tr|B1ARA5|B1ARA5_MOUSE 60S ribosomal protein L26 OS=Mus musculus GN=Rpl26 PE	39.266	0.88311	0.9448	0.95818
sp|P61082|UBC12_MOUSE;tr|F7CDT0|F7CDT0_MOUSE;tr|F6WMC0|F6WMC0_MOUSE	>sp|P61082|UBC12_MOUSE NEDD8-conjugating enzyme Ubc12 OS=Mus musculus GN=Ube2m PE=2 SV=1;>tr|F7CDT0|F7CDT0_MOUSE NEDD8-conjugating enzyme Ubc12 (Fragment) OS=Mus musculus GN=Ube2m PE=2 SV=1;>tr|F6WMC0|F6WMC0_MOUSE NEDD8-conjugating enzyme Ubc12 (Fragment)	15.916	1.0003	1.0202	0.9582
sp|Q80UP5|AN13A_MOUSE;tr|F7B209|F7B209_MOUSE	>sp|Q80UP5|AN13A_MOUSE Ankyrin repeat domain-containing protein 13A OS=Mus musculus GN=Ankrd13a PE=1 SV=2;>tr|F7B209|F7B209_MOUSE Ankyrin repeat domain-containing protein 13A (Fragment) OS=Mus musculus GN=Ankrd13a PE=4 SV=1	6.764	1.2994	1.1665	0.9582
sp|Q8BHS3|RBM22_MOUSE	>sp|Q8BHS3|RBM22_MOUSE Pre-mRNA-splicing factor RBM22 OS=Mus musculus GN=Rbm22 PE=2 SV=1	13.937	0.95724	0.97516	0.95821
sp|Q9CQF3|CPSF5_MOUSE	>sp|Q9CQF3|CPSF5_MOUSE Cleavage and polyadenylation specificity factor subunit 5 OS=Mus musculus GN=Nudt21 PE=2 SV=1	45.132	1.0111	0.98279	0.95829
sp|Q7TPD0|INT3_MOUSE	>sp|Q7TPD0|INT3_MOUSE Integrator complex subunit 3 OS=Mus musculus GN=Ints3 PE=1 SV=2	145.04	0.92118	1.1469	0.95838
sp|P32067|LA_MOUSE	>sp|P32067|LA_MOUSE Lupus La protein homolog OS=Mus musculus GN=Ssb PE=2 SV=1	323.31	0.93713	1.0287	0.95842
tr|Q921W2|Q921W2_MOUSE;sp|P70318|TIAR_MOUSE;tr|D6RGU1|D6RGU1_MOUSE	>tr|Q921W2|Q921W2_MOUSE Nucleolysin TIAR OS=Mus musculus GN=Tial1 PE=2 SV=1;>sp|P70318|TIAR_MOUSE Nucleolysin TIAR OS=Mus musculus GN=Tial1 PE=2 SV=1;>tr|D6RGU1|D6RGU1_MOUSE Nucleolysin TIAR OS=Mus musculus GN=Tial1 PE=2 SV=1	71.444	1.0099	0.94689	0.95848
sp|Q9QUR6|PPCE_MOUSE	>sp|Q9QUR6|PPCE_MOUSE Prolyl endopeptidase OS=Mus musculus GN=Prep PE=2 SV=1	158.5	0.89756	0.98167	0.95848
sp|P46938|YAP1_MOUSE;tr|G3UYV4|G3UYV4_MOUSE;tr|G3UYW7|G3UYW7_MOUSE;tr|G3UYA6|G3UYA6_MOUSE;tr|G3UY62|G3UY62_MOUSE	>sp|P46938|YAP1_MOUSE Yorkie homolog OS=Mus musculus GN=Yap1 PE=1 SV=2;>tr|G3UYV4|G3UYV4_MOUSE Yorkie homolog OS=Mus musculus GN=Yap1 PE=2 SV=1;>tr|G3UYW7|G3UYW7_MOUSE Yorkie homolog (Fragment) OS=Mus musculus GN=Yap1 PE=4 SV=1;>tr|G3UYA6|G3UYA6_MOUSE York	44.223	1.153	0.99105	0.95864
sp|Q8K0V4|CNOT3_MOUSE;tr|F6YBV1|F6YBV1_MOUSE	>sp|Q8K0V4|CNOT3_MOUSE CCR4-NOT transcription complex subunit 3 OS=Mus musculus GN=Cnot3 PE=1 SV=1;>tr|F6YBV1|F6YBV1_MOUSE CCR4-NOT transcription complex subunit 3 (Fragment) OS=Mus musculus GN=Cnot3 PE=4 SV=1	49.367	0.97909	0.92171	0.95872
tr|E9QAI5|E9QAI5_MOUSE;tr|B2RQC6|B2RQC6_MOUSE;tr|G3UWN2|G3UWN2_MOUSE;tr|B7ZN27|B7ZN27_MOUSE;tr|E9QAT6|E9QAT6_MOUSE	>tr|E9QAI5|E9QAI5_MOUSE DNA fragmentation factor subunit beta OS=Mus musculus GN=Cad PE=2 SV=1;>tr|B2RQC6|B2RQC6_MOUSE Carbamoyl-phosphate synthetase 2, aspartate transcarbamylase, and dihydroorotase OS=Mus musculus GN=Cad PE=2 SV=1;>tr|G3UWN2|G3UWN2_MOUSE	323.31	0.94558	1.0562	0.95873
tr|E9Q7L0|E9Q7L0_MOUSE	>tr|E9Q7L0|E9Q7L0_MOUSE Protein Ogdhl OS=Mus musculus GN=Ogdhl PE=2 SV=1	115.34	1.2694	1.2831	0.95877
sp|Q8R3V5|SHLB2_MOUSE;tr|A2AWI9|A2AWI9_MOUSE;tr|A2AWI7|A2AWI7_MOUSE	>sp|Q8R3V5|SHLB2_MOUSE Endophilin-B2 OS=Mus musculus GN=Sh3glb2 PE=2 SV=2;>tr|A2AWI9|A2AWI9_MOUSE Endophilin-B2 OS=Mus musculus GN=Sh3glb2 PE=4 SV=1;>tr|A2AWI7|A2AWI7_MOUSE Endophilin-B2 OS=Mus musculus GN=Sh3glb2 PE=2 SV=1	30.894	1.1935	1.0351	0.9588
tr|Q9DBX5|Q9DBX5_MOUSE;sp|P47713|PA24A_MOUSE	>tr|Q9DBX5|Q9DBX5_MOUSE Cytosolic phospholipase A2 OS=Mus musculus GN=Pla2g4a PE=2 SV=1;>sp|P47713|PA24A_MOUSE Cytosolic phospholipase A2 OS=Mus musculus GN=Pla2g4a PE=1 SV=1	6.9625	0.87347	0.88902	0.95883
tr|Q9JHF5|Q9JHF5_MOUSE	>tr|Q9JHF5|Q9JHF5_MOUSE A3 subunit of vacuolar-adenosine triphosphatase OS=Mus musculus GN=Tcirg1 PE=2 SV=1	8.9929	1.1612	1.2143	0.95888
sp|Q9WUD1|CHIP_MOUSE	>sp|Q9WUD1|CHIP_MOUSE STIP1 homology and U box-containing protein 1 OS=Mus musculus GN=Stub1 PE=1 SV=1	38.159	0.9614	0.92001	0.95893
sp|Q61411|RASH_MOUSE	>sp|Q61411|RASH_MOUSE GTPase HRas OS=Mus musculus GN=Hras1 PE=1 SV=2	11.227	1.2038	0.99876	0.95894
sp|P60229|EIF3E_MOUSE	>sp|P60229|EIF3E_MOUSE Eukaryotic translation initiation factor 3 subunit E OS=Mus musculus GN=Eif3e PE=1 SV=1	119.77	0.82889	0.93061	0.959
sp|Q9ES97|RTN3_MOUSE	>sp|Q9ES97|RTN3_MOUSE Reticulon-3 OS=Mus musculus GN=Rtn3 PE=1 SV=2	42.258	1.1314	1.1096	0.95902
sp|Q9D787|PPIL2_MOUSE	>sp|Q9D787|PPIL2_MOUSE Peptidyl-prolyl cis-trans isomerase-like 2 OS=Mus musculus GN=Ppil2 PE=2 SV=2	90.058	0.9688	0.93499	0.95916
sp|Q3TDD9|PPR21_MOUSE	>sp|Q3TDD9|PPR21_MOUSE Protein phosphatase 1 regulatory subunit 21 OS=Mus musculus GN=Ppp1r21 PE=2 SV=2	68.105	1.0323	0.935	0.95916
sp|B2RXS4|PLXB2_MOUSE	>sp|B2RXS4|PLXB2_MOUSE Plexin-B2 OS=Mus musculus GN=Plxnb2 PE=1 SV=1	100.48	1.2674	1.1182	0.95921
tr|Q6P5B5|Q6P5B5_MOUSE;sp|Q9WVR4|FXR2_MOUSE	>tr|Q6P5B5|Q6P5B5_MOUSE Fragile X mental retardation syndrome-related protein 2 OS=Mus musculus GN=Fxr2 PE=2 SV=1;>sp|Q9WVR4|FXR2_MOUSE Fragile X mental retardation syndrome-related protein 2 OS=Mus musculus GN=Fxr2 PE=1 SV=1	94.474	1.1552	1.1644	0.95932
sp|Q9CQ01|RNT2_MOUSE	>sp|Q9CQ01|RNT2_MOUSE Ribonuclease T2 OS=Mus musculus GN=Rnaset2 PE=2 SV=1	17.837	1.0005	0.8898	0.95937
sp|Q8R080|GTSE1_MOUSE	>sp|Q8R080|GTSE1_MOUSE G2 and S phase-expressed protein 1 OS=Mus musculus GN=Gtse1 PE=1 SV=2	199.94	3.986	2.3346	0.95937
sp|Q8VCG3|WDR74_MOUSE	>sp|Q8VCG3|WDR74_MOUSE WD repeat-containing protein 74 OS=Mus musculus GN=Wdr74 PE=2 SV=1	12.458	Light Labeled	0.86269	0.95947
tr|F6S2T7|F6S2T7_MOUSE;tr|D3Z131|D3Z131_MOUSE;tr|D3Z132|D3Z132_MOUSE;sp|Q5U4D9|THOC6_MOUSE	>tr|F6S2T7|F6S2T7_MOUSE THO complex subunit 6 homolog (Fragment) OS=Mus musculus GN=Thoc6 PE=4 SV=1;>tr|D3Z131|D3Z131_MOUSE THO complex subunit 6 homolog OS=Mus musculus GN=Thoc6 PE=2 SV=1;>tr|D3Z132|D3Z132_MOUSE THO complex subunit 6 homolog OS=Mus muscul	1.8358	0.99011		0.95951
sp|Q8BN21|VRK2_MOUSE	>sp|Q8BN21|VRK2_MOUSE Serine/threonine-protein kinase VRK2 OS=Mus musculus GN=Vrk2 PE=1 SV=2	1.5724		0.84251	0.95955
sp|Q64525|H2B2B_MOUSE;tr|G3X9D5|G3X9D5_MOUSE	>sp|Q64525|H2B2B_MOUSE Histone H2B type 2-B OS=Mus musculus GN=Hist2h2bb PE=1 SV=3;>tr|G3X9D5|G3X9D5_MOUSE Histone H2B type 2-B OS=Mus musculus GN=Hist2h2bb PE=3 SV=1	1.3708	0.83465	0.89085	0.95959
sp|P04627|ARAF_MOUSE	>sp|P04627|ARAF_MOUSE Serine/threonine-protein kinase A-Raf OS=Mus musculus GN=Araf PE=2 SV=2	5.7122	1.1793	1.1636	0.95969
sp|P35123|UBP4_MOUSE	>sp|P35123|UBP4_MOUSE Ubiquitin carboxyl-terminal hydrolase 4 OS=Mus musculus GN=Usp4 PE=1 SV=3	79.327	0.94232	0.87742	0.9597
tr|E9PWY9|E9PWY9_MOUSE;sp|Q8C0C7|SYFA_MOUSE	>tr|E9PWY9|E9PWY9_MOUSE Phenylalanine--tRNA ligase alpha subunit OS=Mus musculus GN=Farsa PE=2 SV=1;>sp|Q8C0C7|SYFA_MOUSE Phenylalanine--tRNA ligase alpha subunit OS=Mus musculus GN=Farsa PE=2 SV=1	194.5	0.86797	0.96748	0.95976
sp|Q8R0X7|SGPL1_MOUSE;tr|D6REF7|D6REF7_MOUSE	>sp|Q8R0X7|SGPL1_MOUSE Sphingosine-1-phosphate lyase 1 OS=Mus musculus GN=Sgpl1 PE=2 SV=1;>tr|D6REF7|D6REF7_MOUSE Sphingosine-1-phosphate lyase 1 OS=Mus musculus GN=Sgpl1 PE=2 SV=1	44.914	1.1382	0.98925	0.95997
tr|Q3UW66|Q3UW66_MOUSE;sp|Q99J99|THTM_MOUSE	>tr|Q3UW66|Q3UW66_MOUSE Sulfurtransferase OS=Mus musculus GN=Mpst PE=2 SV=1;>sp|Q99J99|THTM_MOUSE 3-mercaptopyruvate sulfurtransferase OS=Mus musculus GN=Mpst PE=1 SV=3	37.357	1.0001	1.0211	0.96
sp|Q9ERE7|MESD_MOUSE;tr|D3YVR4|D3YVR4_MOUSE	>sp|Q9ERE7|MESD_MOUSE LDLR chaperone MESD OS=Mus musculus GN=Mesdc2 PE=1 SV=1;>tr|D3YVR4|D3YVR4_MOUSE LDLR chaperone MESD (Fragment) OS=Mus musculus GN=Mesdc2 PE=2 SV=1	24.619	0.97486	1.09	0.96012
sp|Q4FZF3|DDX49_MOUSE	>sp|Q4FZF3|DDX49_MOUSE Probable ATP-dependent RNA helicase DDX49 OS=Mus musculus GN=Ddx49 PE=2 SV=1	4.5222	0.75642	0.85595	0.96029
sp|P61982|1433G_MOUSE	>sp|P61982|1433G_MOUSE 14-3-3 protein gamma OS=Mus musculus GN=Ywhag PE=1 SV=2	323.31	1.0248	1.03	0.96035
sp|P14069|S10A6_MOUSE	>sp|P14069|S10A6_MOUSE Protein S100-A6 OS=Mus musculus GN=S100a6 PE=1 SV=3	288.78	1.0744	0.97787	0.96043
sp|Q02614|S30BP_MOUSE	>sp|Q02614|S30BP_MOUSE SAP30-binding protein OS=Mus musculus GN=Sap30bp PE=2 SV=2	2.5693	0.89813		0.96045
sp|P47963|RL13_MOUSE;tr|D3YX54|D3YX54_MOUSE	>sp|P47963|RL13_MOUSE 60S ribosomal protein L13 OS=Mus musculus GN=Rpl13 PE=2 SV=3;>tr|D3YX54|D3YX54_MOUSE 60S ribosomal protein L13 OS=Mus musculus GN=Rpl13-ps3 PE=3 SV=1	172.95	0.91481	0.99642	0.96047
sp|Q61768|KINH_MOUSE;tr|E9QAK5|E9QAK5_MOUSE	>sp|Q61768|KINH_MOUSE Kinesin-1 heavy chain OS=Mus musculus GN=Kif5b PE=1 SV=3;>tr|E9QAK5|E9QAK5_MOUSE Kinesin-1 heavy chain (Fragment) OS=Mus musculus GN=Kif5b PE=2 SV=1	323.31	1.089	1.0064	0.96051
sp|Q9DCG9|TR112_MOUSE;tr|Q8VCR4|Q8VCR4_MOUSE	>sp|Q9DCG9|TR112_MOUSE tRNA methyltransferase 112 homolog OS=Mus musculus GN=Trmt112 PE=2 SV=1;>tr|Q8VCR4|Q8VCR4_MOUSE 0610038D11Rik protein OS=Mus musculus GN=Trmt112 PE=4 SV=1	38.178	0.88005	0.93341	0.96054
sp|Q9CR00|PSMD9_MOUSE	>sp|Q9CR00|PSMD9_MOUSE 26S proteasome non-ATPase regulatory subunit 9 OS=Mus musculus GN=Psmd9 PE=1 SV=1	72.179	1.1538	1.0696	0.96064
sp|Q9JJG9|NOA1_MOUSE	>sp|Q9JJG9|NOA1_MOUSE Nitric oxide-associated protein 1 OS=Mus musculus GN=Noa1 PE=1 SV=1	4.1001	Light Labeled	1.0252	0.96072
sp|Q8BLY2|SYTC2_MOUSE	>sp|Q8BLY2|SYTC2_MOUSE Probable threonine--tRNA ligase 2, cytoplasmic OS=Mus musculus GN=Tarsl2 PE=2 SV=1	5.7955	1.3678	1.0933	0.96073
sp|O08915|AIP_MOUSE;tr|D3YW40|D3YW40_MOUSE	>sp|O08915|AIP_MOUSE AH receptor-interacting protein OS=Mus musculus GN=Aip PE=1 SV=1;>tr|D3YW40|D3YW40_MOUSE AH receptor-interacting protein (Fragment) OS=Mus musculus GN=Aip PE=2 SV=1	24.919	1.0422	0.90474	0.96077
sp|P47930|FOSL2_MOUSE	>sp|P47930|FOSL2_MOUSE Fos-related antigen 2 OS=Mus musculus GN=Fosl2 PE=2 SV=2	8.0402	0.68715	0.90226	0.96079
tr|F8VQ93|F8VQ93_MOUSE;sp|Q8VDD9|PHIP_MOUSE	>tr|F8VQ93|F8VQ93_MOUSE PH-interacting protein OS=Mus musculus GN=Phip PE=4 SV=1;>sp|Q8VDD9|PHIP_MOUSE PH-interacting protein OS=Mus musculus GN=Phip PE=1 SV=2	64.991	0.92823	1.0344	0.96079
sp|P97304|RPAC2_MOUSE	>sp|P97304|RPAC2_MOUSE DNA-directed RNA polymerases I and III subunit RPAC2 OS=Mus musculus GN=Polr1d PE=2 SV=1	3.9399	0.62473	0.66298	0.96087
sp|Q8CI51|PDLI5_MOUSE	>sp|Q8CI51|PDLI5_MOUSE PDZ and LIM domain protein 5 OS=Mus musculus GN=Pdlim5 PE=1 SV=4	194.82	1.0485	1.0738	0.96091
sp|Q9CSN1|SNW1_MOUSE	>sp|Q9CSN1|SNW1_MOUSE SNW domain-containing protein 1 OS=Mus musculus GN=Snw1 PE=1 SV=3	68.063	0.88931	0.95503	0.96096
tr|D3Z6W5|D3Z6W5_MOUSE;sp|Q9JJR8|TMM9B_MOUSE	>tr|D3Z6W5|D3Z6W5_MOUSE TMEM9 domain family, member B, isoform CRA_a OS=Mus musculus GN=Tmem9b PE=4 SV=1;>sp|Q9JJR8|TMM9B_MOUSE Transmembrane protein 9B OS=Mus musculus GN=Tmem9b PE=1 SV=1	3.3518	1.1246	0.94857	0.96103
sp|P61222|ABCE1_MOUSE	>sp|P61222|ABCE1_MOUSE ATP-binding cassette sub-family E member 1 OS=Mus musculus GN=Abce1 PE=2 SV=1	195.19	0.61318	0.84757	0.96106
sp|Q9QYJ3|DNJB1_MOUSE	>sp|Q9QYJ3|DNJB1_MOUSE DnaJ homolog subfamily B member 1 OS=Mus musculus GN=Dnajb1 PE=2 SV=3	67.755	0.99216	1.0621	0.9611
tr|E9PUD2|E9PUD2_MOUSE	>tr|E9PUD2|E9PUD2_MOUSE Dynamin-1-like protein OS=Mus musculus GN=Dnm1l PE=2 SV=1	124.15	1.0582	1.0006	0.96128
sp|Q62383|SPT6H_MOUSE	>sp|Q62383|SPT6H_MOUSE Transcription elongation factor SPT6 OS=Mus musculus GN=Supt6h PE=1 SV=2	60.226	0.93617	0.96678	0.96133
tr|H7BX26|H7BX26_MOUSE;sp|Q6A065|CE170_MOUSE	>tr|H7BX26|H7BX26_MOUSE Centrosomal protein of 170 kDa OS=Mus musculus GN=Cep170 PE=2 SV=1;>sp|Q6A065|CE170_MOUSE Centrosomal protein of 170 kDa OS=Mus musculus GN=Cep170 PE=1 SV=2	26.717	1.1799	1.0342	0.96134
sp|Q8K2C9|HACD3_MOUSE	>sp|Q8K2C9|HACD3_MOUSE Very-long-chain (3R)-3-hydroxyacyl-[acyl-carrier protein] dehydratase 3 OS=Mus musculus GN=ptplad1 PE=1 SV=2	48.717	1.2489	1.1269	0.96148
sp|Q99MS7|EH1L1_MOUSE;tr|E9QP49|E9QP49_MOUSE	>sp|Q99MS7|EH1L1_MOUSE EH domain-binding protein 1-like protein 1 OS=Mus musculus GN=Ehbp1l1 PE=2 SV=1;>tr|E9QP49|E9QP49_MOUSE EH domain-binding protein 1-like protein 1 OS=Mus musculus GN=Ehbp1l1 PE=2 SV=1	6.7603	0.91254	0.88699	0.96158
sp|Q61937|NPM_MOUSE;tr|Q5SQB0|Q5SQB0_MOUSE;tr|E9Q5T3|E9Q5T3_MOUSE	>sp|Q61937|NPM_MOUSE Nucleophosmin OS=Mus musculus GN=Npm1 PE=1 SV=1;>tr|Q5SQB0|Q5SQB0_MOUSE Nucleophosmin OS=Mus musculus GN=Npm1 PE=2 SV=1;>tr|E9Q5T3|E9Q5T3_MOUSE Uncharacterized protein OS=Mus musculus GN=Gm5611 PE=4 SV=2	323.31	0.84766	0.90215	0.96167
sp|Q3U0V2|TRADD_MOUSE	>sp|Q3U0V2|TRADD_MOUSE Tumor necrosis factor receptor type 1-associated DEATH domain protein OS=Mus musculus GN=Tradd PE=1 SV=1	50.08	1.3092	1.0359	0.96182
sp|Q9D0R4|DDX56_MOUSE;tr|Q5SVX2|Q5SVX2_MOUSE	>sp|Q9D0R4|DDX56_MOUSE Probable ATP-dependent RNA helicase DDX56 OS=Mus musculus GN=Ddx56 PE=2 SV=1;>tr|Q5SVX2|Q5SVX2_MOUSE Probable ATP-dependent RNA helicase DDX56 (Fragment) OS=Mus musculus GN=Ddx56 PE=2 SV=1	46.103	0.63805	0.78399	0.96186
sp|Q9DCA5|BRX1_MOUSE;tr|F6QAG4|F6QAG4_MOUSE;tr|E9Q2V8|E9Q2V8_MOUSE	>sp|Q9DCA5|BRX1_MOUSE Ribosome biogenesis protein BRX1 homolog OS=Mus musculus GN=Brix1 PE=2 SV=3;>tr|F6QAG4|F6QAG4_MOUSE Ribosome biogenesis protein BRX1 homolog (Fragment) OS=Mus musculus GN=Brix1 PE=2 SV=1;>tr|E9Q2V8|E9Q2V8_MOUSE Ribosome biogenesis pro	9.6856	0.76125	0.84391	0.96187
sp|Q9D0T1|NH2L1_MOUSE;tr|E9PZS4|E9PZS4_MOUSE	>sp|Q9D0T1|NH2L1_MOUSE NHP2-like protein 1 OS=Mus musculus GN=Nhp2l1 PE=2 SV=4;>tr|E9PZS4|E9PZS4_MOUSE NHP2-like protein 1 OS=Mus musculus GN=Nhp2l1 PE=2 SV=1	215.49	0.90847	0.99656	0.96187
sp|Q922R5|P4R3B_MOUSE	>sp|Q922R5|P4R3B_MOUSE Serine/threonine-protein phosphatase 4 regulatory subunit 3B OS=Mus musculus GN=Smek2 PE=2 SV=2	65.463	1.0126	0.93632	0.96193
tr|Q9CQX6|Q9CQX6_MOUSE;sp|Q3UX61|NAA11_MOUSE	>tr|Q9CQX6|Q9CQX6_MOUSE MCG141091, isoform CRA_a OS=Mus musculus GN=Gm16286 PE=2 SV=1;>sp|Q3UX61|NAA11_MOUSE N-alpha-acetyltransferase 11 OS=Mus musculus GN=Naa11 PE=2 SV=1	11.44	0.99816	0.91694	0.96215
sp|P60122|RUVB1_MOUSE	>sp|P60122|RUVB1_MOUSE RuvB-like 1 OS=Mus musculus GN=Ruvbl1 PE=1 SV=1	297.93	0.97769	1.0016	0.96215
sp|Q99LL5|PWP1_MOUSE	>sp|Q99LL5|PWP1_MOUSE Periodic tryptophan protein 1 homolog OS=Mus musculus GN=Pwp1 PE=1 SV=1	5.7263	0.81014	0.79314	0.96221
sp|Q64521|GPDM_MOUSE;tr|A2AQR0|A2AQR0_MOUSE	>sp|Q64521|GPDM_MOUSE Glycerol-3-phosphate dehydrogenase, mitochondrial OS=Mus musculus GN=Gpd2 PE=1 SV=2;>tr|A2AQR0|A2AQR0_MOUSE Glycerol-3-phosphate dehydrogenase, mitochondrial OS=Mus musculus GN=Gpd2 PE=2 SV=1	229.65	1.1843	1.1366	0.96229
tr|F6ZHD8|F6ZHD8_MOUSE;sp|Q9D6Y9|GLGB_MOUSE;tr|G3UW30|G3UW30_MOUSE	>tr|F6ZHD8|F6ZHD8_MOUSE 1,4-alpha-glucan-branching enzyme OS=Mus musculus GN=Gbe1 PE=4 SV=2;>sp|Q9D6Y9|GLGB_MOUSE 1,4-alpha-glucan-branching enzyme OS=Mus musculus GN=Gbe1 PE=2 SV=1;>tr|G3UW30|G3UW30_MOUSE 1,4-alpha-glucan-branching enzyme OS=Mus musculus	7.2732	1.6081	1.1306	0.9623
tr|E9QMJ1|E9QMJ1_MOUSE;tr|H3BKD4|H3BKD4_MOUSE;tr|H3BL41|H3BL41_MOUSE;tr|H3BJY2|H3BJY2_MOUSE;tr|E9QN63|E9QN63_MOUSE;sp|Q9QWY8|ASAP1_MOUSE;tr|H3BKE6|H3BKE6_MOUSE;tr|E9QMI7|E9QMI7_MOUSE	>tr|E9QMJ1|E9QMJ1_MOUSE Arf-GAP with SH3 domain, ANK repeat and PH domain-containing protein 1 OS=Mus musculus GN=Asap1 PE=2 SV=1;>tr|H3BKD4|H3BKD4_MOUSE Arf-GAP with SH3 domain, ANK repeat and PH domain-containing protein 1 OS=Mus musculus GN=Asap1 PE=2 S	85.545	1.0453	0.91717	0.96235
sp|Q9CW46|RAVR1_MOUSE	>sp|Q9CW46|RAVR1_MOUSE Ribonucleoprotein PTB-binding 1 OS=Mus musculus GN=Raver1 PE=1 SV=2	76.598	1.1119	1.025	0.9625
sp|P62918|RL8_MOUSE	>sp|P62918|RL8_MOUSE 60S ribosomal protein L8 OS=Mus musculus GN=Rpl8 PE=2 SV=2	323.31	0.90088	0.98863	0.96255
sp|Q60649|CLPB_MOUSE;tr|E9PY58|E9PY58_MOUSE	>sp|Q60649|CLPB_MOUSE Caseinolytic peptidase B protein homolog OS=Mus musculus GN=Clpb PE=1 SV=1;>tr|E9PY58|E9PY58_MOUSE Caseinolytic peptidase B protein homolog OS=Mus musculus GN=Clpb PE=2 SV=1	10.115	0.94859	0.96347	0.96258
sp|Q9D8C6|MED11_MOUSE;tr|G3UZ31|G3UZ31_MOUSE	>sp|Q9D8C6|MED11_MOUSE Mediator of RNA polymerase II transcription subunit 11 OS=Mus musculus GN=Med11 PE=2 SV=1;>tr|G3UZ31|G3UZ31_MOUSE Mediator of RNA polymerase II transcription subunit 11 OS=Mus musculus GN=Med11 PE=2 SV=1	4.5284	0.78428	0.97226	0.96258
sp|P43247|MSH2_MOUSE	>sp|P43247|MSH2_MOUSE DNA mismatch repair protein Msh2 OS=Mus musculus GN=Msh2 PE=2 SV=1	228.6	1.1117	1.0909	0.96259
sp|Q99JH1|RP25L_MOUSE	>sp|Q99JH1|RP25L_MOUSE Ribonuclease P protein subunit p25-like protein OS=Mus musculus GN=Rpp25l PE=2 SV=1	9.0807	0.84385	0.69159	0.9626
sp|Q9CQU3|RER1_MOUSE	>sp|Q9CQU3|RER1_MOUSE Protein RER1 OS=Mus musculus GN=Rer1 PE=1 SV=1	6.2047	1.2766	1.1019	0.96261
sp|Q99JF8|PSIP1_MOUSE;tr|A2BI12|A2BI12_MOUSE	>sp|Q99JF8|PSIP1_MOUSE PC4 and SFRS1-interacting protein OS=Mus musculus GN=Psip1 PE=1 SV=1;>tr|A2BI12|A2BI12_MOUSE PC4 and SFRS1-interacting protein OS=Mus musculus GN=Psip1 PE=2 SV=1	323.31	1.0423	1.0186	0.96264
tr|F8WH20|F8WH20_MOUSE;tr|D3Z194|D3Z194_MOUSE;sp|Q9DBS9|OSBL3_MOUSE;tr|D3YTT6|D3YTT6_MOUSE	>tr|F8WH20|F8WH20_MOUSE Oxysterol-binding protein OS=Mus musculus GN=Osbpl3 PE=2 SV=1;>tr|D3Z194|D3Z194_MOUSE Oxysterol-binding protein OS=Mus musculus GN=Osbpl3 PE=2 SV=1;>sp|Q9DBS9|OSBL3_MOUSE Oxysterol-binding protein-related protein 3 OS=Mus musculus G	100.6	1.1731	1.109	0.96266
sp|Q9Z1B5|MD2L1_MOUSE	>sp|Q9Z1B5|MD2L1_MOUSE Mitotic spindle assembly checkpoint protein MAD2A OS=Mus musculus GN=Mad2l1 PE=2 SV=2	22.635	1.0196	0.95159	0.96271
tr|A3KGQ6|A3KGQ6_MOUSE;sp|Q9D898|ARP5L_MOUSE	>tr|A3KGQ6|A3KGQ6_MOUSE Actin-related protein 2/3 complex subunit 5 OS=Mus musculus GN=Arpc5l PE=2 SV=1;>sp|Q9D898|ARP5L_MOUSE Actin-related protein 2/3 complex subunit 5-like protein OS=Mus musculus GN=Arpc5l PE=1 SV=1	50.167	1.0494	1.1073	0.96277
tr|E9Q855|E9Q855_MOUSE;sp|O35609|SCAM3_MOUSE;tr|Q3UXS0|Q3UXS0_MOUSE	>tr|E9Q855|E9Q855_MOUSE Secretory carrier-associated membrane protein 3 OS=Mus musculus GN=Scamp3 PE=2 SV=1;>sp|O35609|SCAM3_MOUSE Secretory carrier-associated membrane protein 3 OS=Mus musculus GN=Scamp3 PE=1 SV=3;>tr|Q3UXS0|Q3UXS0_MOUSE Secretory carrier	157.86	0.98415	0.93504	0.96287
sp|Q3THW5|H2AV_MOUSE;sp|P0C0S6|H2AZ_MOUSE;tr|Q8R029|Q8R029_MOUSE;tr|Q3UA95|Q3UA95_MOUSE	>sp|Q3THW5|H2AV_MOUSE Histone H2A.V OS=Mus musculus GN=H2afv PE=1 SV=3;>sp|P0C0S6|H2AZ_MOUSE Histone H2A.Z OS=Mus musculus GN=H2afz PE=1 SV=2;>tr|Q8R029|Q8R029_MOUSE Histone H2A OS=Mus musculus GN=H2afv PE=3 SV=1;>tr|Q3UA95|Q3UA95_MOUSE Histone H2A OS=Mus	148.22	0.98619	0.95435	0.96288
sp|Q6A068|CDC5L_MOUSE	>sp|Q6A068|CDC5L_MOUSE Cell division cycle 5-like protein OS=Mus musculus GN=Cdc5l PE=1 SV=2	156.88	0.88161	0.98508	0.96296
sp|Q61941|NNTM_MOUSE;tr|Q8C9V5|Q8C9V5_MOUSE;tr|Q8BGK0|Q8BGK0_MOUSE;tr|E9Q8F4|E9Q8F4_MOUSE	>sp|Q61941|NNTM_MOUSE NAD(P) transhydrogenase, mitochondrial OS=Mus musculus GN=Nnt PE=1 SV=2;>tr|Q8C9V5|Q8C9V5_MOUSE NAD(P) transhydrogenase, mitochondrial OS=Mus musculus GN=Nnt PE=2 SV=1;>tr|Q8BGK0|Q8BGK0_MOUSE NAD(P) transhydrogenase, mitochondrial OS=	313.54	1.1751	1.0823	0.9631
sp|Q9JHQ5|LZTL1_MOUSE;tr|F6VG18|F6VG18_MOUSE;tr|F6VTH5|F6VTH5_MOUSE	>sp|Q9JHQ5|LZTL1_MOUSE Leucine zipper transcription factor-like protein 1 OS=Mus musculus GN=Lztfl1 PE=2 SV=1;>tr|F6VG18|F6VG18_MOUSE Leucine zipper transcription factor-like protein 1 (Fragment) OS=Mus musculus GN=Lztfl1 PE=4 SV=1;>tr|F6VTH5|F6VTH5_MOUSE	2.0117	0.99996		0.9631
sp|Q9CR62|M2OM_MOUSE;tr|Q5SX46|Q5SX46_MOUSE	>sp|Q9CR62|M2OM_MOUSE Mitochondrial 2-oxoglutarate/malate carrier protein OS=Mus musculus GN=Slc25a11 PE=1 SV=3;>tr|Q5SX46|Q5SX46_MOUSE Mitochondrial 2-oxoglutarate/malate carrier protein (Fragment) OS=Mus musculus GN=Slc25a11 PE=2 SV=1	125.24	1.1832	1.2134	0.96318
sp|Q8K1Z0|COQ9_MOUSE;tr|F6SFF5|F6SFF5_MOUSE	>sp|Q8K1Z0|COQ9_MOUSE Ubiquinone biosynthesis protein COQ9, mitochondrial OS=Mus musculus GN=Coq9 PE=1 SV=1;>tr|F6SFF5|F6SFF5_MOUSE Ubiquinone biosynthesis protein COQ9, mitochondrial (Fragment) OS=Mus musculus GN=Coq9 PE=4 SV=1	53.1	1.3031	1.1457	0.96321
sp|P40630|TFAM_MOUSE;tr|D3Z0F3|D3Z0F3_MOUSE	>sp|P40630|TFAM_MOUSE Transcription factor A, mitochondrial OS=Mus musculus GN=Tfam PE=1 SV=2;>tr|D3Z0F3|D3Z0F3_MOUSE Transcription factor A, mitochondrial (Fragment) OS=Mus musculus GN=Tfam PE=2 SV=1	57.129	1.1324	1.0666	0.9633
sp|Q9Z1T1|AP3B1_MOUSE	>sp|Q9Z1T1|AP3B1_MOUSE AP-3 complex subunit beta-1 OS=Mus musculus GN=Ap3b1 PE=1 SV=2	70.987	1.0699	1.0589	0.96344
sp|Q9JKF1|IQGA1_MOUSE	>sp|Q9JKF1|IQGA1_MOUSE Ras GTPase-activating-like protein IQGAP1 OS=Mus musculus GN=Iqgap1 PE=1 SV=2	323.31	1.0253	0.96925	0.96345
sp|Q8CD92|TTC27_MOUSE	>sp|Q8CD92|TTC27_MOUSE Tetratricopeptide repeat protein 27 OS=Mus musculus GN=Ttc27 PE=2 SV=2	6.4003	0.77845	1.0041	0.96356
tr|E9PV38|E9PV38_MOUSE	>tr|E9PV38|E9PV38_MOUSE Protein Ces2g OS=Mus musculus GN=Ces2g PE=2 SV=1	3.2177	1.4227	1.2629	0.96363
sp|P97346|NXN_MOUSE	>sp|P97346|NXN_MOUSE Nucleoredoxin OS=Mus musculus GN=Nxn PE=1 SV=1	11.07	1.2773	1.1056	0.96364
tr|E9Q317|E9Q317_MOUSE;sp|O55128|SAP18_MOUSE;tr|D3YY73|D3YY73_MOUSE;tr|D3Z2N9|D3Z2N9_MOUSE	>tr|E9Q317|E9Q317_MOUSE Histone deacetylase complex subunit SAP18 OS=Mus musculus GN=Gm10094 PE=4 SV=1;>sp|O55128|SAP18_MOUSE Histone deacetylase complex subunit SAP18 OS=Mus musculus GN=Sap18 PE=1 SV=1;>tr|D3YY73|D3YY73_MOUSE Histone deacetylase complex s	67.129	1.0864	0.98586	0.96369
tr|E9QN31|E9QN31_MOUSE	>tr|E9QN31|E9QN31_MOUSE Putative ribosomal RNA methyltransferase NOP2 OS=Mus musculus GN=Nop2 PE=4 SV=1	250.75	0.8144	0.9626	0.96375
sp|Q9D8U8|SNX5_MOUSE	>sp|Q9D8U8|SNX5_MOUSE Sorting nexin-5 OS=Mus musculus GN=Snx5 PE=1 SV=1	71.012	0.87909	0.90572	0.96377
sp|O08664|BCL7C_MOUSE;tr|D3YYL1|D3YYL1_MOUSE;sp|Q921K9|BCL7B_MOUSE;sp|Q9CXE2|BCL7A_MOUSE	>sp|O08664|BCL7C_MOUSE B-cell CLL/lymphoma 7 protein family member C OS=Mus musculus GN=Bcl7c PE=1 SV=1;>tr|D3YYL1|D3YYL1_MOUSE B-cell CLL/lymphoma 7 protein family member B OS=Mus musculus GN=Bcl7b PE=2 SV=1;>sp|Q921K9|BCL7B_MOUSE B-cell CLL/lymphoma 7 pr	3.025		0.83951	0.96381
sp|Q922B2|SYDC_MOUSE	>sp|Q922B2|SYDC_MOUSE Aspartate--tRNA ligase, cytoplasmic OS=Mus musculus GN=Dars PE=2 SV=2	166.79	1.0887	1.0416	0.96392
sp|Q9WUU7|CATZ_MOUSE	>sp|Q9WUU7|CATZ_MOUSE Cathepsin Z OS=Mus musculus GN=Ctsz PE=2 SV=1	23.752	1.2386	1.0884	0.96393
sp|Q7TQ95|LNP_MOUSE;tr|A2ASL8|A2ASL8_MOUSE;tr|A2ASM0|A2ASM0_MOUSE	>sp|Q7TQ95|LNP_MOUSE Protein lunapark OS=Mus musculus GN=Lnp PE=1 SV=1;>tr|A2ASL8|A2ASL8_MOUSE Limb and neural patterns, isoform CRA_c OS=Mus musculus GN=Lnp PE=4 SV=1;>tr|A2ASM0|A2ASM0_MOUSE Protein lunapark (Fragment) OS=Mus musculus GN=Lnp PE=2 SV=1	55.848	1.0463	0.98748	0.964
sp|A6H5Z3|EXC6B_MOUSE;tr|E0CY34|E0CY34_MOUSE;tr|E0CXR2|E0CXR2_MOUSE	>sp|A6H5Z3|EXC6B_MOUSE Exocyst complex component 6B OS=Mus musculus GN=Exoc6b PE=2 SV=1;>tr|E0CY34|E0CY34_MOUSE Exocyst complex component 6B OS=Mus musculus GN=Exoc6b PE=2 SV=1;>tr|E0CXR2|E0CXR2_MOUSE Exocyst complex component 6B OS=Mus musculus GN=Exoc6b	3.5857	0.97149	0.92434	0.96404
sp|G5E870|TRIPC_MOUSE	>sp|G5E870|TRIPC_MOUSE E3 ubiquitin-protein ligase TRIP12 OS=Mus musculus GN=Trip12 PE=1 SV=1	221.95	0.83906	0.95854	0.96406
sp|Q3TIV5|ZC3HF_MOUSE	>sp|Q3TIV5|ZC3HF_MOUSE Zinc finger CCCH domain-containing protein 15 OS=Mus musculus GN=Zc3h15 PE=1 SV=2	17.765	0.96273	1.0134	0.96437
sp|Q6ZWV3|RL10_MOUSE;tr|I7HLV2|I7HLV2_MOUSE;sp|P86048|RL10L_MOUSE	>sp|Q6ZWV3|RL10_MOUSE 60S ribosomal protein L10 OS=Mus musculus GN=Rpl10 PE=2 SV=3;>tr|I7HLV2|I7HLV2_MOUSE 60S ribosomal protein L10 (Fragment) OS=Mus musculus GN=Rpl10 PE=4 SV=1;>sp|P86048|RL10L_MOUSE 60S ribosomal protein L10-like OS=Mus musculus GN=Rpl1	289.36	0.90394	1.0538	0.96445
sp|Q5SUR0|PUR4_MOUSE	>sp|Q5SUR0|PUR4_MOUSE Phosphoribosylformylglycinamidine synthase OS=Mus musculus GN=Pfas PE=2 SV=1	311.12	0.92684	0.98484	0.96458
sp|Q8R502|LRC8C_MOUSE	>sp|Q8R502|LRC8C_MOUSE Leucine-rich repeat-containing protein 8C OS=Mus musculus GN=Lrrc8c PE=1 SV=1	11.288	1.2158	0.79857	0.9646
sp|O88477|IF2B1_MOUSE	>sp|O88477|IF2B1_MOUSE Insulin-like growth factor 2 mRNA-binding protein 1 OS=Mus musculus GN=Igf2bp1 PE=1 SV=1	323.31	1.0706	1.0159	0.96467
sp|P55258|RAB8A_MOUSE	>sp|P55258|RAB8A_MOUSE Ras-related protein Rab-8A OS=Mus musculus GN=Rab8a PE=1 SV=2	44.234	0.91122	1.1217	0.96467
sp|P70227|ITPR3_MOUSE	>sp|P70227|ITPR3_MOUSE Inositol 1,4,5-trisphosphate receptor type 3 OS=Mus musculus GN=Itpr3 PE=1 SV=3	87.759	1.1274	0.99975	0.96471
tr|G3UWQ7|G3UWQ7_MOUSE;tr|G3UY19|G3UY19_MOUSE;sp|Q99K43|PRC1_MOUSE;tr|G3UW86|G3UW86_MOUSE;tr|G3XA79|G3XA79_MOUSE	>tr|G3UWQ7|G3UWQ7_MOUSE Protein regulator of cytokinesis 1 OS=Mus musculus GN=Prc1 PE=2 SV=1;>tr|G3UY19|G3UY19_MOUSE Protein regulator of cytokinesis 1 OS=Mus musculus GN=Prc1 PE=4 SV=1;>sp|Q99K43|PRC1_MOUSE Protein regulator of cytokinesis 1 OS=Mus muscul	31.75	1.2426	1.1251	0.96472
sp|P50429|ARSB_MOUSE	>sp|P50429|ARSB_MOUSE Arylsulfatase B OS=Mus musculus GN=Arsb PE=2 SV=3	4.2082	1.3196	1.1739	0.96472
sp|O55222|ILK_MOUSE	>sp|O55222|ILK_MOUSE Integrin-linked protein kinase OS=Mus musculus GN=Ilk PE=1 SV=2	48.295	0.91286	0.92097	0.96482
sp|Q8VDM4|PSMD2_MOUSE	>sp|Q8VDM4|PSMD2_MOUSE 26S proteasome non-ATPase regulatory subunit 2 OS=Mus musculus GN=Psmd2 PE=1 SV=1	323.31	0.95522	0.92613	0.96484
sp|Q9CQ22|LTOR1_MOUSE	>sp|Q9CQ22|LTOR1_MOUSE Ragulator complex protein LAMTOR1 OS=Mus musculus GN=Lamtor1 PE=1 SV=1	66.558	1.1137	0.95055	0.9649
sp|Q68FD5|CLH1_MOUSE;tr|Q5SXR6|Q5SXR6_MOUSE	>sp|Q68FD5|CLH1_MOUSE Clathrin heavy chain 1 OS=Mus musculus GN=Cltc PE=1 SV=3;>tr|Q5SXR6|Q5SXR6_MOUSE Clathrin heavy chain 1 OS=Mus musculus GN=Cltc PE=2 SV=1	323.31	1.0245	0.97672	0.96491
sp|P21279|GNAQ_MOUSE	>sp|P21279|GNAQ_MOUSE Guanine nucleotide-binding protein G(q) subunit alpha OS=Mus musculus GN=Gnaq PE=1 SV=4	19.536	1.1393	1.0941	0.96491
sp|O08553|DPYL2_MOUSE	>sp|O08553|DPYL2_MOUSE Dihydropyrimidinase-related protein 2 OS=Mus musculus GN=Dpysl2 PE=1 SV=2	323.31	1.0053	0.99802	0.96494
sp|Q9CWK8|SNX2_MOUSE	>sp|Q9CWK8|SNX2_MOUSE Sorting nexin-2 OS=Mus musculus GN=Snx2 PE=1 SV=2	206.96	1.0992	1.0432	0.96498
sp|Q8BJY1|PSMD5_MOUSE	>sp|Q8BJY1|PSMD5_MOUSE 26S proteasome non-ATPase regulatory subunit 5 OS=Mus musculus GN=Psmd5 PE=1 SV=4	134.88	0.89861	0.94935	0.96514
sp|P48722|HS74L_MOUSE;tr|E0CY23|E0CY23_MOUSE	>sp|P48722|HS74L_MOUSE Heat shock 70 kDa protein 4L OS=Mus musculus GN=Hspa4l PE=1 SV=2;>tr|E0CY23|E0CY23_MOUSE Heat shock 70 kDa protein 4L (Fragment) OS=Mus musculus GN=Hspa4l PE=2 SV=1	323.31	0.99487	1.0398	0.96514
sp|Q9EPU0|RENT1_MOUSE	>sp|Q9EPU0|RENT1_MOUSE Regulator of nonsense transcripts 1 OS=Mus musculus GN=Upf1 PE=1 SV=2	239.29	1.0373	1.0447	0.96515
sp|Q9JL35|HMGN5_MOUSE	>sp|Q9JL35|HMGN5_MOUSE High mobility group nucleosome-binding domain-containing protein 5 OS=Mus musculus GN=Hmgn5 PE=1 SV=2	5.9724	0.95215	0.88253	0.96528
sp|O35704|SPTC1_MOUSE	>sp|O35704|SPTC1_MOUSE Serine palmitoyltransferase 1 OS=Mus musculus GN=Sptlc1 PE=2 SV=2	93.209	1.5293	1.2171	0.96536
sp|Q9CQ06|RM24_MOUSE	>sp|Q9CQ06|RM24_MOUSE 39S ribosomal protein L24, mitochondrial OS=Mus musculus GN=Mrpl24 PE=2 SV=1	3.09	1.1282	1.1003	0.96538
tr|F2Z3Z9|F2Z3Z9_MOUSE;tr|F2Z3X6|F2Z3X6_MOUSE;sp|Q9Z2A0|PDPK1_MOUSE;tr|Q3TRL2|Q3TRL2_MOUSE;tr|F2Z3V6|F2Z3V6_MOUSE;tr|F2Z4A5|F2Z4A5_MOUSE;tr|F2Z400|F2Z400_MOUSE	>tr|F2Z3Z9|F2Z3Z9_MOUSE 3-phosphoinositide-dependent protein kinase 1 OS=Mus musculus GN=Pdpk1 PE=2 SV=1;>tr|F2Z3X6|F2Z3X6_MOUSE 3-phosphoinositide-dependent protein kinase 1 OS=Mus musculus GN=Pdpk1 PE=2 SV=1;>sp|Q9Z2A0|PDPK1_MOUSE 3-phosphoinositide-depe	41.905	1.272	1.1765	0.9655
tr|D3Z7C0|D3Z7C0_MOUSE;sp|Q9Z2Q5|RM40_MOUSE	>tr|D3Z7C0|D3Z7C0_MOUSE 39S ribosomal protein L40, mitochondrial OS=Mus musculus GN=Mrpl40 PE=2 SV=1;>sp|Q9Z2Q5|RM40_MOUSE 39S ribosomal protein L40, mitochondrial OS=Mus musculus GN=Mrpl40 PE=2 SV=2	12.4	1.0526	0.98181	0.96554
sp|Q9QXX4|CMC2_MOUSE	>sp|Q9QXX4|CMC2_MOUSE Calcium-binding mitochondrial carrier protein Aralar2 OS=Mus musculus GN=Slc25a13 PE=1 SV=1	97.56	1.0828	0.99324	0.96554
tr|E9Q7G0|E9Q7G0_MOUSE	>tr|E9Q7G0|E9Q7G0_MOUSE Protein Numa1 OS=Mus musculus GN=Numa1 PE=2 SV=1	323.31	0.99852	0.95573	0.96568
tr|B1AZ15|B1AZ15_MOUSE;tr|B1AZ14|B1AZ14_MOUSE;sp|Q3UMF0|COBL1_MOUSE	>tr|B1AZ15|B1AZ15_MOUSE Cordon-bleu protein-like 1 OS=Mus musculus GN=Cobll1 PE=2 SV=1;>tr|B1AZ14|B1AZ14_MOUSE Cordon-bleu protein-like 1 OS=Mus musculus GN=Cobll1 PE=4 SV=1;>sp|Q3UMF0|COBL1_MOUSE Cordon-bleu protein-like 1 OS=Mus musculus GN=Cobll1 PE=1 S	39.101	0.97587	0.93212	0.96573
sp|Q8R323|RFC3_MOUSE	>sp|Q8R323|RFC3_MOUSE Replication factor C subunit 3 OS=Mus musculus GN=Rfc3 PE=2 SV=1	60.999	1.1143	0.94379	0.96573
tr|B1ARU4|B1ARU4_MOUSE;tr|E9PVY8|E9PVY8_MOUSE;tr|E9QA63|E9QA63_MOUSE;sp|Q9QXZ0|MACF1_MOUSE;tr|E9QNP1|E9QNP1_MOUSE	>tr|B1ARU4|B1ARU4_MOUSE Microtubule-actin cross-linking factor 1 OS=Mus musculus GN=Macf1 PE=2 SV=1;>tr|E9PVY8|E9PVY8_MOUSE Microtubule-actin cross-linking factor 1 OS=Mus musculus GN=Macf1 PE=2 SV=2;>tr|E9QA63|E9QA63_MOUSE Microtubule-actin cross-linking	11.487	1.4159	1.1353	0.9658
sp|Q8BQZ5|CPSF4_MOUSE;tr|B2LVG5|B2LVG5_MOUSE;tr|B2LVG6|B2LVG6_MOUSE;tr|E0CXT7|E0CXT7_MOUSE;tr|M0QWM8|M0QWM8_MOUSE;tr|F7B6Z5|F7B6Z5_MOUSE	>sp|Q8BQZ5|CPSF4_MOUSE Cleavage and polyadenylation specificity factor subunit 4 OS=Mus musculus GN=Cpsf4 PE=2 SV=1;>tr|B2LVG5|B2LVG5_MOUSE Cleavage and polyadenylation specific factor 4 isoform 1 OS=Mus musculus GN=Cpsf4 PE=2 SV=1;>tr|B2LVG6|B2LVG6_MOUSE	2.6856	1.6657		0.96591
sp|Q8QZY1|EIF3L_MOUSE	>sp|Q8QZY1|EIF3L_MOUSE Eukaryotic translation initiation factor 3 subunit L OS=Mus musculus GN=Eif3l PE=1 SV=1	125.78	0.8622	0.9189	0.96598
sp|Q8BVU5|NUDT9_MOUSE;tr|A2AH27|A2AH27_MOUSE;tr|A2AH28|A2AH28_MOUSE	>sp|Q8BVU5|NUDT9_MOUSE ADP-ribose pyrophosphatase, mitochondrial OS=Mus musculus GN=Nudt9 PE=2 SV=1;>tr|A2AH27|A2AH27_MOUSE ADP-ribose pyrophosphatase, mitochondrial (Fragment) OS=Mus musculus GN=Nudt9 PE=2 SV=1;>tr|A2AH28|A2AH28_MOUSE ADP-ribose pyrophosp	15.377	0.83962	1.0683	0.96616
sp|Q9CR57|RL14_MOUSE	>sp|Q9CR57|RL14_MOUSE 60S ribosomal protein L14 OS=Mus musculus GN=Rpl14 PE=2 SV=3	127.46	0.90512	1.0081	0.96618
sp|Q8CI11|GNL3_MOUSE	>sp|Q8CI11|GNL3_MOUSE Guanine nucleotide-binding protein-like 3 OS=Mus musculus GN=Gnl3 PE=1 SV=2	56.821	0.54882	0.8377	0.96623
sp|Q9WTX8|MD1L1_MOUSE	>sp|Q9WTX8|MD1L1_MOUSE Mitotic spindle assembly checkpoint protein MAD1 OS=Mus musculus GN=Mad1l1 PE=2 SV=1	18.324	0.98096	1.0283	0.96636
sp|P61027|RAB10_MOUSE	>sp|P61027|RAB10_MOUSE Ras-related protein Rab-10 OS=Mus musculus GN=Rab10 PE=1 SV=1	66.52	0.9906	0.95933	0.96637
sp|Q7TS74|CKP2L_MOUSE	>sp|Q7TS74|CKP2L_MOUSE Cytoskeleton-associated protein 2-like OS=Mus musculus GN=Ckap2l PE=2 SV=1	3.2555	0.94305	1.613	0.9664
sp|Q9R0P4|SMAP_MOUSE;tr|D6RI64|D6RI64_MOUSE;tr|D3YVR9|D3YVR9_MOUSE	>sp|Q9R0P4|SMAP_MOUSE Small acidic protein OS=Mus musculus GN=Smap PE=1 SV=1;>tr|D6RI64|D6RI64_MOUSE Protein 1110004F10Rik OS=Mus musculus GN=1110004F10Rik PE=2 SV=1;>tr|D3YVR9|D3YVR9_MOUSE MCG7316, isoform CRA_b OS=Mus musculus GN=1110004F10Rik PE=4 SV=1	323.31	1.0015	1.0062	0.96652
tr|E9PYF1|E9PYF1_MOUSE;sp|Q8VCT3|AMPB_MOUSE	>tr|E9PYF1|E9PYF1_MOUSE Aminopeptidase B OS=Mus musculus GN=Rnpep PE=2 SV=1;>sp|Q8VCT3|AMPB_MOUSE Aminopeptidase B OS=Mus musculus GN=Rnpep PE=2 SV=2	10.168	0.68335	1.1563	0.96668
sp|Q9WV92|E41L3_MOUSE	>sp|Q9WV92|E41L3_MOUSE Band 4.1-like protein 3 OS=Mus musculus GN=Epb41l3 PE=1 SV=1	248.5	1.0366	0.99059	0.96672
sp|Q8C166|CPNE1_MOUSE;tr|B7ZCP4|B7ZCP4_MOUSE;tr|E9Q806|E9Q806_MOUSE;tr|A3KGK7|A3KGK7_MOUSE	>sp|Q8C166|CPNE1_MOUSE Copine-1 OS=Mus musculus GN=Cpne1 PE=1 SV=1;>tr|B7ZCP4|B7ZCP4_MOUSE Copine-1 OS=Mus musculus GN=Cpne1 PE=2 SV=1;>tr|E9Q806|E9Q806_MOUSE Copine-1 OS=Mus musculus GN=Cpne1 PE=2 SV=1;>tr|A3KGK7|A3KGK7_MOUSE Copine-1 (Fragment) OS=Mus mu	67.429	1.0685	1.0091	0.96684
sp|B2RX14|TUT4_MOUSE;tr|A2A8R7|A2A8R7_MOUSE	>sp|B2RX14|TUT4_MOUSE Terminal uridylyltransferase 4 OS=Mus musculus GN=Zcchc11 PE=1 SV=2;>tr|A2A8R7|A2A8R7_MOUSE Terminal uridylyltransferase 4 OS=Mus musculus GN=Zcchc11 PE=2 SV=1	137.04	1.192	1.2684	0.96684
tr|H3BKM2|H3BKM2_MOUSE;sp|Q80YV2|NIPA_MOUSE;tr|D3Z3D0|D3Z3D0_MOUSE	>tr|H3BKM2|H3BKM2_MOUSE Nuclear-interacting partner of ALK OS=Mus musculus GN=Zc3hc1 PE=2 SV=1;>sp|Q80YV2|NIPA_MOUSE Nuclear-interacting partner of ALK OS=Mus musculus GN=Zc3hc1 PE=1 SV=1;>tr|D3Z3D0|D3Z3D0_MOUSE Nuclear-interacting partner of ALK OS=Mus mu	84.484	0.96119	1.034	0.96691
sp|Q9D1C1|UBE2C_MOUSE;tr|A2A4Z1|A2A4Z1_MOUSE	>sp|Q9D1C1|UBE2C_MOUSE Ubiquitin-conjugating enzyme E2 C OS=Mus musculus GN=Ube2c PE=2 SV=1;>tr|A2A4Z1|A2A4Z1_MOUSE Ubiquitin-conjugating enzyme E2 C OS=Mus musculus GN=Ube2c PE=2 SV=1	76.214	0.96815	0.7716	0.96698
tr|E9PV44|E9PV44_MOUSE;sp|O35143|ATIF1_MOUSE	>tr|E9PV44|E9PV44_MOUSE ATPase inhibitor, mitochondrial OS=Mus musculus GN=Atpif1 PE=2 SV=1;>sp|O35143|ATIF1_MOUSE ATPase inhibitor, mitochondrial OS=Mus musculus GN=Atpif1 PE=2 SV=2	6.9336	1.0447	1.1125	0.96698
sp|Q9CPQ8|ATP5L_MOUSE;tr|F2Z452|F2Z452_MOUSE	>sp|Q9CPQ8|ATP5L_MOUSE ATP synthase subunit g, mitochondrial OS=Mus musculus GN=Atp5l PE=1 SV=1;>tr|F2Z452|F2Z452_MOUSE Uncharacterized protein OS=Mus musculus GN=Atp5l-ps1 PE=4 SV=1	77.056	1.2354	1.0602	0.967
sp|O35382|EXOC4_MOUSE;tr|Q8C391|Q8C391_MOUSE;tr|Q9CXE1|Q9CXE1_MOUSE	>sp|O35382|EXOC4_MOUSE Exocyst complex component 4 OS=Mus musculus GN=Exoc4 PE=1 SV=2;>tr|Q8C391|Q8C391_MOUSE Exocyst complex component 4 OS=Mus musculus GN=Exoc4 PE=2 SV=1;>tr|Q9CXE1|Q9CXE1_MOUSE Exocyst complex component 4 OS=Mus musculus GN=Exoc4 PE=2 S	64.792	1.2809	1.3582	0.96709
tr|F6ZLH4|F6ZLH4_MOUSE;tr|H7BX94|H7BX94_MOUSE;tr|K4DI66|K4DI66_MOUSE;sp|Q9Z2Q2|KNOP1_MOUSE;tr|E9QKQ3|E9QKQ3_MOUSE	>tr|F6ZLH4|F6ZLH4_MOUSE Lysine-rich nucleolar protein 1 (Fragment) OS=Mus musculus GN=Knop1 PE=4 SV=1;>tr|H7BX94|H7BX94_MOUSE Lysine-rich nucleolar protein 1 OS=Mus musculus GN=Knop1 PE=2 SV=1;>tr|K4DI66|K4DI66_MOUSE Lysine-rich nucleolar protein 1 OS=Mus	1.528	0.71134	1.1758	0.96724
tr|Q0VBL3|Q0VBL3_MOUSE	>tr|Q0VBL3|Q0VBL3_MOUSE Protein Rbm15 OS=Mus musculus GN=Rbm15 PE=2 SV=1	62.392	0.98117	1.0402	0.96733
sp|P97478|COQ7_MOUSE;tr|Q3TYT1|Q3TYT1_MOUSE	>sp|P97478|COQ7_MOUSE Ubiquinone biosynthesis protein COQ7 homolog OS=Mus musculus GN=Coq7 PE=2 SV=3;>tr|Q3TYT1|Q3TYT1_MOUSE Ubiquinone biosynthesis protein COQ7 homolog OS=Mus musculus GN=Coq7 PE=2 SV=1	1.3387	1.4312	0.95849	0.96748
sp|P42669|PURA_MOUSE	>sp|P42669|PURA_MOUSE Transcriptional activator protein Pur-alpha OS=Mus musculus GN=Pura PE=1 SV=1	104.58	1.101	1.0322	0.96758
sp|Q9QZD9|EIF3I_MOUSE	>sp|Q9QZD9|EIF3I_MOUSE Eukaryotic translation initiation factor 3 subunit I OS=Mus musculus GN=Eif3i PE=1 SV=1	174.49	0.88127	0.95092	0.96761
sp|Q7TQH0|ATX2L_MOUSE;tr|E9Q5Q0|E9Q5Q0_MOUSE	>sp|Q7TQH0|ATX2L_MOUSE Ataxin-2-like protein OS=Mus musculus GN=Atxn2l PE=1 SV=1;>tr|E9Q5Q0|E9Q5Q0_MOUSE Ataxin-2-like protein (Fragment) OS=Mus musculus GN=Atxn2l PE=2 SV=2	174.66	0.96505	0.92708	0.9677
tr|G5E8C4|G5E8C4_MOUSE;sp|Q8BRH0|TMTC3_MOUSE	>tr|G5E8C4|G5E8C4_MOUSE MCG142017, isoform CRA_a OS=Mus musculus GN=Tmtc3 PE=4 SV=1;>sp|Q8BRH0|TMTC3_MOUSE Transmembrane and TPR repeat-containing protein 3 OS=Mus musculus GN=Tmtc3 PE=2 SV=2	6.3877	1.3194	Light Labeled	0.96774
sp|P62748|HPCL1_MOUSE	>sp|P62748|HPCL1_MOUSE Hippocalcin-like protein 1 OS=Mus musculus GN=Hpcal1 PE=2 SV=2	5.5606	0.18698		0.96778
sp|O35900|LSM2_MOUSE;tr|O35901|O35901_MOUSE	>sp|O35900|LSM2_MOUSE U6 snRNA-associated Sm-like protein LSm2 OS=Mus musculus GN=Lsm2 PE=2 SV=1;>tr|O35901|O35901_MOUSE G7b alternative form OS=Mus musculus GN=Lsm2 PE=2 SV=1	126.44	1.0492	1.0338	0.96798
sp|Q3U319|BRE1B_MOUSE	>sp|Q3U319|BRE1B_MOUSE E3 ubiquitin-protein ligase BRE1B OS=Mus musculus GN=Rnf40 PE=2 SV=2	45.213	1.0868	1.0494	0.96816
sp|Q3U5F4|YRDC_MOUSE	>sp|Q3U5F4|YRDC_MOUSE YrdC domain-containing protein, mitochondrial OS=Mus musculus GN=Yrdc PE=1 SV=1	41.944	0.91828	0.88776	0.96832
sp|Q8K4Z5|SF3A1_MOUSE	>sp|Q8K4Z5|SF3A1_MOUSE Splicing factor 3A subunit 1 OS=Mus musculus GN=Sf3a1 PE=1 SV=1	323.31	0.9774	0.97719	0.96838
sp|Q9CXS4|CENPV_MOUSE	>sp|Q9CXS4|CENPV_MOUSE Centromere protein V OS=Mus musculus GN=Cenpv PE=2 SV=2	84.83	1.0888	1.2072	0.96841
sp|Q9WV96|T10B_MOUSE;tr|D6RG99|D6RG99_MOUSE;tr|D3YVK5|D3YVK5_MOUSE;tr|D3YVK4|D3YVK4_MOUSE	>sp|Q9WV96|T10B_MOUSE Mitochondrial import inner membrane translocase subunit Tim10 B OS=Mus musculus GN=Timm10b PE=2 SV=1;>tr|D6RG99|D6RG99_MOUSE Mitochondrial import inner membrane translocase subunit Tim10 B OS=Mus musculus GN=Timm10b PE=2 SV=1;>tr|D3YV	8.3746	0.86411	0.98758	0.96856
sp|Q66JS6|EI3JB_MOUSE;sp|Q3UGC7|EI3JA_MOUSE	>sp|Q66JS6|EI3JB_MOUSE Eukaryotic translation initiation factor 3 subunit J-B OS=Mus musculus GN=Eif3j2 PE=2 SV=1;>sp|Q3UGC7|EI3JA_MOUSE Eukaryotic translation initiation factor 3 subunit J-A OS=Mus musculus GN=Eif3j1 PE=2 SV=1	99.599	0.8464	0.91113	0.96859
sp|Q9CQR6|PPP6_MOUSE	>sp|Q9CQR6|PPP6_MOUSE Serine/threonine-protein phosphatase 6 catalytic subunit OS=Mus musculus GN=Ppp6c PE=2 SV=1	6.3252	1.1191	1.0769	0.96862
tr|E9PW44|E9PW44_MOUSE;tr|E9Q7Z8|E9Q7Z8_MOUSE;tr|E9Q5K9|E9Q5K9_MOUSE;tr|D6RG95|D6RG95_MOUSE	>tr|E9PW44|E9PW44_MOUSE Protein Ythdc1 OS=Mus musculus GN=Ythdc1 PE=2 SV=1;>tr|E9Q7Z8|E9Q7Z8_MOUSE Protein Ythdc1 OS=Mus musculus GN=Ythdc1 PE=2 SV=1;>tr|E9Q5K9|E9Q5K9_MOUSE Protein Ythdc1 OS=Mus musculus GN=Ythdc1 PE=2 SV=1;>tr|D6RG95|D6RG95_MOUSE Protein	28.763	0.98285	0.91483	0.96873
sp|Q810B6|ANFY1_MOUSE	>sp|Q810B6|ANFY1_MOUSE Ankyrin repeat and FYVE domain-containing protein 1 OS=Mus musculus GN=Ankfy1 PE=2 SV=2	238.68	1.1008	1.074	0.96874
sp|Q9JLQ0|CD2AP_MOUSE	>sp|Q9JLQ0|CD2AP_MOUSE CD2-associated protein OS=Mus musculus GN=Cd2ap PE=1 SV=3	44.689	1.1398	1.0359	0.96875
sp|P27612|PLAP_MOUSE	>sp|P27612|PLAP_MOUSE Phospholipase A-2-activating protein OS=Mus musculus GN=Plaa PE=2 SV=4	203.08	0.96157	0.89016	0.96876
sp|Q61469|LPP1_MOUSE	>sp|Q61469|LPP1_MOUSE Lipid phosphate phosphohydrolase 1 OS=Mus musculus GN=Ppap2a PE=1 SV=1	3.3331	0.978	0.84678	0.96878
sp|Q60967|PAPS1_MOUSE	>sp|Q60967|PAPS1_MOUSE Bifunctional 3-phosphoadenosine 5-phosphosulfate synthase 1 OS=Mus musculus GN=Papss1 PE=2 SV=1	135.7	1.1623	1.033	0.9688
sp|Q8R550|SH3K1_MOUSE;tr|B0R0Y8|B0R0Y8_MOUSE	>sp|Q8R550|SH3K1_MOUSE SH3 domain-containing kinase-binding protein 1 OS=Mus musculus GN=Sh3kbp1 PE=1 SV=1;>tr|B0R0Y8|B0R0Y8_MOUSE SH3 domain-containing kinase-binding protein 1 (Fragment) OS=Mus musculus GN=Sh3kbp1 PE=2 SV=1	239.85	0.93538	0.92802	0.96881
sp|O08599|STXB1_MOUSE	>sp|O08599|STXB1_MOUSE Syntaxin-binding protein 1 OS=Mus musculus GN=Stxbp1 PE=1 SV=2	30.691	1.1647	1.1439	0.96886
sp|O54692|ZW10_MOUSE	>sp|O54692|ZW10_MOUSE Centromere/kinetochore protein zw10 homolog OS=Mus musculus GN=Zw10 PE=2 SV=3	89.734	1.1427	1.0678	0.96894
sp|Q8CFI7|RPB2_MOUSE	>sp|Q8CFI7|RPB2_MOUSE DNA-directed RNA polymerase II subunit RPB2 OS=Mus musculus GN=Polr2b PE=2 SV=2	71.759	0.79436	0.8818	0.96895
sp|O35685|NUDC_MOUSE	>sp|O35685|NUDC_MOUSE Nuclear migration protein nudC OS=Mus musculus GN=Nudc PE=1 SV=1	106.72	0.97123	0.99753	0.96911
sp|Q6P9Q4|FHOD1_MOUSE	>sp|Q6P9Q4|FHOD1_MOUSE FH1/FH2 domain-containing protein 1 OS=Mus musculus GN=Fhod1 PE=2 SV=3	70.75	0.90828	1.0722	0.96912
sp|Q99JX7|NXF1_MOUSE	>sp|Q99JX7|NXF1_MOUSE Nuclear RNA export factor 1 OS=Mus musculus GN=Nxf1 PE=1 SV=3	69.071	0.9516	1.0792	0.96919
sp|O88685|PRS6A_MOUSE;tr|A2AGN7|A2AGN7_MOUSE;tr|B7ZCF1|B7ZCF1_MOUSE	>sp|O88685|PRS6A_MOUSE 26S protease regulatory subunit 6A OS=Mus musculus GN=Psmc3 PE=1 SV=2;>tr|A2AGN7|A2AGN7_MOUSE 26S protease regulatory subunit 6A OS=Mus musculus GN=Psmc3 PE=2 SV=1;>tr|B7ZCF1|B7ZCF1_MOUSE 26S protease regulatory subunit 6A OS=Mus mus	323.31	1.0009	0.9786	0.96922
sp|P17918|PCNA_MOUSE;tr|J3QQ26|J3QQ26_MOUSE	>sp|P17918|PCNA_MOUSE Proliferating cell nuclear antigen OS=Mus musculus GN=Pcna PE=1 SV=2;>tr|J3QQ26|J3QQ26_MOUSE Proliferating cell nuclear antigen OS=Mus musculus GN=Pcna-ps2 PE=3 SV=1	323.31	1.0295	1.1218	0.96944
tr|B2RXW8|B2RXW8_MOUSE;tr|B2RXQ2|B2RXQ2_MOUSE	>tr|B2RXW8|B2RXW8_MOUSE Ppfia1 protein OS=Mus musculus GN=Ppfia1 PE=2 SV=1;>tr|B2RXQ2|B2RXQ2_MOUSE Ppfia1 protein OS=Mus musculus GN=Ppfia1 PE=2 SV=1	18.586	1.0597	1.0252	0.96945
sp|Q9Z0P5|TWF2_MOUSE	>sp|Q9Z0P5|TWF2_MOUSE Twinfilin-2 OS=Mus musculus GN=Twf2 PE=1 SV=1	34.338	1.1495	1.1361	0.96945
sp|O70400|PDLI1_MOUSE;tr|S4R1V0|S4R1V0_MOUSE	>sp|O70400|PDLI1_MOUSE PDZ and LIM domain protein 1 OS=Mus musculus GN=Pdlim1 PE=2 SV=4;>tr|S4R1V0|S4R1V0_MOUSE PDZ and LIM domain protein 1 (Fragment) OS=Mus musculus GN=Pdlim1 PE=4 SV=1	232.3	1.0878	1.0138	0.96949
sp|Q810D6|GRWD1_MOUSE	>sp|Q810D6|GRWD1_MOUSE Glutamate-rich WD repeat-containing protein 1 OS=Mus musculus GN=Grwd1 PE=2 SV=2	18.839	0.77071	0.95187	0.96955
sp|Q9WU84|CCS_MOUSE	>sp|Q9WU84|CCS_MOUSE Copper chaperone for superoxide dismutase OS=Mus musculus GN=Ccs PE=1 SV=1	1.6027	1.0436	1.3121	0.96961
sp|P61967|AP1S1_MOUSE	>sp|P61967|AP1S1_MOUSE AP-1 complex subunit sigma-1A OS=Mus musculus GN=Ap1s1 PE=1 SV=1	48.543	Light Labeled		0.96962
tr|A2BDX0|A2BDX0_MOUSE;sp|Q9Z103|ADNP_MOUSE	>tr|A2BDX0|A2BDX0_MOUSE Activity-dependent neuroprotector homeobox protein OS=Mus musculus GN=Adnp PE=3 SV=1;>sp|Q9Z103|ADNP_MOUSE Activity-dependent neuroprotector homeobox protein OS=Mus musculus GN=Adnp PE=2 SV=1	46.033	0.98136	1.0312	0.96974
sp|O09174|AMACR_MOUSE	>sp|O09174|AMACR_MOUSE Alpha-methylacyl-CoA racemase OS=Mus musculus GN=Amacr PE=1 SV=4	21.024	1.325	1.0477	0.96975
sp|Q569Z6|TR150_MOUSE;tr|Q8BZN7|Q8BZN7_MOUSE	>sp|Q569Z6|TR150_MOUSE Thyroid hormone receptor-associated protein 3 OS=Mus musculus GN=Thrap3 PE=1 SV=1;>tr|Q8BZN7|Q8BZN7_MOUSE Thyroid hormone receptor-associated protein 3 OS=Mus musculus GN=Thrap3 PE=2 SV=1	132.22	0.94614	0.94857	0.96981
sp|Q8BL66|EEA1_MOUSE	>sp|Q8BL66|EEA1_MOUSE Early endosome antigen 1 OS=Mus musculus GN=Eea1 PE=1 SV=2	323.31	1.0106	0.99365	0.96996
tr|Q5SV02|Q5SV02_MOUSE;sp|P70388|RAD50_MOUSE;tr|A8Y5I3|A8Y5I3_MOUSE;tr|E9PUJ2|E9PUJ2_MOUSE	>tr|Q5SV02|Q5SV02_MOUSE DNA repair protein RAD50 OS=Mus musculus GN=Rad50 PE=4 SV=1;>sp|P70388|RAD50_MOUSE DNA repair protein RAD50 OS=Mus musculus GN=Rad50 PE=1 SV=1;>tr|A8Y5I3|A8Y5I3_MOUSE DNA repair protein RAD50 (Fragment) OS=Mus musculus GN=Rad50 PE=2	73.699	1.0329	1.0191	0.96996
sp|Q9QXK3|COPG2_MOUSE	>sp|Q9QXK3|COPG2_MOUSE Coatomer subunit gamma-2 OS=Mus musculus GN=Copg2 PE=2 SV=1	51.108	1.0113	0.57061	0.97004
tr|D3YZ09|D3YZ09_MOUSE;sp|Q9CY66|GAR1_MOUSE	>tr|D3YZ09|D3YZ09_MOUSE H/ACA ribonucleoprotein complex subunit 1 (Fragment) OS=Mus musculus GN=Gar1 PE=2 SV=1;>sp|Q9CY66|GAR1_MOUSE H/ACA ribonucleoprotein complex subunit 1 OS=Mus musculus GN=Gar1 PE=2 SV=1	6.1469	0.80933	0.92279	0.97009
sp|Q80U87|UBP8_MOUSE;tr|A2AI52|A2AI52_MOUSE	>sp|Q80U87|UBP8_MOUSE Ubiquitin carboxyl-terminal hydrolase 8 OS=Mus musculus GN=Usp8 PE=1 SV=2;>tr|A2AI52|A2AI52_MOUSE Ubiquitin carboxyl-terminal hydrolase OS=Mus musculus GN=Usp8 PE=2 SV=1	8.6619	1.1221	0.79726	0.97012
sp|P83093|STIM2_MOUSE;tr|I1E4X8|I1E4X8_MOUSE;tr|F6WBP9|F6WBP9_MOUSE	>sp|P83093|STIM2_MOUSE Stromal interaction molecule 2 OS=Mus musculus GN=Stim2 PE=1 SV=2;>tr|I1E4X8|I1E4X8_MOUSE Stromal interaction molecule 2 OS=Mus musculus GN=Stim2 PE=2 SV=1;>tr|F6WBP9|F6WBP9_MOUSE Stromal interaction molecule 2 (Fragment) OS=Mus musc	29.236	1.1569	1.0741	0.97015
sp|Q8CGC4|LS14B_MOUSE;tr|Q8BM41|Q8BM41_MOUSE	>sp|Q8CGC4|LS14B_MOUSE Protein LSM14 homolog B OS=Mus musculus GN=Lsm14b PE=2 SV=3;>tr|Q8BM41|Q8BM41_MOUSE Protein LSM14 homolog B OS=Mus musculus GN=Lsm14b PE=2 SV=1	14.499	1.134	1.2962	0.97016
sp|Q6ZQF0|TOPB1_MOUSE	>sp|Q6ZQF0|TOPB1_MOUSE DNA topoisomerase 2-binding protein 1 OS=Mus musculus GN=Topbp1 PE=1 SV=2	5.9989	0.77655	1.3635	0.97017
sp|Q9D0N7|CAF1B_MOUSE	>sp|Q9D0N7|CAF1B_MOUSE Chromatin assembly factor 1 subunit B OS=Mus musculus GN=Chaf1b PE=2 SV=1	56.756	1.037	1.0096	0.97021
tr|Q3UIX4|Q3UIX4_MOUSE;tr|E9Q6E5|E9Q6E5_MOUSE;tr|D3Z4B0|D3Z4B0_MOUSE;tr|D6RE22|D6RE22_MOUSE;tr|F6TN80|F6TN80_MOUSE	>tr|Q3UIX4|Q3UIX4_MOUSE Protein Srsf11 OS=Mus musculus GN=Srsf11 PE=2 SV=1;>tr|E9Q6E5|E9Q6E5_MOUSE Protein Srsf11 OS=Mus musculus GN=Srsf11 PE=2 SV=1;>tr|D3Z4B0|D3Z4B0_MOUSE Protein Srsf11 (Fragment) OS=Mus musculus GN=Srsf11 PE=2 SV=1;>tr|D6RE22|D6RE22_MO	32.441	0.9851	1.0584	0.9704
sp|Q922Q4|P5CR2_MOUSE	>sp|Q922Q4|P5CR2_MOUSE Pyrroline-5-carboxylate reductase 2 OS=Mus musculus GN=Pycr2 PE=2 SV=1	100.05	1.0978	1.1818	0.97049
sp|Q8CCF0|PRP31_MOUSE	>sp|Q8CCF0|PRP31_MOUSE U4/U6 small nuclear ribonucleoprotein Prp31 OS=Mus musculus GN=Prpf31 PE=2 SV=3	67.719	0.93353	0.93503	0.97054
sp|Q8BK58|HBAP1_MOUSE	>sp|Q8BK58|HBAP1_MOUSE HSPB1-associated protein 1 OS=Mus musculus GN=Hspbap1 PE=1 SV=2	17.422	Light Labeled	0.97603	0.97057
tr|G3UXH4|G3UXH4_MOUSE;tr|G3UZM9|G3UZM9_MOUSE;sp|Q8BWW9|PKN2_MOUSE	>tr|G3UXH4|G3UXH4_MOUSE Serine/threonine-protein kinase N2 OS=Mus musculus GN=Pkn2 PE=2 SV=1;>tr|G3UZM9|G3UZM9_MOUSE Serine/threonine-protein kinase N2 OS=Mus musculus GN=Pkn2 PE=2 SV=1;>sp|Q8BWW9|PKN2_MOUSE Serine/threonine-protein kinase N2 OS=Mus muscul	83.858	1.0357	0.94683	0.97066
sp|Q91V76|CK054_MOUSE	>sp|Q91V76|CK054_MOUSE Ester hydrolase C11orf54 homolog OS=Mus musculus PE=2 SV=1	7.5231	1.1627	0.74356	0.97075
sp|Q91V61|SFXN3_MOUSE;tr|Q3U4F0|Q3U4F0_MOUSE	>sp|Q91V61|SFXN3_MOUSE Sideroflexin-3 OS=Mus musculus GN=Sfxn3 PE=1 SV=1;>tr|Q3U4F0|Q3U4F0_MOUSE Sideroflexin-3 OS=Mus musculus GN=Sfxn3 PE=2 SV=1	100.77	1.1445	1.0999	0.97081
sp|P22907|HEM3_MOUSE	>sp|P22907|HEM3_MOUSE Porphobilinogen deaminase OS=Mus musculus GN=Hmbs PE=2 SV=2	12.794	1.0306	1.1203	0.97089
sp|Q8K363|DDX18_MOUSE	>sp|Q8K363|DDX18_MOUSE ATP-dependent RNA helicase DDX18 OS=Mus musculus GN=Ddx18 PE=2 SV=1	51.162	0.78036	0.89612	0.9709
sp|Q9EPC1|PARVA_MOUSE;tr|Q3UF75|Q3UF75_MOUSE	>sp|Q9EPC1|PARVA_MOUSE Alpha-parvin OS=Mus musculus GN=Parva PE=1 SV=1;>tr|Q3UF75|Q3UF75_MOUSE Alpha-parvin OS=Mus musculus GN=Parva PE=2 SV=1	19.999	0.81615	0.95677	0.97098
sp|Q8CGF7|TCRG1_MOUSE	>sp|Q8CGF7|TCRG1_MOUSE Transcription elongation regulator 1 OS=Mus musculus GN=Tcerg1 PE=1 SV=2	57.493	0.96304	0.95652	0.97105
tr|E9QNH6|E9QNH6_MOUSE;tr|E9Q580|E9Q580_MOUSE;sp|P46735|MYO1B_MOUSE;tr|Q7TQD7|Q7TQD7_MOUSE	>tr|E9QNH6|E9QNH6_MOUSE Unconventional myosin-Ib OS=Mus musculus GN=Myo1b PE=2 SV=1;>tr|E9Q580|E9Q580_MOUSE Unconventional myosin-Ib OS=Mus musculus GN=Myo1b PE=2 SV=1;>sp|P46735|MYO1B_MOUSE Unconventional myosin-Ib OS=Mus musculus GN=Myo1b PE=2 SV=3;>tr|Q	43.831	0.99027	0.99933	0.97109
[truncated: 2,713 more rows]
