# Supplementary material for: Quantitative Proteome and Transcriptome Dynamics Analysis Reveals Iron Deficiency Response Networks and Signature in Neuronal Cells
Source: Molecules. 2022 Jan 13;27(2):484. doi: 10.3390/molecules27020484 (PMC8779535; doi:10.3390/molecules27020484)
Supplement: Supplementary file 1 [file molecules-27-00484-s001.zip › Table S2. HIF1a targets quantification in hypoxia and DFO treatments..xlsx]

## Sheet: Sheet1
Table S4: SILAC Quantification of known HIF1a gene targets
Table of proteins having significant SILAC ratios for known HIF1a gene targets following 6 hour 1% oxygen (Hypoxia), 6 hour 100μM DFO (Acute ID) and 24 hour 10μM DFO (Chronic ID) treatments. SILAC ratios are summarized as either increased or unchanged (blank).
Uniprot ID	Gene ID	Protein	Hypoxia	Acute ID	Chronic ID
P05064	ALDOA	Fructose-bisphosphate aldolase A			Increase
P97477	AURKA	Aurora kinase A			Increase
O55003	BNIP3	BCL2/adenovirus E1B 19 kDa protein-interacting protein 3	Increase
P11087	CO1A1	Collagen alpha-1(I) chain			Increase
O88207	CO5A1	Collagen alpha-1(V) chain			Increase
Q9D6U8	F162A	Protein FAM162A			Increase
P17809	GTR1	Solute carrier family 2, facilitated glucose transporter member 1			Increase
G3UVV4	HK1	Hexokinase			Increase
P38060	HMGCL	Hydroxymethylglutaryl-CoA lyase, mitochondrial	Increase
P06151	LDHA	L-lactate dehydrogenase A chain			Increase
P12382	Pfkl	ATP-dependent 6-phosphofructokinase			Increase
P09411	PGK1	Phosphoglycerate kinase 1			Increase
P17751	TPIS	Triosephosphate isomerase			Increase
