# Supplementary material for: Quantitative Proteome and Transcriptome Dynamics Analysis Reveals Iron Deficiency Response Networks and Signature in Neuronal Cells
Source: Molecules. 2022 Jan 13;27(2):484. doi: 10.3390/molecules27020484 (PMC8779535; doi:10.3390/molecules27020484)
Supplement: Supplementary file 1 [file molecules-27-00484-s001.zip › Table S3. Gene Ontology Annotation.xls]

## Sheet: Biological Process
Z-scores for the Functional Annotation, Biological Process. Values highlighted in grey represent categories with a pvalue cut-off threshold of 0.05 and z-score cut-off threshold of 1.2.
The protein quantification data was divided into four quantiles according to the normalized SILAC H/L ratio to perform clustering analysis.
Q1 represents log2 ratio ranges less than −1. Q4 represents log2 ratio ranges greater than 1.
Term	DFO24hrQ1	DFO24hrQ4	DFO6hrQ1	DFO6hrQ4	Hypoxia6hrQ1	Hypoxia6hrQ4
GO:0044237~cellular metabolic process	19.6038	9.51362	10.745	4.61695	13.8316	12.7258
GO:0044260~cellular macromolecule metabolic process	4.0533	10.2932	9.59447	0.223661	5.61981	8.87025
GO:0009987~cellular process	9.69917	5.63213	9.22312	1.72104	9.72712	4.38802
GO:0006597~spermine biosynthetic process	5.82333	-0.349023	9.09463	-0.133556	6.12791	-0.182803
GO:0008152~metabolic process	19.1416	7.73031	8.7697	4.44595	12.0331	12.4567
GO:0071704~organic substance metabolic process	14.8574	7.89981	8.60429	4.42334	10.305	13.7794
GO:0006807~nitrogen compound metabolic process	12.277	9.56548	8.60421	1.3391	7.14351	13.9185
GO:0031323~regulation of cellular metabolic process	4.95579	6.89638	8.31807	0.000800472	8.5912	0.673502
GO:0051171~regulation of nitrogen compound metabolic process	4.05746	6.73171	8.25881	-0.038313	5.4965	1.61911
GO:0019222~regulation of metabolic process	3.83683	6.37812	7.99111	0.0042265	7.34432	1.74079
GO:0060255~regulation of macromolecule metabolic process	2.72915	6.63264	7.95241	-0.0128548	5.53999	2.20629
GO:0044249~cellular biosynthetic process	9.45317	0.647412	7.83376	0.444519	2.75848	0.963512
GO:0043170~macromolecule metabolic process	5.82328	7.54207	7.20252	0.455705	6.60055	15.1503
GO:0080090~regulation of primary metabolic process	3.67561	6.34854	7.17002	0.0235596	5.46127	1.48988
GO:0009058~biosynthetic process	9.90205	0.513453	7.16774	0.367458	3.00403	0.845841
GO:0044238~primary metabolic process	14.2635	9.25665	7.00666	4.47763	7.85037	15.3302
GO:1901576~organic substance biosynthetic process	10.3292	0.580034	6.95288	0.405743	3.25161	0.904637
GO:0008215~spermine metabolic process	4.52889	-0.349023	6.92967	-0.133556	4.71446	-0.182803
GO:0044271~cellular nitrogen compound biosynthetic process	6.90321	0.403621	6.86868	0.666706	3.07199	1.77595
GO:0050794~regulation of cellular process	1.46915	2.08445	6.7675	-0.131646	3.11116	-0.102296
GO:0065007~biological regulation	1.98518	3.09161	6.75805	-0.125827	3.1799	0.140905
GO:0034641~cellular nitrogen compound metabolic process	17.0361	2.12514	6.6987	1.72231	4.91502	6.49561
GO:0050789~regulation of biological process	1.01021	2.2274	6.35238	-0.129838	2.86578	-0.0747786
GO:0030334~regulation of cell migration	0.991219	0.684207	6.13325	0.0165061	2.16081	-0.182803
GO:0051172~negative regulation of nitrogen compound metabolic process	3.65391	4.65417	6.10408	-0.0853769	2.84116	0.0084808
GO:0042127~regulation of cell population proliferation	1.19397	0.220324	6.00619	-0.105088	0.240434	0.195904
GO:0051270~regulation of cellular component movement	1.0205	0.473487	5.89814	-0.0206731	2.07328	-0.182803
GO:0010605~negative regulation of macromolecule metabolic process	3.47061	5.59919	5.83527	0.0942685	3.04526	0.390011
GO:0040007~growth	0.726601	1.65825	5.83276	-0.0452532	1.58166	-0.182803
GO:2000145~regulation of cell motility	0.859428	0.604754	5.75852	0.00223091	1.93235	-0.182803
GO:0034645~cellular macromolecule biosynthetic process	4.74965	0.722676	5.72531	0.657229	2.29595	1.75913
GO:0006596~polyamine biosynthetic process	3.66457	-0.349023	5.65943	-0.133556	3.77186	-0.182803
GO:0046483~heterocycle metabolic process	17.3886	2.4444	5.61305	1.40544	3.82082	4.28507
GO:0048468~cell development	0.120041	0.351831	5.60027	-0.0935923	0.505556	-0.0131556
GO:0022008~neurogenesis	0.234839	-0.115155	5.5738	-0.109338	0.601739	-0.182803
GO:0051179~localization	1.91605	2.71226	5.54635	0.463512	2.39121	0.433737
GO:0006139~nucleobase-containing compound metabolic process	15.7373	2.6557	5.53968	1.11732	3.41045	4.52328
GO:0048522~positive regulation of cellular process	1.35292	1.72726	5.47775	-0.0711464	5.20464	0.641868
GO:0006725~cellular aromatic compound metabolic process	16.1528	2.34173	5.40453	2.29249	3.62319	4.16825
GO:0009059~macromolecule biosynthetic process	5.39332	0.638168	5.38879	0.599367	2.05942	1.65561
GO:0016477~cell migration	0.0272048	0.0580635	5.36842	0.366368	3.41609	-0.182803
GO:0048731~system development	0.795663	1.66304	5.31875	-0.123766	1.90147	-0.107692
GO:0031324~negative regulation of cellular metabolic process	3.48415	6.10384	5.27697	-0.0177037	3.09803	-0.0264957
GO:0008284~positive regulation of cell population proliferation	1.52457	0.501397	5.25988	-0.0158784	-0.0893169	-0.182803
GO:1903019~negative regulation of glycoprotein metabolic process	-0.331218	-0.349023	5.25575	-0.133556	1.25263	-0.182803
GO:1901566~organonitrogen compound biosynthetic process	1.08482	1.42007	5.22922	0.275538	0.403641	0.243204
GO:0040012~regulation of locomotion	0.662286	0.483655	5.17287	-0.0189311	1.58574	0.66212
GO:0031326~regulation of cellular biosynthetic process	3.3581	0.198305	5.11979	0.180719	1.99333	0.547008
GO:0009893~positive regulation of metabolic process	2.88893	4.77883	5.04696	0.0250712	4.39274	1.31733
GO:0031325~positive regulation of cellular metabolic process	2.48321	4.66809	5.03955	0.0894898	5.04314	0.70847
GO:0006595~polyamine metabolic process	3.22574	-0.349023	5.03036	-0.133556	3.29397	-0.182803
GO:0009309~amine biosynthetic process	3.22574	-0.349023	5.03036	-0.133556	3.29397	-0.182803
GO:0042401~cellular biogenic amine biosynthetic process	3.22574	-0.349023	5.03036	-0.133556	3.29397	-0.182803
GO:0051173~positive regulation of nitrogen compound metabolic process	2.44516	5.04697	5.00073	0.12629	4.55976	1.77091
GO:2000112~regulation of cellular macromolecule biosynthetic process	3.64853	0.352872	4.9347	0.267685	2.63793	0.689443
GO:0007275~multicellular organism development	1.29846	0.996463	4.91547	-0.121785	3.11231	-0.0250481
GO:0032879~regulation of localization	1.03959	1.18619	4.91444	-0.130979	0.996858	-0.182803
GO:0030335~positive regulation of cell migration	0.747711	1.59566	4.90129	0.196999	2.29565	-0.182803
GO:0009889~regulation of biosynthetic process	3.57248	0.157471	4.8683	0.15776	2.15422	0.508181
GO:1901360~organic cyclic compound metabolic process	17.4661	2.06717	4.84339	2.07664	4.71727	3.852
GO:0008283~cell population proliferation	1.07261	-0.0127568	4.83372	-0.119914	0.617278	0.070035
GO:0009200~deoxyribonucleoside triphosphate metabolic process	-0.331218	-0.349023	4.83072	-0.133556	-0.427607	-0.182803
GO:0048699~generation of neurons	0.364759	-0.0702751	4.81762	-0.103661	0.815539	-0.182803
GO:0090304~nucleic acid metabolic process	10.5666	1.26223	4.81652	0.799851	3.01092	5.61894
GO:0051128~regulation of cellular component organization	0.918182	4.66909	4.78199	0.321216	5.76485	1.2425
GO:0009892~negative regulation of metabolic process	3.51854	6.79629	4.76527	0.199661	3.46826	0.270246
GO:2000147~positive regulation of cell motility	0.684099	1.52335	4.71364	0.181778	2.16198	-0.182803
GO:0016043~cellular component organization	2.24534	5.28438	4.7125	0.642583	9.18942	2.65642
GO:0071840~cellular component organization or biogenesis	3.55972	4.9132	4.69362	1.53937	10.8639	3.66627
GO:0060284~regulation of cell development	0.227861	0.383777	4.67412	-0.133556	2.30114	-0.182803
GO:0070242~thymocyte apoptotic process	-0.331218	-0.349023	4.65164	-0.133556	-0.427607	-0.182803
GO:0008347~glial cell migration	-0.331218	-0.349023	4.63445	-0.133556	-0.427607	-0.182803
GO:0010556~regulation of macromolecule biosynthetic process	3.81764	0.291205	4.62305	0.232975	2.38312	0.633375
GO:0048519~negative regulation of biological process	1.61588	4.54655	4.58681	-0.0569476	2.86453	0.731795
GO:0048870~cell motility	0.0585033	-0.0309142	4.57912	0.274952	2.72784	-0.182803
GO:0051674~localization of cell	0.0585033	-0.0309142	4.57912	0.274952	2.72784	-0.182803
GO:0051272~positive regulation of cellular component movement	0.633549	1.46511	4.5621	0.169612	2.05493	-0.182803
GO:0009211~pyrimidine deoxyribonucleoside triphosphate metabolic process	-0.331218	-0.349023	4.49699	-0.133556	-0.427607	-0.182803
GO:0038145~macrophage colony-stimulating factor signaling pathway	-0.331218	-0.349023	4.49699	-0.133556	-0.427607	-0.182803
GO:0008295~spermidine biosynthetic process	5.0212	-0.349023	4.49699	-0.133556	5.25187	-0.182803
GO:0048523~negative regulation of cellular process	1.82707	3.53488	4.48913	-0.102644	2.98163	-0.105099
GO:0010604~positive regulation of macromolecule metabolic process	2.81619	5.54061	4.45346	0.0839176	3.95815	1.59107
GO:0048856~anatomical structure development	1.53143	0.592438	4.44755	-0.11784	3.6486	-0.081299
GO:0048518~positive regulation of biological process	0.863328	1.38098	4.43286	-0.0776368	5.13399	0.836058
GO:0040017~positive regulation of locomotion	0.585581	1.40915	4.41613	0.158005	1.95263	-0.182803
GO:0002335~mature B cell differentiation	-0.331218	-0.349023	4.4136	-0.133556	2.82266	-0.182803
GO:0048869~cellular developmental process	0.780527	0.15126	4.40778	-0.11716	1.14857	-0.16681
GO:0007265~Ras protein signal transduction	0.249131	-0.349023	4.36904	0.324946	0.519792	-0.182803
GO:0034655~nucleobase-containing compound catabolic process	0.246634	2.17798	4.35794	1.14411	0.51588	1.854
GO:0010468~regulation of gene expression	3.07157	2.438	4.30893	0.236188	2.74041	0.998051
GO:0032502~developmental process	1.67459	0.342861	4.27797	-0.12498	3.34274	-0.112512
GO:0051246~regulation of protein metabolic process	0.959572	8.56082	4.27608	-0.0540962	4.56637	2.27894
GO:0030198~extracellular matrix organization	-0.331218	1.6851	4.25141	-0.133556	-0.427607	-0.182803
GO:0120036~plasma membrane bounded cell projection organization	-0.316534	-0.222211	4.22951	0.0413762	1.53779	-0.182803
GO:0031399~regulation of protein modification process	0.416522	6.63331	4.2077	-0.0203742	3.39723	1.01301
GO:0009394~2'-deoxyribonucleotide metabolic process	-0.331218	-0.349023	4.20456	-0.133556	-0.427607	-0.182803
GO:0019692~deoxyribose phosphate metabolic process	-0.331218	-0.349023	4.20456	-0.133556	-0.427607	-0.182803
GO:0010467~gene expression	7.56999	2.09435	4.20095	0.783359	5.18853	4.55193
GO:0016049~cell growth	0.793625	1.64723	4.13751	0.20793	1.08625	-0.182803
GO:0030154~cell differentiation	0.643499	0.268044	4.13585	-0.110552	0.415131	-0.162176
GO:0050767~regulation of neurogenesis	-0.181563	0.578121	4.11725	-0.133556	0.905938	-0.182803
GO:0002685~regulation of leukocyte migration	-0.331218	0.61683	4.06228	-0.133556	0.331786	-0.182803
GO:0030030~cell projection organization	-0.319272	-0.233914	4.00218	0.0280487	1.39012	-0.182803
GO:0044248~cellular catabolic process	5.03031	3.72707	3.98012	4.19421	6.04468	5.90066
GO:0044270~cellular nitrogen compound catabolic process	0.16182	3.35815	3.97044	1.04387	0.3825	1.72219
GO:0055076~transition metal ion homeostasis	1.79742	-0.349023	3.92335	-0.133556	-0.427607	-0.182803
GO:0040008~regulation of growth	0.543745	0.259445	3.92129	0.065495	2.25435	-0.182803
GO:0006928~movement of cell or subcellular component	0.174682	0.771153	3.91244	0.0977837	4.68661	-0.182803
GO:0046700~heterocycle catabolic process	0.149348	3.31621	3.91156	2.04852	0.857452	1.7021
GO:0061515~myeloid cell development	-0.331218	1.36888	3.90859	-0.133556	-0.427607	-0.182803
GO:0009262~deoxyribonucleotide metabolic process	-0.331218	-0.349023	3.90474	-0.133556	-0.427607	6.13373
GO:0009204~deoxyribonucleoside triphosphate catabolic process	-0.331218	-0.349023	3.87377	-0.133556	-0.427607	-0.182803
GO:0045926~negative regulation of growth	0.67472	-0.349023	3.86481	-0.133556	0.513112	-0.182803
GO:2000406~positive regulation of T cell migration	-0.331218	2.07418	3.85067	-0.133556	0.742591	-0.182803
GO:0009141~nucleoside triphosphate metabolic process	3.05305	1.4988	3.81348	-0.133556	-0.427607	-0.182803
GO:0050921~positive regulation of chemotaxis	-0.331218	2.67027	3.79914	0.961278	-0.0488992	-0.182803
GO:1901564~organonitrogen compound metabolic process	2.4628	9.55768	3.79155	0.808487	5.26488	8.83617
GO:0019439~aromatic compound catabolic process	0.121508	3.22099	3.77809	3.20044	0.794122	1.6565
GO:0002521~leukocyte differentiation	0.260885	-0.349023	3.77786	-0.133556	0.0766936	-0.182803
GO:0002687~positive regulation of leukocyte migration	-0.331218	0.857908	3.75912	-0.133556	-0.0554627	-0.182803
GO:0048589~developmental growth	0.869623	0.886017	3.73872	-0.133556	0.600946	-0.182803
GO:1903321~negative regulation of protein modification by small protein conjugation or removal	1.33908	-0.349023	3.73197	-0.133556	0.213155	-0.182803
GO:0008216~spermidine metabolic process	4.17266	-0.349023	3.72224	-0.133556	4.3258	-0.182803
GO:0050769~positive regulation of neurogenesis	-0.2197	-0.063552	3.72	-0.133556	0.417133	-0.182803
GO:0030225~macrophage differentiation	-0.331218	-0.349023	3.69822	-0.133556	-0.427607	-0.182803
GO:0007264~small GTPase mediated signal transduction	0.969273	-0.349023	3.68597	0.249387	1.99187	-0.182803
GO:0007399~nervous system development	0.184587	0.0896923	3.6781	-0.126018	1.1849	-0.182803
GO:0043062~extracellular structure organization	-0.331218	1.43562	3.66475	-0.133556	-0.427607	-0.182803
GO:0016070~RNA metabolic process	10.5706	1.4279	3.65472	1.21035	4.26453	4.98234
GO:2000403~positive regulation of lymphocyte migration	-0.331218	1.97314	3.65035	-0.133556	0.670384	-0.182803
GO:0014015~positive regulation of gliogenesis	-0.331218	-0.349023	3.64902	-0.133556	0.193123	-0.182803
GO:0006935~chemotaxis	-0.331218	1.42988	3.63901	1.6061	0.387477	-0.182803
GO:0008285~negative regulation of cell population proliferation	0.341998	-0.140506	3.63433	-0.133556	0.135616	1.12017
GO:0042330~taxis	-0.331218	1.42294	3.62304	1.60017	0.381671	-0.182803
GO:0002690~positive regulation of leukocyte chemotaxis	-0.331218	1.26099	3.6221	-0.133556	0.186652	-0.182803
GO:0040011~locomotion	-0.100579	0.134663	3.61101	0.17029	2.36258	0.150623
GO:0009221~pyrimidine deoxyribonucleotide biosynthetic process	-0.331218	-0.349023	3.58793	-0.133556	-0.427607	-0.182803
GO:1903332~regulation of protein folding	1.58427	-0.349023	3.58793	-0.133556	-0.427607	-0.182803
GO:1903320~regulation of protein modification by small protein conjugation or removal	0.988176	0.503875	3.57887	-0.133556	3.72346	-0.182803
GO:0046578~regulation of Ras protein signal transduction	-0.331218	-0.349023	3.57887	-0.133556	-0.234809	-0.182803
GO:0030097~hemopoiesis	-0.00841286	0.0812267	3.57011	0.00465782	0.00533771	-0.182803
GO:0019219~regulation of nucleobase-containing compound metabolic process	4.65456	0.996149	3.56721	0.219996	2.6632	0.612159
GO:0042063~gliogenesis	-0.331218	-0.349023	3.54646	-0.133556	-0.0500268	-0.182803
GO:1901361~organic cyclic compound catabolic process	0.0690055	3.03481	3.51787	3.04591	0.673152	1.56731
GO:2000404~regulation of T cell migration	-0.331218	1.9044	3.51452	-0.133556	0.621649	-0.182803
GO:0048246~macrophage chemotaxis	-0.331218	-0.349023	3.51452	1.79519	-0.427607	-0.182803
GO:0006418~tRNA aminoacylation for protein translation	-0.331218	-0.349023	3.51452	-0.133556	-0.427607	-0.182803
GO:0009056~catabolic process	4.97257	3.86298	3.49748	3.53278	5.19988	7.35262
GO:0055072~iron ion homeostasis	1.21946	-0.349023	3.49261	-0.133556	-0.427607	-0.182803
GO:0046386~deoxyribose phosphate catabolic process	-0.331218	-0.349023	3.46738	-0.133556	-0.427607	-0.182803
GO:0036005~response to macrophage colony-stimulating factor	-0.331218	-0.349023	3.46738	-0.133556	-0.427607	-0.182803
GO:0036006~cellular response to macrophage colony-stimulating factor stimulus	-0.331218	-0.349023	3.46738	-0.133556	-0.427607	-0.182803
GO:0032268~regulation of cellular protein metabolic process	1.0244	8.18475	3.46276	-0.0273426	4.35601	1.30784
GO:0001701~in utero embryonic development	1.42551	1.72587	3.45812	0.224718	1.81466	1.54677
GO:0018130~heterocycle biosynthetic process	6.0996	0.557853	3.4556	0.43957	2.18535	1.41143
GO:0051960~regulation of nervous system development	-0.126975	0.412488	3.44763	-0.133556	0.58504	-0.182803
GO:0006576~cellular biogenic amine metabolic process	2.09958	-0.349023	3.42982	-0.133556	3.85349	-0.182803
GO:0019438~aromatic compound biosynthetic process	5.5037	0.54823	3.42291	0.433701	2.15569	1.40001
GO:0008219~cell death	1.95071	4.2298	3.41891	0.284851	2.55357	0.0489676
GO:0031175~neuron projection development	-0.237898	-0.0317432	3.39854	-0.0329903	1.34954	-0.182803
GO:0046916~cellular transition metal ion homeostasis	2.35409	-0.349023	3.39469	-0.133556	-0.427607	-0.182803
GO:0043039~tRNA aminoacylation	-0.331218	-0.349023	3.38905	-0.133556	-0.427607	-0.182803
GO:0031330~negative regulation of cellular catabolic process	1.67598	3.45552	3.37347	0.620056	0.740069	-0.182803
GO:0009264~deoxyribonucleotide catabolic process	-0.331218	-0.349023	3.35804	-0.133556	-0.427607	-0.182803
GO:0009265~2'-deoxyribonucleotide biosynthetic process	-0.331218	-0.349023	3.35804	-0.133556	-0.427607	-0.182803
GO:0046385~deoxyribose phosphate biosynthetic process	-0.331218	-0.349023	3.35804	-0.133556	-0.427607	-0.182803
GO:0006880~intracellular sequestering of iron ion	3.774	-0.349023	3.35804	-0.133556	-0.427607	-0.182803
GO:0097577~sequestering of iron ion	3.774	-0.349023	3.35804	-0.133556	-0.427607	-0.182803
GO:1903018~regulation of glycoprotein metabolic process	-0.331218	1.82054	3.34928	-0.133556	0.562661	-0.182803
GO:0043038~amino acid activation	-0.331218	-0.349023	3.34928	-0.133556	-0.427607	-0.182803
GO:0050673~epithelial cell proliferation	0.665305	0.94494	3.3347	0.310292	1.01579	-0.182803
GO:0051241~negative regulation of multicellular organismal process	1.32412	2.86743	3.31017	-0.133556	0.309898	0.381287
GO:0050900~leukocyte migration	-0.331218	0.233259	3.28147	0.431371	0.864694	-0.182803
GO:0048534~hematopoietic or lymphoid organ development	-0.0588162	0.0373622	3.27302	-0.0100555	-0.0629992	-0.182803
GO:1905517~macrophage migration	-0.331218	-0.349023	3.27254	1.69692	-0.427607	-0.182803
GO:0090239~regulation of histone H4 acetylation	-0.331218	-0.349023	3.25805	-0.133556	1.39767	-0.182803
GO:0010561~negative regulation of glycoprotein biosynthetic process	-0.331218	-0.349023	3.25805	-0.133556	1.39767	-0.182803
GO:0009219~pyrimidine deoxyribonucleotide metabolic process	-0.331218	-0.349023	3.25805	-0.133556	-0.427607	-0.182803
GO:0070255~regulation of mucus secretion	-0.331218	-0.349023	3.25805	-0.133556	-0.427607	-0.182803
GO:0090085~regulation of protein deubiquitination	3.66457	-0.349023	3.25805	-0.133556	1.39767	-0.182803
GO:0051651~maintenance of location in cell	3.55473	-0.349023	3.23411	-0.133556	0.0951362	-0.182803
GO:0034654~nucleobase-containing compound biosynthetic process	5.81122	0.614678	3.20936	0.474208	2.36028	1.47829
GO:0051962~positive regulation of nervous system development	-0.25221	-0.113046	3.20477	-0.133556	0.23464	-0.182803
GO:0010761~fibroblast migration	-0.331218	1.74418	3.19927	-0.133556	0.509446	-0.182803
GO:0032941~secretion by tissue	-0.331218	1.74418	3.19927	-0.133556	-0.427607	-0.182803
GO:0051056~regulation of small GTPase mediated signal transduction	-0.159444	-0.349023	3.1713	-0.133556	0.0872385	-0.182803
GO:0010820~positive regulation of T cell chemotaxis	-0.331218	2.89307	3.16594	-0.133556	1.34574	-0.182803
GO:0045060~negative thymic T cell selection	-0.331218	-0.349023	3.16594	-0.133556	-0.427607	-0.182803
GO:0010720~positive regulation of cell development	0.108202	-0.117569	3.15613	-0.133556	1.0621	-0.182803
GO:0001558~regulation of cell growth	0.593993	0.881737	3.15596	0.2872	1.53818	-0.182803
GO:0006915~apoptotic process	1.01587	2.16664	3.14576	-0.0421948	2.37996	-0.182803
GO:0120035~regulation of plasma membrane bounded cell projection organization	-0.287978	0.248974	3.14211	-0.133556	1.61833	-0.182803
GO:0051252~regulation of RNA metabolic process	5.28288	0.888308	3.12831	0.345394	2.77546	0.811947
GO:2000026~regulation of multicellular organismal development	0.775782	1.59047	3.12761	0.0378362	2.26924	0.0284682
GO:0022411~cellular component disassembly	-0.238282	1.19968	3.10825	0.404144	2.21655	5.52309
GO:0045595~regulation of cell differentiation	0.238459	0.84956	3.09303	-0.0444031	2.3279	-0.182803
GO:0031344~regulation of cell projection organization	-0.289935	0.237432	3.08619	-0.133556	1.5748	-0.182803
GO:0010819~regulation of T cell chemotaxis	-0.331218	2.82879	3.0806	-0.133556	1.29755	-0.182803
GO:0009263~deoxyribonucleotide biosynthetic process	-0.331218	-0.349023	3.0806	-0.133556	-0.427607	7.56756
GO:0070254~mucus secretion	-0.331218	-0.349023	3.0806	-0.133556	-0.427607	-0.182803
GO:0009143~nucleoside triphosphate catabolic process	-0.331218	-0.349023	3.0806	-0.133556	-0.427607	-0.182803
GO:0043383~negative T cell selection	-0.331218	-0.349023	3.0806	-0.133556	-0.427607	-0.182803
GO:0006337~nucleosome disassembly	1.32212	-0.349023	3.0806	-0.133556	1.29755	-0.182803
GO:0090083~regulation of inclusion body assembly	1.32212	-0.349023	3.0806	-0.133556	-0.427607	-0.182803
GO:1901362~organic cyclic compound biosynthetic process	7.25786	0.448741	3.0802	0.372985	3.34811	1.28041
GO:0010629~negative regulation of gene expression	5.29781	0.520372	3.06453	-0.0225154	1.13777	1.00074
GO:0072678~T cell migration	-0.331218	1.67416	3.06206	-0.133556	0.461089	-0.182803
GO:0007618~mating	-0.331218	-0.349023	3.06206	-0.133556	-0.427607	-0.182803
GO:0007219~Notch signaling pathway	0.510574	0.654046	3.06155	-0.133556	1.14843	3.15075
GO:0045934~negative regulation of nucleobase-containing compound metabolic process	7.08378	-0.185255	3.04586	-0.133556	0.467976	0.342641
GO:0002688~regulation of leukocyte chemotaxis	-0.331218	1.04329	3.04523	-0.133556	0.0519106	-0.182803
GO:0051253~negative regulation of RNA metabolic process	7.25693	-0.301581	3.03858	-0.133556	0.176565	0.429205
GO:0060560~developmental growth involved in morphogenesis	-0.172872	0.377294	3.02982	-0.133556	0.0512225	-0.182803
GO:0012501~programmed cell death	1.61492	2.87902	3.00424	-0.0480694	2.69746	-0.182803
GO:0048711~positive regulation of astrocyte differentiation	-0.331218	-0.349023	3.00111	-0.133556	1.25263	-0.182803
GO:0009147~pyrimidine nucleoside triphosphate metabolic process	-0.331218	-0.349023	3.00111	-0.133556	-0.427607	-0.182803
GO:2000401~regulation of lymphocyte migration	-0.331218	1.64122	2.99764	-0.133556	0.438504	-0.182803
GO:0006879~cellular iron ion homeostasis	1.79659	-0.349023	2.99764	-0.133556	-0.427607	-0.182803
GO:0031400~negative regulation of protein modification process	0.655338	7.27977	2.98881	0.174864	2.82646	-0.182803
GO:0120039~plasma membrane bounded cell projection morphogenesis	-0.318416	0.372976	2.98839	-0.133556	1.48347	-0.182803
GO:0002520~immune system development	-0.104954	0.453541	2.97845	-0.0240738	0.0746348	-0.182803
GO:0048858~cell projection morphogenesis	-0.31865	0.368191	2.96886	-0.133556	1.46859	-0.182803
GO:0030155~regulation of cell adhesion	-0.265095	-0.134723	2.96886	0.103326	0.947346	-0.182803
GO:0043933~protein-containing complex subunit organization	0.638098	3.74971	2.96422	0.105671	1.40553	3.78888
GO:0009123~nucleoside monophosphate metabolic process	4.23178	1.55975	2.95096	-0.133556	-0.29522	-0.182803
GO:0045935~positive regulation of nucleobase-containing compound metabolic process	1.54369	1.60744	2.92799	0.871262	3.1801	0.961489
GO:0140131~positive regulation of lymphocyte chemotaxis	-0.331218	2.71239	2.92673	-0.133556	1.21058	-0.182803
GO:1903960~negative regulation of anion transmembrane transport	-0.331218	2.71239	2.92673	-0.133556	-0.427607	-0.182803
GO:0031498~chromatin disassembly	1.24207	-0.349023	2.92673	-0.133556	1.21058	-0.182803
GO:0032986~protein-DNA complex disassembly	1.24207	-0.349023	2.92673	-0.133556	1.21058	-0.182803
GO:0031396~regulation of protein ubiquitination	1.20381	0.612831	2.91981	-0.133556	3.05519	-0.182803
GO:0051234~establishment of localization	0.860022	3.90665	2.90958	0.652452	1.22248	1.27019
GO:0070231~T cell apoptotic process	-0.331218	-0.349023	2.90567	-0.133556	-0.427607	-0.182803
GO:1901575~organic substance catabolic process	2.81754	2.32984	2.89462	2.03591	2.179	9.00566
GO:0007155~cell adhesion	-0.319325	-0.305548	2.88472	-0.0718801	0.666358	-0.182803
GO:0046434~organophosphate catabolic process	0.442471	0.597092	2.86561	-0.133556	-0.427607	-0.182803
GO:0051238~sequestering of metal ion	3.22574	-0.349023	2.85687	-0.133556	-0.427607	-0.182803
GO:0006810~transport	0.450063	4.19808	2.84762	0.452899	0.553948	1.38609
GO:0046579~positive regulation of Ras protein signal transduction	-0.331218	-0.349023	2.84721	-0.133556	-0.427607	-0.182803
GO:0018149~peptide cross-linking	-0.331218	-0.349023	2.84721	-0.133556	-0.427607	-0.182803
GO:0009895~negative regulation of catabolic process	1.33351	3.02368	2.84263	0.5177	1.15691	-0.182803
GO:0008104~protein localization	2.25952	1.01259	2.8391	1.55078	7.73854	2.50838
GO:0022610~biological adhesion	-0.319998	-0.306867	2.83201	-0.0734426	0.63787	-0.182803
GO:0050801~ion homeostasis	0.406357	0.185549	2.83195	-0.133556	-0.070947	-0.182803
GO:0032990~cell part morphogenesis	-0.32024	0.334182	2.82948	-0.133556	1.9394	-0.182803
GO:0009166~nucleotide catabolic process	0.109915	0.951178	2.80152	-0.133556	-0.427607	-0.182803
GO:0007160~cell-matrix adhesion	-0.084022	-0.349023	2.79973	-0.133556	0.989337	-0.182803
GO:0010818~T cell chemotaxis	-0.331218	2.60919	2.79102	-0.133556	1.13381	-0.182803
GO:0010811~positive regulation of cell-substrate adhesion	-0.331218	-0.349023	2.78401	-0.133556	-0.0062276	-0.182803
GO:0017144~drug metabolic process	3.61845	1.0584	2.78039	0.0872921	-0.144401	-0.182803
GO:1902105~regulation of leukocyte differentiation	0.124771	-0.349023	2.75943	-0.133556	-0.3116	-0.182803
GO:0051248~negative regulation of protein metabolic process	0.238417	7.93845	2.75538	0.236144	4.24038	-0.182803
GO:0051193~regulation of cofactor metabolic process	1.61441	-0.349023	2.7365	-0.133556	-0.427607	-0.182803
GO:0048666~neuron development	-0.0944211	-0.109623	2.73338	-0.0584326	0.90804	-0.182803
GO:0002313~mature B cell differentiation involved in immune response	-0.331218	-0.349023	2.72875	-0.133556	1.09858	-0.182803
GO:0010759~positive regulation of macrophage chemotaxis	-0.331218	-0.349023	2.72875	-0.133556	-0.427607	-0.182803
GO:0048513~animal organ development	-0.0461986	1.80284	2.71742	-0.111559	0.559748	0.0650908
GO:0044281~small molecule metabolic process	5.52404	4.45881	2.71243	4.83471	0.907093	2.46222
GO:0032984~protein-containing complex disassembly	-0.0961438	1.98705	2.71081	0.700022	2.81555	2.92351
GO:0032103~positive regulation of response to external stimulus	-0.331218	1.43562	2.70891	0.492007	-0.0271304	-0.182803
GO:0070106~interleukin-27-mediated signaling pathway	-0.331218	-0.349023	2.70796	-0.133556	3.24879	-0.182803
GO:0045222~CD4 biosynthetic process	-0.331218	-0.349023	2.70796	-0.133556	3.24879	-0.182803
GO:0045223~regulation of CD4 biosynthetic process	-0.331218	-0.349023	2.70796	-0.133556	3.24879	-0.182803
GO:0045225~negative regulation of CD4 biosynthetic process	-0.331218	-0.349023	2.70796	-0.133556	3.24879	-0.182803
GO:0051089~constitutive protein ectodomain proteolysis	-0.331218	-0.349023	2.70796	-0.133556	3.24879	-0.182803
GO:0006157~deoxyadenosine catabolic process	-0.331218	-0.349023	2.70796	-0.133556	-0.427607	-0.182803
GO:0009737~response to abscisic acid	-0.331218	-0.349023	2.70796	-0.133556	-0.427607	-0.182803
GO:0009738~abscisic acid-activated signaling pathway	-0.331218	-0.349023	2.70796	-0.133556	-0.427607	-0.182803
GO:0009787~regulation of abscisic acid-activated signaling pathway	-0.331218	-0.349023	2.70796	-0.133556	-0.427607	-0.182803
GO:0009789~positive regulation of abscisic acid-activated signaling pathway	-0.331218	-0.349023	2.70796	-0.133556	-0.427607	-0.182803
GO:0022012~subpallium cell proliferation in forebrain	-0.331218	-0.349023	2.70796	-0.133556	-0.427607	-0.182803
GO:0022018~lateral ganglionic eminence cell proliferation	-0.331218	-0.349023	2.70796	-0.133556	-0.427607	-0.182803
GO:0046090~deoxyadenosine metabolic process	-0.331218	-0.349023	2.70796	-0.133556	-0.427607	-0.182803
GO:0046111~xanthine biosynthetic process	-0.331218	-0.349023	2.70796	-0.133556	-0.427607	-0.182803
GO:0060169~negative regulation of adenosine receptor signaling pathway	-0.331218	-0.349023	2.70796	-0.133556	-0.427607	-0.182803
GO:0060366~lambdoid suture morphogenesis	-0.331218	-0.349023	2.70796	-0.133556	-0.427607	-0.182803
GO:0060367~sagittal suture morphogenesis	-0.331218	-0.349023	2.70796	-0.133556	-0.427607	-0.182803
GO:0060407~negative regulation of penile erection	-0.331218	-0.349023	2.70796	-0.133556	-0.427607	-0.182803
GO:0060611~mammary gland fat development	-0.331218	-0.349023	2.70796	-0.133556	-0.427607	-0.182803
GO:0060873~anterior semicircular canal development	-0.331218	-0.349023	2.70796	-0.133556	-0.427607	-0.182803
GO:0060875~lateral semicircular canal development	-0.331218	-0.349023	2.70796	-0.133556	-0.427607	-0.182803
GO:0071215~cellular response to abscisic acid stimulus	-0.331218	-0.349023	2.70796	-0.133556	-0.427607	-0.182803
GO:1901419~regulation of response to alcohol	-0.331218	-0.349023	2.70796	-0.133556	-0.427607	-0.182803
GO:1901421~positive regulation of response to alcohol	-0.331218	-0.349023	2.70796	-0.133556	-0.427607	-0.182803
GO:1902228~positive regulation of macrophage colony-stimulating factor signaling pathway	-0.331218	-0.349023	2.70796	-0.133556	-0.427607	-0.182803
GO:1904980~positive regulation of endosome organization	-0.331218	-0.349023	2.70796	-0.133556	-0.427607	-0.182803
GO:1905957~regulation of cellular response to alcohol	-0.331218	-0.349023	2.70796	-0.133556	-0.427607	-0.182803
GO:1905959~positive regulation of cellular response to alcohol	-0.331218	-0.349023	2.70796	-0.133556	-0.427607	-0.182803
GO:0000032~cell wall mannoprotein biosynthetic process	-0.331218	-0.349023	2.70796	-0.133556	-0.427607	-0.182803
GO:0006056~mannoprotein metabolic process	-0.331218	-0.349023	2.70796	-0.133556	-0.427607	-0.182803
GO:0006057~mannoprotein biosynthetic process	-0.331218	-0.349023	2.70796	-0.133556	-0.427607	-0.182803
GO:0010722~regulation of ferrochelatase activity	-0.331218	-0.349023	2.70796	-0.133556	-0.427607	-0.182803
GO:0010795~regulation of ubiquinone biosynthetic process	-0.331218	-0.349023	2.70796	-0.133556	-0.427607	-0.182803
GO:0019309~mannose catabolic process	-0.331218	-0.349023	2.70796	-0.133556	-0.427607	-0.182803
GO:0031506~cell wall glycoprotein biosynthetic process	-0.331218	-0.349023	2.70796	-0.133556	-0.427607	-0.182803
GO:0032889~regulation of vacuole fusion, non-autophagic	-0.331218	-0.349023	2.70796	-0.133556	-0.427607	-0.182803
GO:0042546~cell wall biogenesis	-0.331218	-0.349023	2.70796	-0.133556	-0.427607	-0.182803
GO:0044038~cell wall macromolecule biosynthetic process	-0.331218	-0.349023	2.70796	-0.133556	-0.427607	-0.182803
GO:0046080~dUTP metabolic process	-0.331218	-0.349023	2.70796	-0.133556	-0.427607	-0.182803
GO:0046081~dUTP catabolic process	-0.331218	-0.349023	2.70796	-0.133556	-0.427607	-0.182803
GO:0061611~mannose to fructose-6-phosphate metabolic process	-0.331218	-0.349023	2.70796	-0.133556	-0.427607	-0.182803
GO:0061619~glycolytic process from mannose through fructose-6-phosphate	-0.331218	-0.349023	2.70796	-0.133556	-0.427607	-0.182803
GO:0070589~cellular component macromolecule biosynthetic process	-0.331218	-0.349023	2.70796	-0.133556	-0.427607	-0.182803
GO:0002926~tRNA wobble base 5-methoxycarbonylmethyl-2-thiouridinylation	3.11065	-0.349023	2.70796	-0.133556	-0.427607	-0.182803
GO:0097068~response to thyroxine	3.11065	-0.349023	2.70796	-0.133556	-0.427607	-0.182803
GO:0106064~regulation of cobalamin metabolic process	3.11065	-0.349023	2.70796	-0.133556	-0.427607	-0.182803
GO:1904386~response to L-phenylalanine derivative	3.11065	-0.349023	2.70796	-0.133556	-0.427607	-0.182803
GO:1905711~response to phosphatidylethanolamine	3.11065	-0.349023	2.70796	-0.133556	-0.427607	-0.182803
GO:0031328~positive regulation of cellular biosynthetic process	1.04146	1.4819	2.69705	0.804843	1.98534	0.895112
GO:0060548~negative regulation of cell death	-0.147012	1.76449	2.68435	-0.133556	0.220793	0.577693
GO:0048667~cell morphogenesis involved in neuron differentiation	-0.239686	0.478705	2.67412	-0.133556	1.22389	-0.182803
GO:0042026~protein refolding	1.10811	-0.349023	2.66972	-0.133556	-0.427607	-0.182803
GO:0042592~homeostatic process	0.258387	0.873503	2.66573	-0.115775	-0.0290028	0.109302
GO:0002573~myeloid leukocyte differentiation	0.372962	-0.349023	2.66165	-0.133556	-0.219328	-0.182803
GO:0051057~positive regulation of small GTPase mediated signal transduction	-0.331218	-0.349023	2.65837	-0.133556	-0.427607	-0.182803
GO:0050920~regulation of chemotaxis	-0.331218	1.94824	2.64953	0.685283	-0.220938	-0.182803
GO:0030595~leukocyte chemotaxis	-0.331218	0.534484	2.64953	0.685283	-0.220938	-0.182803
GO:0031401~positive regulation of protein modification process	0.258138	5.58111	2.64079	-0.0617461	2.7044	0.458084
GO:0035556~intracellular signal transduction	0.820406	1.45101	2.63829	-0.107987	3.36197	-0.0549207
GO:0045597~positive regulation of cell differentiation	-0.15512	-0.0534972	2.62408	-0.133556	0.825363	-0.182803
GO:0022607~cellular component assembly	0.826299	3.20397	2.6224	0.491041	0.552168	2.1551
GO:0055080~cation homeostasis	0.248138	-0.165491	2.62063	-0.133556	-0.174647	-0.182803
GO:0035264~multicellular organism growth	1.02795	-0.349023	2.61362	-0.133556	-0.225684	-0.182803
GO:1901623~regulation of lymphocyte chemotaxis	-0.331218	2.47356	2.6136	-0.133556	1.03346	-0.182803
GO:0072574~hepatocyte proliferation	-0.331218	-0.349023	2.6136	-0.133556	-0.427607	-0.182803
GO:0072575~epithelial cell proliferation involved in liver morphogenesis	-0.331218	-0.349023	2.6136	-0.133556	-0.427607	-0.182803
GO:0070841~inclusion body assembly	1.07884	-0.349023	2.6136	-0.133556	-0.427607	-0.182803
GO:0045669~positive regulation of osteoblast differentiation	-0.331218	-0.349023	2.60841	-0.133556	1.45294	-0.182803
GO:0045785~positive regulation of cell adhesion	-0.0774303	0.111713	2.60796	0.326196	0.0878346	-0.182803
GO:1901292~nucleoside phosphate catabolic process	0.0682327	0.875588	2.60162	-0.133556	-0.427607	-0.182803
GO:0006355~regulation of transcription, DNA-templated	3.23477	0.356163	2.583	0.482391	1.9819	1.02023
GO:0001667~ameboidal-type cell migration	1.27813	0.974781	2.57581	1.13839	0.508107	-0.182803
GO:0007050~cell cycle arrest	0.769268	-0.349023	2.57033	-0.133556	1.59726	-0.182803
GO:1903506~regulation of nucleic acid-templated transcription	3.215	0.351401	2.56625	0.478717	1.96508	1.01475
GO:1905523~positive regulation of macrophage migration	-0.331218	-0.349023	2.56013	-0.133556	-0.427607	-0.182803
GO:0045670~regulation of osteoclast differentiation	-0.331218	-0.349023	2.56004	-0.133556	-0.427607	-0.182803
GO:0031397~negative regulation of protein ubiquitination	0.385424	-0.349023	2.56004	-0.133556	0.287486	-0.182803
GO:0009891~positive regulation of biosynthetic process	1.27829	1.4056	2.55662	0.764568	2.27303	0.854746
GO:0065008~regulation of biological quality	0.649859	2.11989	2.55627	-0.05585	0.627135	-0.0335573
GO:0010557~positive regulation of macromolecule biosynthetic process	1.2614	1.67332	2.55532	0.906185	2.33187	0.996304
GO:0001501~skeletal system development	1.34618	-0.0186025	2.55222	-0.133556	-0.312823	1.50118
GO:2000113~negative regulation of cellular macromolecule biosynthetic process	6.3938	-0.313526	2.55219	-0.133556	1.16112	0.349737
GO:0044265~cellular macromolecule catabolic process	1.5319	3.07831	2.55096	1.46878	4.09916	7.62479
GO:2001141~regulation of RNA biosynthetic process	3.64733	0.345096	2.54403	0.473849	1.9428	1.00747
GO:0098771~inorganic ion homeostasis	0.220943	-0.172765	2.53565	-0.133556	-0.190102	-0.182803
GO:0060348~bone development	-0.331218	-0.349023	2.53217	-0.133556	-0.427607	2.80639
GO:0050680~negative regulation of epithelial cell proliferation	0.747411	0.846369	2.52437	-0.133556	1.55957	-0.182803
GO:0045667~regulation of osteoblast differentiation	0.0524096	-0.349023	2.52437	-0.133556	1.55957	-0.182803
GO:0030003~cellular cation homeostasis	0.126164	-0.110418	2.51711	-0.133556	-0.0506775	-0.182803
GO:0072576~liver morphogenesis	-0.331218	-0.349023	2.50909	-0.133556	-0.427607	-0.182803
GO:0014013~regulation of gliogenesis	-0.331218	-0.349023	2.47957	-0.133556	-0.0712517	-0.182803
GO:0019538~protein metabolic process	0.320561	7.95818	2.46858	0.266323	5.50168	11.3111
GO:0030278~regulation of ossification	0.307372	-0.349023	2.46487	-0.133556	0.790429	-0.182803
GO:0006221~pyrimidine nucleotide biosynthetic process	-0.331218	-0.349023	2.46026	-0.133556	0.94685	-0.182803
GO:1903010~regulation of bone development	-0.331218	-0.349023	2.46026	-0.133556	-0.427607	-0.182803
GO:0021801~cerebral cortex radial glia guided migration	-0.331218	-0.349023	2.46026	-0.133556	-0.427607	-0.182803
GO:0022030~telencephalon glial cell migration	-0.331218	-0.349023	2.46026	-0.133556	-0.427607	-0.182803
GO:0006457~protein folding	0.0373963	-0.349023	2.45031	-0.133556	0.58844	-0.182803
GO:0051702~interaction with symbiont	-0.331218	-0.349023	2.44548	1.35656	1.3319	-0.182803
GO:0016485~protein processing	-0.331218	-0.349023	2.44293	-0.133556	0.161595	2.7475
GO:0032270~positive regulation of cellular protein metabolic process	0.809426	5.27421	2.44216	0.0331397	3.38881	1.29592
GO:0010628~positive regulation of gene expression	1.92977	2.80509	2.43792	0.730592	2.14513	0.820616
GO:0022612~gland morphogenesis	-0.331218	-0.349023	2.43585	-0.133556	-0.427607	-0.182803
GO:0044085~cellular component biogenesis	1.87421	2.70675	2.43368	1.53604	1.1655	3.21781
GO:0006873~cellular ion homeostasis	0.103424	-0.119478	2.43311	-0.133556	-0.0718187	-0.182803
GO:0010558~negative regulation of macromolecule biosynthetic process	6.16847	-0.316324	2.42671	-0.133556	1.06716	0.329384
GO:0009653~anatomical structure morphogenesis	0.942274	0.425879	2.40922	-0.130366	1.51275	0.33048
GO:0044267~cellular protein metabolic process	0.988655	9.43262	2.40863	0.173957	6.01945	6.81365
GO:0071674~mononuclear cell migration	-0.331218	-0.349023	2.402	-0.133556	-0.427607	-0.182803
GO:0044106~cellular amine metabolic process	1.38249	-0.349023	2.402	-0.133556	2.64364	-0.182803
GO:0071705~nitrogen compound transport	0.611321	2.40954	2.38952	1.02909	0.973908	3.36144
GO:0048812~neuron projection morphogenesis	-0.317264	0.395793	2.3863	-0.133556	1.55448	-0.182803
GO:0009117~nucleotide metabolic process	4.12193	1.56097	2.38506	0.18968	0.117383	1.43347
GO:0032891~negative regulation of organic acid transport	-0.331218	2.28497	2.36858	-0.133556	-0.427607	-0.182803
GO:0045061~thymic T cell selection	-0.331218	-0.349023	2.36858	-0.133556	-0.427607	-0.182803
GO:0048745~smooth muscle tissue development	-0.331218	-0.349023	2.36858	-0.133556	-0.427607	-0.182803
GO:0002052~positive regulation of neuroblast proliferation	0.951135	-0.349023	2.36858	-0.133556	-0.427607	-0.182803
GO:0010971~positive regulation of G2/M transition of mitotic cell cycle	0.951135	-0.349023	2.36858	-0.133556	-0.427607	-0.182803
GO:0051641~cellular localization	1.83339	2.90055	2.36066	1.03014	6.95732	1.23171
GO:0042221~response to chemical	0.104689	0.31702	2.35569	3.5653	0.705071	-0.0459492
GO:0033036~macromolecule localization	3.40324	1.0893	2.35259	2.27026	7.16277	2.01043
GO:0045184~establishment of protein localization	1.12069	1.55152	2.35237	1.36648	3.58302	4.05556
GO:0032989~cellular component morphogenesis	-0.267771	0.839901	2.3521	-0.133556	1.91943	-0.182803
GO:0043393~regulation of protein binding	0.877488	1.75602	2.34707	-0.133556	1.48738	-0.182803
GO:0010941~regulation of cell death	0.780964	1.8364	2.342	-0.107466	1.33392	0.17799
GO:0006351~transcription, DNA-templated	3.38652	0.639423	2.33949	0.758981	2.09297	0.940493
GO:0055065~metal ion homeostasis	0.381741	-0.12997	2.33465	-0.133556	-0.377749	-0.182803
GO:0050793~regulation of developmental process	0.893154	0.794484	2.33069	-0.0587936	3.4068	-0.0701737
GO:0006753~nucleoside phosphate metabolic process	4.92948	1.52707	2.32757	0.182557	0.0977203	1.41008
GO:0034205~amyloid-beta formation	-0.331218	-0.349023	2.32542	-0.133556	2.66276	-0.182803
GO:0072528~pyrimidine-containing compound biosynthetic process	-0.331218	-0.349023	2.32542	-0.133556	0.870846	-0.182803
GO:0043032~positive regulation of macrophage activation	-0.331218	-0.349023	2.32542	-0.133556	-0.427607	-0.182803
GO:0009124~nucleoside monophosphate biosynthetic process	0.653052	0.770678	2.32431	-0.133556	-0.103137	-0.182803
GO:0097659~nucleic acid-templated transcription	3.36655	0.633424	2.32384	0.754243	2.07592	0.935364
GO:0031329~regulation of cellular catabolic process	5.57767	2.15981	2.31203	0.105562	7.09491	1.14765
GO:0045892~negative regulation of transcription, DNA-templated	6.3319	-0.289839	2.30638	-0.133556	0.32791	0.498772
GO:1903507~negative regulation of nucleic acid-templated transcription	6.30855	-0.290294	2.29404	-0.133556	0.322115	0.496197
GO:0032774~RNA biosynthetic process	3.78864	0.621522	2.29275	0.744836	2.04209	0.925173
GO:1902679~negative regulation of RNA biosynthetic process	6.30079	-0.290445	2.28993	-0.133556	0.320192	0.495341
GO:1905407~regulation of creatine transmembrane transporter activity	-0.331218	4.72372	2.28563	-0.133556	-0.427607	-0.182803
GO:1905408~negative regulation of creatine transmembrane transporter activity	-0.331218	4.72372	2.28563	-0.133556	-0.427607	-0.182803
GO:0070104~negative regulation of interleukin-6-mediated signaling pathway	-0.331218	-0.349023	2.28563	-0.133556	2.74317	-0.182803
GO:0002380~immunoglobulin secretion involved in immune response	-0.331218	-0.349023	2.28563	-0.133556	2.74317	-0.182803
GO:0006431~methionyl-tRNA aminoacylation	-0.331218	-0.349023	2.28563	-0.133556	-0.427607	-0.182803
GO:0006154~adenosine catabolic process	-0.331218	-0.349023	2.28563	-0.133556	-0.427607	-0.182803
GO:0009149~pyrimidine nucleoside triphosphate catabolic process	-0.331218	-0.349023	2.28563	-0.133556	-0.427607	-0.182803
GO:0009213~pyrimidine deoxyribonucleoside triphosphate catabolic process	-0.331218	-0.349023	2.28563	-0.133556	-0.427607	-0.182803
GO:0032298~positive regulation of DNA-dependent DNA replication initiation	-0.331218	-0.349023	2.28563	-0.133556	-0.427607	-0.182803
GO:0033197~response to vitamin E	-0.331218	-0.349023	2.28563	-0.133556	-0.427607	-0.182803
GO:0042323~negative regulation of circadian sleep/wake cycle, non-REM sleep	-0.331218	-0.349023	2.28563	-0.133556	-0.427607	-0.182803
GO:0043103~hypoxanthine salvage	-0.331218	-0.349023	2.28563	-0.133556	-0.427607	-0.182803
GO:0044866~modulation by host of viral exo-alpha-sialidase activity	-0.331218	-0.349023	2.28563	-0.133556	-0.427607	-0.182803
GO:0044867~modulation by host of viral catalytic activity	-0.331218	-0.349023	2.28563	-0.133556	-0.427607	-0.182803
GO:0044869~negative regulation by host of viral exo-alpha-sialidase activity	-0.331218	-0.349023	2.28563	-0.133556	-0.427607	-0.182803
GO:0044870~modulation by host of viral glycoprotein metabolic process	-0.331218	-0.349023	2.28563	-0.133556	-0.427607	-0.182803
GO:0044871~negative regulation by host of viral glycoprotein metabolic process	-0.331218	-0.349023	2.28563	-0.133556	-0.427607	-0.182803
GO:0046124~purine deoxyribonucleoside catabolic process	-0.331218	-0.349023	2.28563	-0.133556	-0.427607	-0.182803
GO:0051563~smooth endoplasmic reticulum calcium ion homeostasis	-0.331218	-0.349023	2.28563	-0.133556	-0.427607	-0.182803
GO:0052047~interaction with other organism via secreted substance involved in symbiotic interaction	-0.331218	-0.349023	2.28563	-0.133556	-0.427607	-0.182803
GO:0052199~negative regulation of catalytic activity in other organism involved in symbiotic interaction	-0.331218	-0.349023	2.28563	-0.133556	-0.427607	-0.182803
GO:0052403~negative regulation by host of symbiont catalytic activity	-0.331218	-0.349023	2.28563	-0.133556	-0.427607	-0.182803
GO:0060364~frontal suture morphogenesis	-0.331218	-0.349023	2.28563	-0.133556	-0.427607	-0.182803
GO:0070256~negative regulation of mucus secretion	-0.331218	-0.349023	2.28563	-0.133556	-0.427607	-0.182803
GO:0071874~cellular response to norepinephrine stimulus	-0.331218	-0.349023	2.28563	-0.133556	-0.427607	-0.182803
GO:0072720~response to dithiothreitol	-0.331218	-0.349023	2.28563	-0.133556	-0.427607	-0.182803
GO:0072739~response to anisomycin	-0.331218	-0.349023	2.28563	-0.133556	-0.427607	-0.182803
GO:1903015~regulation of exo-alpha-sialidase activity	-0.331218	-0.349023	2.28563	-0.133556	-0.427607	-0.182803
GO:1903016~negative regulation of exo-alpha-sialidase activity	-0.331218	-0.349023	2.28563	-0.133556	-0.427607	-0.182803
GO:1904235~regulation of substrate-dependent cell migration, cell attachment to substrate	-0.331218	-0.349023	2.28563	-0.133556	-0.427607	-0.182803
GO:1904237~positive regulation of substrate-dependent cell migration, cell attachment to substrate	-0.331218	-0.349023	2.28563	-0.133556	-0.427607	-0.182803
GO:1904978~regulation of endosome organization	-0.331218	-0.349023	2.28563	-0.133556	-0.427607	-0.182803
GO:1905908~positive regulation of amyloid fibril formation	-0.331218	-0.349023	2.28563	-0.133556	-0.427607	-0.182803
GO:2001202~negative regulation of transforming growth factor-beta secretion	-0.331218	-0.349023	2.28563	-0.133556	-0.427607	-0.182803
GO:0018282~metal incorporation into metallo-sulfur cluster	-0.331218	-0.349023	2.28563	-0.133556	-0.427607	-0.182803
GO:0018283~iron incorporation into metallo-sulfur cluster	-0.331218	-0.349023	2.28563	-0.133556	-0.427607	-0.182803
GO:0006427~histidyl-tRNA aminoacylation	-0.331218	-0.349023	2.28563	-0.133556	-0.427607	-0.182803
GO:0006668~sphinganine-1-phosphate metabolic process	-0.331218	-0.349023	2.28563	-0.133556	-0.427607	-0.182803
GO:0031022~nuclear migration along microfilament	-0.331218	-0.349023	2.28563	-0.133556	-0.427607	-0.182803
GO:0042144~vacuole fusion, non-autophagic	-0.331218	-0.349023	2.28563	-0.133556	-0.427607	-0.182803
GO:0097576~vacuole fusion	-0.331218	-0.349023	2.28563	-0.133556	-0.427607	-0.182803
GO:1904229~regulation of succinate dehydrogenase activity	-0.331218	-0.349023	2.28563	-0.133556	-0.427607	-0.182803
GO:1904231~positive regulation of succinate dehydrogenase activity	-0.331218	-0.349023	2.28563	-0.133556	-0.427607	-0.182803
GO:1904232~regulation of aconitate hydratase activity	-0.331218	-0.349023	2.28563	-0.133556	-0.427607	-0.182803
GO:1904234~positive regulation of aconitate hydratase activity	-0.331218	-0.349023	2.28563	-0.133556	-0.427607	-0.182803
GO:1901401~regulation of tetrapyrrole metabolic process	2.64782	-0.349023	2.28563	-0.133556	-0.427607	-0.182803
GO:0000493~box H/ACA snoRNP assembly	6.5574	-0.349023	2.28563	-0.133556	-0.427607	-0.182803
GO:0045672~positive regulation of osteoclast differentiation	-0.331218	-0.349023	2.28389	-0.133556	-0.427607	-0.182803
GO:0009225~nucleotide-sugar metabolic process	2.59971	-0.349023	2.28389	-0.133556	0.847475	-0.182803
GO:0019725~cellular homeostasis	0.207535	-0.237312	2.27108	-0.133556	-0.00468767	-0.182803
GO:0034404~nucleobase-containing small molecule biosynthetic process	-0.000804301	0.745604	2.25805	-0.133556	-0.11646	-0.182803
GO:0048026~positive regulation of mRNA splicing, via spliceosome	-0.331218	-0.349023	2.24386	-0.133556	-0.427607	-0.182803
GO:0010758~regulation of macrophage chemotaxis	-0.331218	-0.349023	2.24386	-0.133556	-0.427607	-0.182803
GO:0035329~hippo signaling	0.886233	-0.349023	2.24386	-0.133556	0.824972	-0.182803
GO:1902751~positive regulation of cell cycle G2/M phase transition	0.886233	-0.349023	2.24386	-0.133556	-0.427607	-0.182803
GO:0045861~negative regulation of proteolysis	0.00601586	2.52717	2.24183	0.402599	0.244381	-0.182803
GO:0007409~axonogenesis	-0.283431	0.0476985	2.24146	-0.133556	1.43847	-0.182803
GO:0015031~protein transport	0.719994	1.76529	2.23494	1.52007	2.04174	4.36184
GO:0000902~cell morphogenesis	-0.236407	-0.0290787	2.23392	-0.133556	1.84767	-0.182803
GO:0042060~wound healing	0.406182	2.52044	2.23377	0.401061	0.241121	-0.182803
GO:0006399~tRNA metabolic process	4.926	-0.349023	2.23225	-0.133556	-0.121602	-0.182803
GO:0016050~vesicle organization	-0.158268	0.412507	2.22615	-0.133556	0.0903756	2.60325
GO:0060541~respiratory system development	-0.158268	-0.349023	2.22615	-0.133556	0.652262	-0.182803
GO:0031327~negative regulation of cellular biosynthetic process	5.80553	-0.320555	2.22607	-0.133556	0.919549	0.296961
GO:0051239~regulation of multicellular organismal process	0.43305	1.12093	2.22434	-0.0379025	1.24489	-0.11918
GO:0051093~negative regulation of developmental process	0.876953	1.82714	2.22111	-0.133556	1.35325	0.599583
GO:0009057~macromolecule catabolic process	1.74722	2.34467	2.22111	1.10659	3.45274	9.50677
GO:0019637~organophosphate metabolic process	5.79263	1.31327	2.21575	-0.00103173	0.92224	2.51198
GO:0045807~positive regulation of endocytosis	-0.0107865	0.726216	2.20682	-0.133556	0.469188	-0.182803
GO:1902107~positive regulation of leukocyte differentiation	-0.0107865	-0.349023	2.20682	-0.133556	-0.427607	-0.182803
GO:0006270~DNA replication initiation	-0.331218	-0.349023	2.20524	-0.133556	-0.427607	-0.182803
GO:0033077~T cell differentiation in thymus	-0.331218	-0.349023	2.20198	-0.133556	-0.427607	-0.182803
GO:0009308~amine metabolic process	1.24477	-0.349023	2.20198	-0.133556	2.41009	-0.182803
GO:0050678~regulation of epithelial cell proliferation	0.932859	1.17492	2.20183	0.394969	1.39424	-0.182803
GO:0097164~ammonium ion metabolic process	0.592464	-0.349023	2.19425	-0.133556	1.29121	-0.182803
GO:0030182~neuron differentiation	-0.0172356	0.0240526	2.19392	-0.0910017	0.31176	-0.182803
GO:0009792~embryo development ending in birth or egg hatching	3.59434	2.68095	2.19074	0.0389063	1.90621	0.900946
GO:0070555~response to interleukin-1	-0.331218	1.22169	2.18341	1.2471	0.161733	-0.182803
GO:0050764~regulation of phagocytosis	-0.331218	-0.349023	2.18341	-0.133556	-0.427607	-0.182803
GO:0006875~cellular metal ion homeostasis	0.231508	-0.069155	2.18071	-0.133556	-0.345079	-0.182803
GO:0044087~regulation of cellular component biogenesis	0.177006	0.0573901	2.1795	-0.133556	0.519672	0.729606
GO:0009167~purine ribonucleoside monophosphate metabolic process	4.45548	1.648	2.17793	-0.133556	-0.427607	-0.182803
GO:0009790~embryo development	2.19218	1.45798	2.17353	-0.0592355	1.28938	1.85625
GO:0006796~phosphate-containing compound metabolic process	1.33586	4.44322	2.16871	0.00745631	2.27205	3.30646
GO:0009126~purine nucleoside monophosphate metabolic process	4.44007	1.64192	2.16843	-0.133556	-0.427607	-0.182803
GO:0033363~secretory granule organization	-0.331218	2.12944	2.16793	-0.133556	-0.427607	-0.182803
GO:0051649~establishment of localization in cell	0.990693	3.87153	2.16166	1.28372	5.65714	2.14415
GO:0061136~regulation of proteasomal protein catabolic process	1.39336	2.32347	2.15709	0.828284	1.26129	3.2681
GO:0001890~placenta development	1.38405	-0.349023	2.14488	-0.133556	0.439333	-0.182803
GO:0051254~positive regulation of RNA metabolic process	1.67455	1.29824	2.14129	1.09066	2.97319	1.1794
GO:0009161~ribonucleoside monophosphate metabolic process	4.39427	1.62385	2.14021	-0.133556	-0.283985	-0.182803
GO:0032435~negative regulation of proteasomal ubiquitin-dependent protein catabolic process	-0.331218	2.10137	2.13186	1.95244	-0.427607	-0.182803
GO:0006220~pyrimidine nucleotide metabolic process	-0.331218	-0.349023	2.13186	-0.133556	0.762137	-0.182803
GO:0007617~mating behavior	-0.331218	-0.349023	2.13186	-0.133556	-0.427607	-0.182803
GO:0048566~embryonic digestive tract development	0.828053	-0.349023	2.13186	-0.133556	-0.427607	-0.182803
GO:0001775~cell activation	-0.299647	-0.0453648	2.12899	-0.133556	0.220793	-0.182803
GO:0006793~phosphorus metabolic process	1.29478	4.38288	2.11695	0.00347599	2.59744	3.26571
GO:0072676~lymphocyte migration	-0.331218	1.1843	2.11144	-0.133556	0.138255	-0.182803
GO:0043066~negative regulation of apoptotic process	-0.276083	1.25092	2.10412	-0.133556	0.477386	-0.182803
GO:0009890~negative regulation of biosynthetic process	5.57498	-0.323067	2.09961	-0.133556	0.828311	0.276602
GO:0098751~bone cell development	-0.331218	-0.349023	2.09695	-0.133556	-0.427607	-0.182803
GO:1905521~regulation of macrophage migration	-0.331218	-0.349023	2.09695	-0.133556	-0.427607	-0.182803
GO:0010955~negative regulation of protein processing	-0.331218	-0.349023	2.09695	-0.133556	-0.427607	-0.182803
GO:1903318~negative regulation of protein maturation	-0.331218	-0.349023	2.09695	-0.133556	-0.427607	-0.182803
GO:0045815~positive regulation of gene expression, epigenetic	0.809942	-0.349023	2.09695	-0.133556	0.742591	-0.182803
GO:0009144~purine nucleoside triphosphate metabolic process	3.2533	1.59431	2.09411	-0.133556	-0.427607	-0.182803
GO:0040014~regulation of multicellular organism growth	1.17079	-0.349023	2.094	-0.133556	-0.427607	-0.182803
GO:0051247~positive regulation of protein metabolic process	0.905609	5.98986	2.08529	0.00600474	3.43435	2.66194
GO:0015833~peptide transport	0.633887	1.66289	2.08121	1.4466	1.87415	4.21598
GO:0006897~endocytosis	-0.277857	1.0274	2.06588	-0.133556	1.27211	3.25852
GO:0033043~regulation of organelle organization	2.08098	4.29359	2.06567	1.04626	4.51787	1.79945
GO:1903959~regulation of anion transmembrane transport	-0.331218	2.0478	2.06312	-0.133556	-0.427607	-0.182803
GO:0098657~import into cell	-0.117329	0.747075	2.05275	-0.133556	0.798038	2.79202
GO:0070227~lymphocyte apoptotic process	-0.331218	-0.349023	2.04293	-0.133556	-0.427607	-0.182803
GO:0007584~response to nutrient	-0.331218	-0.349023	2.04293	-0.133556	-0.427607	-0.182803
GO:0046907~intracellular transport	0.856191	4.23744	2.04182	1.24065	2.94372	2.96195
GO:0009165~nucleotide biosynthetic process	0.707872	0.359287	2.04025	-0.133556	-0.29522	2.47805
GO:0023016~signal transduction by trans-phosphorylation	-0.331218	4.34062	2.03927	-0.133556	-0.427607	-0.182803
GO:0043096~purine nucleobase salvage	-0.331218	-0.349023	2.03927	-0.133556	-0.427607	-0.182803
GO:0043686~co-translational protein modification	-0.331218	-0.349023	2.03927	-0.133556	-0.427607	-0.182803
GO:0044868~modulation by host of viral molecular function	-0.331218	-0.349023	2.03927	-0.133556	-0.427607	-0.182803
GO:0046101~hypoxanthine biosynthetic process	-0.331218	-0.349023	2.03927	-0.133556	-0.427607	-0.182803
GO:0052203~modulation of catalytic activity in other organism involved in symbiotic interaction	-0.331218	-0.349023	2.03927	-0.133556	-0.427607	-0.182803
GO:0052422~modulation by host of symbiont catalytic activity	-0.331218	-0.349023	2.03927	-0.133556	-0.427607	-0.182803
GO:0061084~negative regulation of protein refolding	-0.331218	-0.349023	2.03927	-0.133556	-0.427607	-0.182803
GO:1902226~regulation of macrophage colony-stimulating factor signaling pathway	-0.331218	-0.349023	2.03927	-0.133556	-0.427607	-0.182803
GO:0001550~ovarian cumulus expansion	-0.331218	-0.349023	2.03927	-0.133556	-0.427607	-0.182803
GO:0002265~astrocyte activation involved in immune response	-0.331218	-0.349023	2.03927	-0.133556	-0.427607	-0.182803
GO:0002314~germinal center B cell differentiation	-0.331218	-0.349023	2.03927	-0.133556	-0.427607	-0.182803
GO:0002432~granuloma formation	-0.331218	-0.349023	2.03927	-0.133556	-0.427607	-0.182803
GO:0006235~dTTP biosynthetic process	-0.331218	-0.349023	2.03927	-0.133556	-0.427607	-0.182803
GO:0006420~arginyl-tRNA aminoacylation	-0.331218	-0.349023	2.03927	-0.133556	-0.427607	-0.182803
GO:0007161~calcium-independent cell-matrix adhesion	-0.331218	-0.349023	2.03927	-0.133556	-0.427607	-0.182803
GO:0009212~pyrimidine deoxyribonucleoside triphosphate biosynthetic process	-0.331218	-0.349023	2.03927	-0.133556	-0.427607	-0.182803
GO:0009298~GDP-mannose biosynthetic process	-0.331218	-0.349023	2.03927	-0.133556	-0.427607	-0.182803
GO:0035711~T-helper 1 cell activation	-0.331218	-0.349023	2.03927	-0.133556	-0.427607	-0.182803
GO:0046061~dATP catabolic process	-0.331218	-0.349023	2.03927	-0.133556	-0.427607	-0.182803
GO:0046075~dTTP metabolic process	-0.331218	-0.349023	2.03927	-0.133556	-0.427607	-0.182803
GO:0046103~inosine biosynthetic process	-0.331218	-0.349023	2.03927	-0.133556	-0.427607	-0.182803
GO:0046122~purine deoxyribonucleoside metabolic process	-0.331218	-0.349023	2.03927	-0.133556	-0.427607	-0.182803
GO:0048165~fused antrum stage	-0.331218	-0.349023	2.03927	-0.133556	-0.427607	-0.182803
GO:0061890~positive regulation of astrocyte activation	-0.331218	-0.349023	2.03927	-0.133556	-0.427607	-0.182803
GO:0070889~platelet alpha granule organization	-0.331218	-0.349023	2.03927	-0.133556	-0.427607	-0.182803
GO:0071288~cellular response to mercury ion	-0.331218	-0.349023	2.03927	-0.133556	-0.427607	-0.182803
GO:0071873~response to norepinephrine	-0.331218	-0.349023	2.03927	-0.133556	-0.427607	-0.182803
GO:0072708~response to sorbitol	-0.331218	-0.349023	2.03927	-0.133556	-0.427607	-0.182803
GO:1901329~regulation of odontoblast differentiation	-0.331218	-0.349023	2.03927	-0.133556	-0.427607	-0.182803
GO:1903971~positive regulation of response to macrophage colony-stimulating factor	-0.331218	-0.349023	2.03927	-0.133556	-0.427607	-0.182803
GO:1903974~positive regulation of cellular response to macrophage colony-stimulating factor stimulus	-0.331218	-0.349023	2.03927	-0.133556	-0.427607	-0.182803
GO:1904141~positive regulation of microglial cell migration	-0.331218	-0.349023	2.03927	-0.133556	-0.427607	-0.182803
GO:2000120~positive regulation of sodium-dependent phosphate transport	-0.331218	-0.349023	2.03927	-0.133556	-0.427607	-0.182803
GO:0021817~nucleokinesis involved in cell motility in cerebral cortex radial glia guided migration	-0.331218	-0.349023	2.03927	-0.133556	-0.427607	-0.182803
GO:1902511~negative regulation of apoptotic DNA fragmentation	-0.331218	-0.349023	2.03927	-0.133556	-0.427607	-0.182803
GO:0045967~negative regulation of growth rate	-0.331218	-0.349023	2.03927	-0.133556	-0.427607	-0.182803
GO:1990705~cholangiocyte proliferation	-0.331218	-0.349023	2.03927	-0.133556	-0.427607	-0.182803
GO:0051088~PMA-inducible membrane protein ectodomain proteolysis	2.3779	-0.349023	2.03927	-0.133556	2.4484	-0.182803
GO:0021775~smoothened signaling pathway involved in ventral spinal cord interneuron specification	2.3779	-0.349023	2.03927	-0.133556	-0.427607	-0.182803
GO:0021776~smoothened signaling pathway involved in spinal cord motor neuron cell fate specification	2.3779	-0.349023	2.03927	-0.133556	-0.427607	-0.182803
GO:0009611~response to wounding	0.0828325	1.79087	2.03702	0.238699	0.25734	-0.182803
GO:0043069~negative regulation of programmed cell death	-0.279926	1.21238	2.03517	-0.133556	0.439174	-0.182803
GO:1903792~negative regulation of anion transport	-0.331218	2.02219	2.03033	-0.133556	-0.427607	-0.182803
GO:0048710~regulation of astrocyte differentiation	-0.331218	-0.349023	2.03033	-0.133556	0.70536	-0.182803
GO:0097028~dendritic cell differentiation	0.775421	-0.349023	2.03033	-0.133556	-0.427607	-0.182803
GO:0061351~neural precursor cell proliferation	-0.0450329	-0.349023	2.02745	-0.133556	0.383325	-0.182803
GO:0045778~positive regulation of ossification	0.218211	-0.349023	2.02631	-0.133556	1.02434	-0.182803
GO:0042886~amide transport	0.603179	1.62576	2.0256	1.41991	1.81385	4.1627
GO:0043412~macromolecule modification	1.48017	8.27946	2.01919	0.123208	6.29088	3.56773
GO:0001764~neuron migration	0.510574	-0.349023	2.01615	-0.133556	1.14843	-0.182803
GO:0061564~axon development	-0.292801	0.00851183	2.012	-0.133556	1.88782	-0.182803
GO:0034097~response to cytokine	-0.0730608	0.510417	2.00559	0.798068	0.773081	0.68239
GO:0042987~amyloid precursor protein catabolic process	-0.331218	-0.349023	1.9985	-0.133556	2.27602	-0.182803
GO:1901293~nucleoside phosphate biosynthetic process	1.3539	0.341902	1.97934	-0.133556	-0.301869	2.4367
GO:0055086~nucleobase-containing small molecule metabolic process	6.17035	2.40632	1.97663	0.704037	0.296727	1.266
GO:0030100~regulation of endocytosis	-0.188039	0.339467	1.97081	-0.133556	3.94824	-0.182803
GO:0051129~negative regulation of cellular component organization	0.574047	5.76643	1.96148	0.529002	4.5374	-0.182803
GO:0006357~regulation of transcription by RNA polymerase II	3.76198	0.00874706	1.95647	0.349142	0.0414616	0.805828
GO:0034622~cellular protein-containing complex assembly	0.669357	2.01513	1.94339	-0.0181759	0.729684	4.67006
GO:0034504~protein localization to nucleus	0.647305	2.99784	1.92872	0.511635	0.485085	2.4022
GO:0032269~negative regulation of cellular protein metabolic process	0.341939	8.41851	1.91895	0.279364	3.29728	-0.182803
GO:0030048~actin filament-based movement	-0.331218	3.11873	1.9152	-0.133556	0.0752893	-0.182803
GO:0019751~polyol metabolic process	0.184403	3.11873	1.9152	-0.133556	-0.427607	-0.182803
GO:0044092~negative regulation of molecular function	0.0922231	3.0043	1.9149	-0.01993	1.10907	-0.182803
GO:0050435~amyloid-beta metabolic process	-0.331218	-0.349023	1.90835	-0.133556	2.16965	-0.182803
GO:0046621~negative regulation of organ growth	-0.331218	-0.349023	1.90835	-0.133556	2.16965	-0.182803
GO:0007167~enzyme linked receptor protein signaling pathway	-0.252391	0.115325	1.90042	0.0161719	2.76903	-0.182803
GO:0051098~regulation of binding	2.04297	1.01251	1.88703	-0.133556	2.60786	-0.182803
GO:0030307~positive regulation of cell growth	-0.0711493	2.1019	1.88635	-0.133556	3.02387	-0.182803
GO:0039689~negative stranded viral RNA replication	-0.331218	4.06913	1.86496	3.51539	-0.427607	-0.182803
GO:0061739~protein lipidation involved in autophagosome assembly	-0.331218	4.06913	1.86496	3.51539	-0.427607	-0.182803
GO:0046100~hypoxanthine metabolic process	-0.331218	4.06913	1.86496	-0.133556	-0.427607	-0.182803
GO:0038146~chemokine (C-X-C motif) ligand 12 signaling pathway	-0.331218	4.06913	1.86496	-0.133556	-0.427607	-0.182803
GO:0070103~regulation of interleukin-6-mediated signaling pathway	-0.331218	-0.349023	1.86496	-0.133556	2.23996	-0.182803
GO:0038165~oncostatin-M-mediated signaling pathway	-0.331218	-0.349023	1.86496	-0.133556	2.23996	-0.182803
GO:0048861~leukemia inhibitory factor signaling pathway	-0.331218	-0.349023	1.86496	-0.133556	2.23996	-0.182803
GO:0042117~monocyte activation	2.18696	-0.349023	1.86496	-0.133556	2.23996	-0.182803
GO:0000454~snoRNA guided rRNA pseudouridine synthesis	2.18696	-0.349023	1.86496	-0.133556	-0.427607	-0.182803
GO:0003219~cardiac right ventricle formation	2.18696	-0.349023	1.86496	-0.133556	-0.427607	-0.182803
GO:0090086~negative regulation of protein deubiquitination	2.18696	-0.349023	1.86496	-0.133556	-0.427607	-0.182803
GO:0090669~telomerase RNA stabilization	2.18696	-0.349023	1.86496	-0.133556	-0.427607	-0.182803
GO:1902525~regulation of protein monoubiquitination	2.18696	-0.349023	1.86496	-0.133556	-0.427607	-0.182803
GO:1902746~regulation of lens fiber cell differentiation	2.18696	-0.349023	1.86496	-0.133556	-0.427607	-0.182803
GO:1903588~negative regulation of blood vessel endothelial cell proliferation involved in sprouting angiogenesis	2.18696	-0.349023	1.86496	-0.133556	-0.427607	-0.182803
GO:1903644~regulation of chaperone-mediated protein folding	2.18696	-0.349023	1.86496	-0.133556	-0.427607	-0.182803
GO:2001199~negative regulation of dendritic cell differentiation	2.18696	-0.349023	1.86496	-0.133556	-0.427607	-0.182803
GO:0051604~protein maturation	-0.199892	-0.349023	1.86338	-0.133556	0.449188	2.35749
GO:1902531~regulation of intracellular signal transduction	0.492288	1.81393	1.86297	-0.108015	3.64082	0.173759
GO:0044093~positive regulation of molecular function	1.04809	1.70343	1.85927	0.0661703	2.2814	0.314685
GO:0065003~protein-containing complex assembly	0.757756	1.13598	1.85696	-0.0105507	0.385741	4.42432
GO:0033554~cellular response to stress	4.96604	1.80278	1.84798	-0.0111883	5.45729	1.0647
GO:1903050~regulation of proteolysis involved in cellular protein catabolic process	2.03129	2.05151	1.8252	0.724532	0.997176	2.9899
GO:0006518~peptide metabolic process	0.186584	-0.181983	1.8248	0.4943	1.5748	3.06018
GO:0060326~cell chemotaxis	-0.331218	1.42033	1.82373	2.82325	0.427566	-0.182803
GO:0090305~nucleic acid phosphodiester bond hydrolysis	0.15349	-0.349023	1.8124	1.09051	-0.427607	3.95547
GO:0065009~regulation of molecular function	0.345568	3.11344	1.81068	0.124508	3.41382	-0.0335429
GO:0007589~body fluid secretion	-0.331218	2.99028	1.79833	-0.133556	-0.427607	-0.182803
GO:0071702~organic substance transport	0.5405	2.33234	1.79351	1.63099	0.788431	2.61487
GO:0006366~transcription by RNA polymerase II	4.04512	0.272588	1.78951	0.662883	0.344333	0.752368
GO:0005975~carbohydrate metabolic process	0.747711	1.59566	1.76067	10.5816	-0.406031	-0.182803
GO:0044070~regulation of anion transport	-0.331218	2.94465	1.75698	-0.133556	-0.427607	-0.182803
GO:0045927~positive regulation of growth	0.0829044	1.37074	1.74706	-0.133556	2.58927	-0.182803
GO:0043085~positive regulation of catalytic activity	0.26323	2.82353	1.73582	0.246643	2.41684	-0.182803
GO:0036438~maintenance of lens transparency	-0.331218	3.85879	1.73012	-0.133556	-0.427607	-0.182803
GO:0030910~olfactory placode formation	-0.331218	-0.349023	1.73012	-0.133556	2.07881	-0.182803
GO:0070120~ciliary neurotrophic factor-mediated signaling pathway	-0.331218	-0.349023	1.73012	-0.133556	2.07881	-0.182803
GO:0071698~olfactory placode development	-0.331218	-0.349023	1.73012	-0.133556	2.07881	-0.182803
GO:0071699~olfactory placode morphogenesis	-0.331218	-0.349023	1.73012	-0.133556	2.07881	-0.182803
GO:0031118~rRNA pseudouridine synthesis	2.03929	-0.349023	1.73012	-0.133556	-0.427607	-0.182803
GO:0097638~L-arginine import across plasma membrane	2.03929	-0.349023	1.73012	-0.133556	-0.427607	-0.182803
GO:0090090~negative regulation of canonical Wnt signaling pathway	3.18304	0.985226	1.73011	-0.133556	0.811246	-0.182803
GO:0006464~cellular protein modification process	0.36472	8.94551	1.71957	0.176005	5.97432	3.89834
GO:0036211~protein modification process	0.36472	8.94551	1.71957	0.176005	5.97432	3.89834
GO:0032434~regulation of proteasomal ubiquitin-dependent protein catabolic process	1.94579	2.9003	1.71687	1.04983	0.801825	-0.182803
GO:0016192~vesicle-mediated transport	-0.147961	4.39248	1.71512	0.327837	0.301562	5.24676
GO:0051235~maintenance of location	4.73939	0.265335	1.70998	1.45054	0.366213	-0.182803
GO:0009894~regulation of catabolic process	5.30238	1.70797	1.70481	0.0464857	6.61276	2.95986
GO:0043009~chordate embryonic development	3.01212	2.75876	1.70049	0.0460777	2.00078	0.928673
GO:0034976~response to endoplasmic reticulum stress	0.356814	0.524098	1.67293	0.676642	0.21947	7.13578
GO:0006163~purine nucleotide metabolic process	5.27677	0.894048	1.65809	-0.133556	0.0211479	-0.182803
GO:1903322~positive regulation of protein modification by small protein conjugation or removal	0.855085	0.931504	1.62779	-0.133556	4.31828	-0.182803
GO:0006501~C-terminal protein lipidation	-0.331218	3.68713	1.62025	3.21256	-0.427607	-0.182803
GO:0046110~xanthine metabolic process	-0.331218	3.68713	1.62025	-0.133556	-0.427607	-0.182803
GO:0071476~cellular hypotonic response	-0.331218	3.68713	1.62025	-0.133556	-0.427607	-0.182803
GO:0090188~negative regulation of pancreatic juice secretion	-0.331218	3.68713	1.62025	-0.133556	-0.427607	-0.182803
GO:0022618~ribonucleoprotein complex assembly	1.7919	1.86657	1.60215	-0.133556	-0.427607	7.00868
GO:0006508~proteolysis	0.863483	2.75514	1.59494	1.04323	1.86617	4.59491
GO:0050790~regulation of catalytic activity	-0.122716	5.25249	1.59248	0.154068	2.68568	-0.182803
GO:0061025~membrane fusion	-0.331218	-0.349023	1.5914	-0.133556	-0.427607	3.71026
GO:0046718~viral entry into host cell	-0.331218	1.67416	1.58829	-0.133556	-0.427607	5.28008
GO:0030199~collagen fibril organization	-0.331218	4.3149	1.56736	-0.133556	-0.427607	-0.182803
GO:0035065~regulation of histone acetylation	-0.331218	-0.349023	1.56736	-0.133556	0.449672	5.24658
GO:1901135~carbohydrate derivative metabolic process	5.55418	1.24119	1.56302	0.309598	-0.0592696	2.42841
GO:0051338~regulation of transferase activity	0.0897894	3.78918	1.55087	-0.133556	1.8153	-0.182803
GO:0042325~regulation of phosphorylation	-0.295138	4.1699	1.55003	-0.0961814	1.4627	0.258238
GO:0006996~organelle organization	3.90408	4.54738	1.53938	1.40555	12.0163	2.31204
GO:1903362~regulation of cellular protein catabolic process	1.71953	1.81014	1.53459	0.632946	0.771239	2.7403
GO:0046034~ATP metabolic process	3.70755	1.81014	1.53459	-0.133556	-0.427607	-0.182803
GO:0030162~regulation of proteolysis	1.62176	4.51288	1.52967	0.0862679	1.31696	1.07852
GO:0009966~regulation of signal transduction	0.403731	3.22858	1.52854	-0.13076	1.69459	-0.0741371
GO:0030260~entry into host cell	-0.331218	1.62523	1.52675	-0.133556	-0.427607	5.18146
GO:0044409~entry into host	-0.331218	1.62523	1.52675	-0.133556	-0.427607	5.18146
GO:0051806~entry into cell of other organism involved in symbiotic interaction	-0.331218	1.62523	1.52675	-0.133556	-0.427607	5.18146
GO:0051828~entry into other organism involved in symbiotic interaction	-0.331218	1.62523	1.52675	-0.133556	-0.427607	5.18146
GO:0050878~regulation of body fluid levels	-0.234614	2.57497	1.52287	0.41354	-0.346724	-0.182803
GO:0034660~ncRNA metabolic process	7.03714	0.0394644	1.50368	1.00147	0.327971	4.60473
GO:0071826~ribonucleoprotein complex subunit organization	1.67598	1.77606	1.4939	-0.133556	-0.255654	6.81233
GO:0043603~cellular amide metabolic process	0.38011	-0.25351	1.49362	0.798068	1.18687	2.3755
GO:0051130~positive regulation of cellular component organization	0.194222	2.12138	1.479	0.129552	3.0393	1.73301
GO:0001932~regulation of protein phosphorylation	-0.275474	4.63618	1.45978	-0.0861201	1.85354	0.321975
GO:0044403~symbiont process	0.000780695	2.50705	1.45872	1.31389	0.754494	5.48477
GO:0072359~circulatory system development	3.07374	0.888869	1.45845	-0.0469538	1.10964	0.532398
GO:0048008~platelet-derived growth factor receptor signaling pathway	-0.331218	-0.349023	1.4502	-0.133556	3.166	-0.182803
GO:0017185~peptidyl-lysine hydroxylation	-0.331218	3.41674	1.44759	-0.133556	-0.427607	-0.182803
GO:0006971~hypotonic response	-0.331218	3.41674	1.44759	-0.133556	-0.427607	-0.182803
GO:0006152~purine nucleoside catabolic process	-0.331218	-0.349023	1.44759	2.9981	-0.427607	-0.182803
GO:0046130~purine ribonucleoside catabolic process	-0.331218	-0.349023	1.44759	2.9981	-0.427607	-0.182803
GO:0006325~chromatin organization	2.74053	0.997186	1.43632	0.540224	4.61976	3.20934
GO:0072521~purine-containing compound metabolic process	5.7968	1.84029	1.43403	0.249387	-0.0566525	-0.182803
GO:0090501~RNA phosphodiester bond hydrolysis	0.468762	-0.349023	1.43195	1.51108	-0.427607	5.02856
GO:0006260~DNA replication	1.60064	-0.349023	1.42345	-0.133556	-0.266944	2.64303
GO:0001934~positive regulation of protein phosphorylation	-0.286046	5.46397	1.41963	-0.0196812	0.375822	-0.182803
GO:0006091~generation of precursor metabolites and energy	4.16424	1.1547	1.41534	-0.133556	-0.148482	2.04428
GO:2000058~regulation of ubiquitin-dependent protein catabolic process	2.70526	2.5611	1.4132	0.919338	0.58844	-0.182803
GO:0090407~organophosphate biosynthetic process	2.98527	0.0192161	1.40799	-0.133556	0.729907	1.60951
GO:0010256~endomembrane system organization	-0.245729	1.14672	1.40316	0.384536	0.206362	2.03558
GO:2000756~regulation of peptidyl-lysine acetylation	-0.331218	-0.349023	1.39644	-0.133556	0.357121	4.97098
GO:0010970~transport along microtubule	0.698731	0.807458	1.39262	-0.133556	2.57077	-0.182803
GO:0099111~microtubule-based transport	0.698731	0.807458	1.39262	-0.133556	2.57077	-0.182803
GO:0016559~peroxisome fission	-0.331218	-0.349023	1.37719	-0.133556	1.65761	8.50142
GO:0030178~negative regulation of Wnt signaling pathway	2.64353	0.79674	1.37238	-0.133556	1.4524	-0.182803
GO:0051186~cofactor metabolic process	2.16413	1.78205	1.36718	0.940565	1.90141	-0.182803
GO:0009205~purine ribonucleoside triphosphate metabolic process	3.36609	1.648	1.34188	-0.133556	-0.427607	-0.182803
GO:0001944~vasculature development	3.28137	0.939042	1.33966	0.0641302	1.11987	0.997066
GO:0090186~regulation of pancreatic juice secretion	-0.331218	3.2075	1.31439	-0.133556	-0.427607	-0.182803
GO:0007033~vacuole organization	0.646755	2.44836	1.31362	2.35383	1.38548	-0.182803
GO:0009199~ribonucleoside triphosphate metabolic process	3.31535	1.62385	1.31338	-0.133556	-0.427607	-0.182803
GO:0048705~skeletal system morphogenesis	1.46814	-0.349023	1.29935	-0.133556	0.0570228	2.53304
GO:0072358~cardiovascular system development	3.19561	0.908758	1.28943	0.0583356	1.06824	0.97532
GO:0006259~DNA metabolic process	1.85787	0.0913556	1.28926	0.35868	1.02403	2.60222
GO:0030705~cytoskeleton-dependent intracellular transport	0.622107	0.745604	1.276	-0.133556	2.38262	-0.182803
GO:0042327~positive regulation of phosphorylation	-0.294956	5.18631	1.26056	-0.0310027	0.276905	-0.182803
GO:0006733~oxidoreduction coenzyme metabolic process	-0.00832686	2.37423	1.24855	0.847706	-0.427607	-0.182803
GO:0046903~secretion	-0.312988	2.31324	1.24376	-0.133556	-0.395795	-0.182803
GO:0040029~regulation of gene expression, epigenetic	1.38859	0.354257	1.22471	-0.133556	2.03475	-0.182803
GO:1901983~regulation of protein acetylation	-0.331218	-0.349023	1.2216	-0.133556	1.3651	4.68463
GO:0016032~viral process	0.163328	3.08529	1.21812	1.61324	0.0233617	6.29961
GO:0072384~organelle transport along microtubule	1.42789	1.36888	1.2072	-0.133556	2.72053	-0.182803
GO:0033275~actin-myosin filament sliding	-0.331218	3.03694	1.20616	-0.133556	-0.427607	-0.182803
GO:1903789~regulation of amino acid transmembrane transport	-0.331218	3.03694	1.20616	-0.133556	-0.427607	-0.182803
GO:0000491~small nucleolar ribonucleoprotein complex assembly	3.774	3.03694	1.20616	-0.133556	-0.427607	-0.182803
GO:0010639~negative regulation of organelle organization	0.746715	7.28552	1.20475	1.17328	2.61711	-0.182803
GO:0070997~neuron death	-0.0681475	1.01251	1.19946	0.335071	2.60786	1.8883
GO:0032890~regulation of organic acid transport	-0.331218	3.69351	1.19302	-0.133556	-0.427607	-0.182803
GO:0045859~regulation of protein kinase activity	-0.12995	3.43088	1.18583	-0.133556	1.00768	-0.182803
GO:0051648~vesicle localization	0.147477	4.82626	1.17932	-0.133556	0.503661	-0.182803
GO:0018410~C-terminal protein amino acid modification	-0.331218	2.96219	1.15885	2.63733	-0.427607	-0.182803
GO:2000650~negative regulation of sodium ion transmembrane transporter activity	-0.331218	2.96219	1.15885	-0.133556	-0.427607	-0.182803
GO:0042454~ribonucleoside catabolic process	-0.331218	-0.349023	1.15885	2.63733	-0.427607	-0.182803
GO:0009150~purine ribonucleotide metabolic process	5.60156	0.974781	1.14255	-0.133556	0.0780586	-0.182803
GO:1901987~regulation of cell cycle phase transition	0.638364	1.47737	1.14165	-0.133556	1.12238	2.39089
GO:0019220~regulation of phosphate metabolic process	-0.312086	4.62678	1.13843	-0.106791	1.013	0.183138
GO:0051174~regulation of phosphorus metabolic process	-0.312165	4.6228	1.13606	-0.106848	1.01046	0.182706
GO:0022402~cell cycle process	1.61817	0.957478	1.132	2.02179	4.0535	0.566059
GO:1901698~response to nitrogen compound	0.434119	-0.246278	1.12329	0.837766	2.34129	2.45397
GO:0043901~negative regulation of multi-organism process	-0.0428947	2.22696	1.12033	-0.133556	0.388716	3.16971
GO:0051603~proteolysis involved in cellular protein catabolic process	1.763	2.13509	1.11986	1.35174	2.72491	6.44746
GO:0031098~stress-activated protein kinase signaling cascade	0.62077	2.9471	1.11714	-0.133556	2.77733	-0.182803
GO:0050862~positive regulation of T cell receptor signaling pathway	-0.331218	2.89307	1.11516	2.58243	-0.427607	-0.182803
GO:1902306~negative regulation of sodium ion transmembrane transport	-0.331218	2.89307	1.11516	-0.133556	-0.427607	-0.182803
GO:0009108~coenzyme biosynthetic process	2.24891	2.21766	1.11227	-0.133556	-0.427607	-0.182803
GO:0044843~cell cycle G1/S phase transition	-0.0471517	-0.349023	1.10428	-0.133556	-0.163543	3.15075
GO:0044419~interspecies interaction between organisms	-0.0925556	2.12313	1.10258	1.11587	0.477691	4.9313
GO:0043086~negative regulation of catalytic activity	-0.267412	3.30932	1.10099	-0.133556	0.920056	-0.182803
GO:0016310~phosphorylation	0.762	4.92766	1.09531	-0.0781785	2.24209	1.70472
GO:0009259~ribonucleotide metabolic process	5.46866	0.94168	1.09277	-0.133556	0.470251	-0.182803
GO:0055002~striated muscle cell development	0.500385	2.19009	1.08846	-0.133556	1.13061	-0.182803
GO:0060627~regulation of vesicle-mediated transport	-0.304895	1.52707	1.07845	-0.133556	2.90701	-0.182803
GO:0030157~pancreatic juice secretion	-0.331218	2.82879	1.0746	-0.133556	-0.427607	-0.182803
GO:0043162~ubiquitin-dependent protein catabolic process via the multivesicular body sorting pathway	-0.331218	-0.349023	1.0746	-0.133556	1.29755	7.56756
GO:0009164~nucleoside catabolic process	-0.331218	-0.349023	1.0746	2.53137	-0.427607	-0.182803
GO:0035295~tube development	3.12531	1.6609	1.05701	-0.0450622	0.755494	0.541567
GO:0010562~positive regulation of phosphorus metabolic process	-0.304886	4.81551	1.0542	-0.0452532	0.153839	-0.182803
GO:0045937~positive regulation of phosphate metabolic process	-0.304886	4.81551	1.0542	-0.0452532	0.153839	-0.182803
GO:0006511~ubiquitin-dependent protein catabolic process	2.39479	2.65372	1.0374	0.174864	2.10116	3.98731
GO:0002098~tRNA wobble uridine modification	3.38348	-0.349023	1.03677	-0.133556	-0.427607	-0.182803
GO:0090051~negative regulation of cell migration involved in sprouting angiogenesis	3.38348	-0.349023	1.03677	-0.133556	-0.427607	-0.182803
GO:1902275~regulation of chromatin organization	4.37977	2.12778	1.03482	2.09323	1.99342	3.06822
GO:0051052~regulation of DNA metabolic process	0.6078	0.894048	1.0214	0.291692	3.12091	-0.182803
GO:0048585~negative regulation of response to stimulus	-0.201268	1.36398	1.01893	-0.133556	2.12694	-0.182803
GO:0009100~glycoprotein metabolic process	-0.212251	0.275843	1.01805	-0.133556	-0.0566156	2.27733
GO:0044282~small molecule catabolic process	1.16898	-0.349023	1.01805	0.467768	0.3861	2.27733
GO:0048609~multicellular organismal reproductive process	0.677922	-0.349023	1.01642	0.41186	0.114743	2.7853
GO:0006906~vesicle fusion	-0.331218	-0.349023	1.01462	-0.133556	-0.427607	4.33858
GO:0016197~endosomal transport	2.09705	2.1019	1.01262	0.743713	-0.187724	7.51343
GO:0019693~ribose phosphate metabolic process	6.30151	2.02349	1.01217	0.289438	0.409559	-0.182803
GO:0006913~nucleocytoplasmic transport	0.542139	1.36107	1.0069	0.464159	2.56808	2.26699
GO:0051169~nuclear transport	0.542139	1.36107	1.0069	0.464159	2.56808	2.26699
GO:0019058~viral life cycle	-0.0730366	3.95482	1.00533	2.06517	-0.427607	3.03292
GO:0035988~chondrocyte proliferation	-0.331218	2.71239	1.00132	-0.133556	-0.427607	-0.182803
GO:0097091~synaptic vesicle clustering	-0.331218	2.71239	1.00132	-0.133556	-0.427607	-0.182803
GO:0034656~nucleobase-containing small molecule catabolic process	-0.331218	-0.349023	1.00132	2.43886	-0.427607	-0.182803
GO:0048525~negative regulation of viral process	0.249827	3.35203	0.991809	-0.133556	0.143996	4.2999
GO:0019941~modification-dependent protein catabolic process	2.31801	2.59173	0.989679	0.165927	2.02247	3.9214
GO:0000122~negative regulation of transcription by RNA polymerase II	6.48997	-0.349023	0.987785	-0.133556	-0.276526	-0.182803
GO:0010498~proteasomal protein catabolic process	2.4841	3.37229	0.98487	2.08163	3.0436	4.74111
GO:0055001~muscle cell development	0.433325	2.06811	0.983725	-0.133556	1.01302	-0.182803
GO:0032504~multicellular organism reproduction	0.649823	-0.349023	0.981496	0.401117	0.0954726	2.74871
GO:0006732~coenzyme metabolic process	2.71553	2.75605	0.979486	0.455274	0.358411	-0.182803
GO:0006397~mRNA processing	2.46132	3.35111	0.971433	1.04132	1.49385	1.71882
GO:0048172~regulation of short-term neuronal synaptic plasticity	-0.331218	2.65932	0.967996	-0.133556	-0.427607	-0.182803
GO:0010243~response to organonitrogen compound	0.634813	-0.218915	0.962788	0.395357	2.2362	2.72902
GO:0006402~mRNA catabolic process	-0.331218	2.04329	0.962558	-0.133556	1.87677	-0.182803
GO:0001568~blood vessel development	3.50236	1.01724	0.961493	0.0792476	1.25449	1.05296
GO:0009888~tissue development	2.00722	1.38745	0.960336	-0.0482189	0.281253	0.0953388
GO:0044257~cellular protein catabolic process	1.55488	1.95907	0.958089	1.24796	3.1164	6.13934
GO:0043549~regulation of kinase activity	-0.178208	4.40422	0.951304	-0.133556	0.767128	-0.182803
GO:0043632~modification-dependent macromolecule catabolic process	2.25586	2.54138	0.951152	0.158714	1.95889	3.86773
GO:1902533~positive regulation of intracellular signal transduction	-0.218466	1.96803	0.949799	-0.0219003	2.04932	0.648926
GO:0022414~reproductive process	1.32452	0.0260129	0.948189	1.31177	-0.215207	3.08434
GO:0106027~neuron projection organization	-0.331218	3.27663	0.947909	-0.133556	0.121516	-0.182803
GO:0090174~organelle membrane fusion	-0.331218	-0.349023	0.947909	-0.133556	-0.427607	4.2251
GO:0000003~reproduction	1.32177	0.0253584	0.945854	1.31022	-0.215879	3.08167
GO:0042326~negative regulation of phosphorylation	-0.13054	4.88239	0.944977	-0.133556	2.16172	-0.182803
GO:0019953~sexual reproduction	0.291491	-0.349023	0.938213	0.387785	-0.286658	2.70304
GO:1901800~positive regulation of proteasomal protein catabolic process	2.29873	1.14866	0.937274	-0.133556	1.03641	4.20691
GO:0031123~RNA 3'-end processing	-0.331218	-0.349023	0.937274	1.18805	0.116092	9.91046
GO:0090201~negative regulation of release of cytochrome c from mitochondria	-0.331218	2.60919	0.936561	-0.133556	3.21563	-0.182803
GO:0010763~positive regulation of fibroblast migration	-0.331218	2.60919	0.936561	-0.133556	1.13381	-0.182803
GO:0010766~negative regulation of sodium ion transport	-0.331218	2.60919	0.936561	-0.133556	-0.427607	-0.182803
GO:0051956~negative regulation of amino acid transport	-0.331218	2.60919	0.936561	-0.133556	-0.427607	-0.182803
GO:0002097~tRNA wobble base modification	3.15375	-0.349023	0.936561	-0.133556	-0.427607	-0.182803
GO:0051640~organelle localization	2.18341	2.48245	0.906344	0.150331	3.32626	1.30253
GO:0040013~negative regulation of locomotion	0.470906	-0.349023	0.905959	-0.133556	-0.0994119	2.17246
GO:0007163~establishment or maintenance of cell polarity	1.0693	-0.349023	0.901519	-0.133556	2.78726	-0.182803
GO:0060840~artery development	2.22794	-0.349023	0.896011	-0.133556	-0.427607	-0.182803
GO:0032332~positive regulation of chondrocyte differentiation	-0.331218	2.51654	0.87861	-0.133556	-0.427607	-0.182803
GO:1901017~negative regulation of potassium ion transmembrane transporter activity	-0.331218	2.51654	0.87861	-0.133556	-0.427607	-0.182803
GO:0060457~negative regulation of digestive system process	1.10811	2.51654	0.87861	-0.133556	-0.427607	-0.182803
GO:0048024~regulation of mRNA splicing, via spliceosome	1.04895	3.11873	0.856672	-0.133556	-0.427607	-0.182803
GO:0048259~regulation of receptor-mediated endocytosis	0.184403	1.08207	0.856672	-0.133556	4.91701	-0.182803
GO:0014812~muscle cell migration	-0.331218	-0.349023	0.856672	-0.133556	2.07676	-0.182803
GO:0034613~cellular protein localization	1.97175	1.92396	0.855824	1.63356	7.24886	1.12871
GO:0006886~intracellular protein transport	0.922207	2.34397	0.852538	1.65678	2.63719	2.61147
GO:0032446~protein modification by small protein conjugation	2.78242	1.32274	0.852425	0.140247	4.01093	1.26824
GO:0046597~negative regulation of viral entry into host cell	-0.331218	2.47356	0.851787	-0.133556	-0.427607	6.86957
GO:1902683~regulation of receptor localization to synapse	-0.331218	2.47356	0.851787	-0.133556	1.03346	-0.182803
GO:0039694~viral RNA genome replication	-0.331218	2.47356	0.851787	2.24893	-0.427607	-0.182803
GO:0050857~positive regulation of antigen receptor-mediated signaling pathway	-0.331218	2.47356	0.851787	2.24893	-0.427607	-0.182803
GO:2001026~regulation of endothelial cell chemotaxis	-0.331218	2.47356	0.851787	2.24893	-0.427607	-0.182803
GO:0006144~purine nucleobase metabolic process	-0.331218	2.47356	0.851787	-0.133556	-0.427607	-0.182803
GO:0018205~peptidyl-lysine modification	0.992621	2.57497	0.85133	1.34899	1.47849	5.58152
GO:0009968~negative regulation of signal transduction	0.0657041	0.766034	0.846352	-0.133556	2.7914	-0.182803
GO:0043408~regulation of MAPK cascade	-0.0376415	2.93134	0.843966	0.0623267	1.1038	-0.182803
GO:0006468~protein phosphorylation	-0.270979	3.1593	0.843242	-0.11352	1.72914	0.943443
GO:0035239~tube morphogenesis	3.03315	1.38635	0.838289	0.00744394	0.282048	0.774847
GO:0070727~cellular macromolecule localization	1.94289	1.90291	0.837091	1.61853	7.18066	1.11759
GO:0010646~regulation of cell communication	0.0598526	2.75239	0.836326	-0.132724	0.604825	-0.125065
GO:0043687~post-translational protein modification	-0.331218	2.43253	0.826227	2.21628	2.94121	-0.182803
GO:0034311~diol metabolic process	-0.331218	2.43253	0.826227	-0.133556	-0.427607	-0.182803
GO:0008637~apoptotic mitochondrial changes	2.09573	3.05322	0.819111	-0.133556	0.90096	-0.182803
GO:0044772~mitotic cell cycle phase transition	0.957371	1.19552	0.817913	-0.133556	0.769571	2.08865
GO:0044283~small molecule biosynthetic process	2.7153	1.29091	0.817714	-0.133556	1.16351	-0.182803
GO:0060759~regulation of response to cytokine stimulus	-0.331218	3.03725	0.809983	-0.133556	0.89053	-0.182803
GO:0016525~negative regulation of angiogenesis	0.998633	1.04329	0.809983	-0.133556	0.0519106	3.98687
GO:1903052~positive regulation of proteolysis involved in cellular protein catabolic process	2.08002	1.04329	0.809983	-0.133556	0.89053	3.98687
GO:0033044~regulation of chromosome organization	5.3171	4.10465	0.80855	1.31734	5.11381	2.07965
GO:0023051~regulation of signaling	0.172256	2.70951	0.805199	-0.132763	0.574006	-0.126468
GO:1901658~glycosyl compound catabolic process	-0.331218	-0.349023	0.801823	2.18505	-0.427607	-0.182803
GO:0016071~mRNA metabolic process	2.00634	2.33735	0.797346	0.679913	3.07348	1.2329
GO:0018107~peptidyl-threonine phosphorylation	-0.331218	3.00578	0.792028	1.09051	-0.427607	-0.182803
GO:2000181~negative regulation of blood vessel morphogenesis	0.969789	2.99028	0.783198	-0.133556	0.0385889	3.93998
GO:0031667~response to nutrient levels	3.22593	0.185697	0.780937	-0.133556	0.729834	-0.182803
GO:0018126~protein hydroxylation	-0.331218	9.58898	0.778481	-0.133556	-0.427607	-0.182803
GO:1902473~regulation of protein localization to synapse	-0.331218	2.35571	0.778481	-0.133556	0.94685	-0.182803
GO:0032469~endoplasmic reticulum calcium ion homeostasis	-0.331218	2.35571	0.778481	-0.133556	-0.427607	-0.182803
GO:1903671~negative regulation of sprouting angiogenesis	2.7923	2.35571	0.778481	-0.133556	-0.427607	6.63718
GO:0030194~positive regulation of blood coagulation	-0.331218	-0.349023	0.778481	2.15512	-0.427607	-0.182803
GO:1900048~positive regulation of hemostasis	-0.331218	-0.349023	0.778481	2.15512	-0.427607	-0.182803
GO:0000154~rRNA modification	2.7923	-0.349023	0.778481	-0.133556	-0.427607	-0.182803
GO:0099504~synaptic vesicle cycle	-0.129945	5.51497	0.777806	-0.133556	0.165259	-0.182803
GO:0048568~embryonic organ development	2.86543	0.72476	0.770495	-0.133556	-0.0902983	1.56435
GO:0051701~interaction with host	0.141036	1.00646	0.765823	-0.133556	0.840142	3.90945
GO:0060349~bone morphogenesis	-0.331218	-0.349023	0.757274	-0.133556	-0.427607	3.89439
GO:1901380~negative regulation of potassium ion transmembrane transport	-0.331218	2.31964	0.756117	-0.133556	-0.427607	-0.182803
GO:0032509~endosome transport via multivesicular body sorting pathway	-0.331218	-0.349023	0.756117	-0.133556	-0.427607	6.56594
GO:0044788~modulation by host of viral process	-0.331218	-0.349023	0.756117	2.1264	-0.427607	-0.182803
GO:0043436~oxoacid metabolic process	2.25698	3.28541	0.750543	5.82739	0.217648	2.50024
GO:0008380~RNA splicing	1.52196	2.41591	0.740819	1.26682	1.31426	2.01409
GO:0060996~dendritic spine development	-0.331218	2.91495	0.740448	-0.133556	0.811246	-0.182803
GO:0031109~microtubule polymerization or depolymerization	0.129022	0.985226	0.740448	2.73096	4.53174	-0.182803
GO:0048284~organelle fusion	-0.331218	-0.349023	0.740448	-0.133556	-0.427607	3.86468
GO:0051276~chromosome organization	2.65921	2.6611	0.734918	1.26216	9.91171	2.09025
GO:0097345~mitochondrial outer membrane permeabilization	2.69217	-0.349023	0.734656	-0.133556	-0.427607	-0.182803
GO:0018210~peptidyl-threonine modification	-0.331218	2.9003	0.732167	1.04983	-0.427607	-0.182803
GO:0051726~regulation of cell cycle	2.20557	0.0514391	0.721707	0.32074	1.80939	0.721119
GO:0042176~regulation of protein catabolic process	3.08652	1.10768	0.719179	0.370115	1.28213	5.30921
GO:0006914~autophagy	4.0115	2.37817	0.714904	1.24734	5.9081	-0.182803
GO:0061919~process utilizing autophagic mechanism	4.0115	2.37817	0.714904	1.24734	5.9081	-0.182803
GO:0050820~positive regulation of coagulation	-0.331218	-0.349023	0.714034	2.0722	-0.427607	-0.182803
GO:0006950~response to stress	1.90584	1.17029	0.708616	-0.0749103	3.54647	0.0464373
GO:0097352~autophagosome maturation	-0.331218	2.21944	0.694192	-0.133556	-0.427607	-0.182803
GO:0035066~positive regulation of histone acetylation	-0.331218	-0.349023	0.694192	-0.133556	0.847475	6.3678
GO:0051642~centrosome localization	0.907051	-0.349023	0.694192	-0.133556	2.61355	-0.182803
GO:0022604~regulation of cell morphogenesis	0.0333552	0.672457	0.693977	-0.133556	2.4217	-0.182803
GO:0006082~organic acid metabolic process	2.14613	3.18004	0.688466	5.69884	0.172905	2.43123
GO:0043161~proteasome-mediated ubiquitin-dependent protein catabolic process	3.01001	3.8544	0.685477	0.358968	1.95327	1.95983
GO:1901343~negative regulation of vasculature development	0.863364	2.81519	0.68424	-0.133556	-0.0100147	3.76474
GO:1902532~negative regulation of intracellular signal transduction	0.358676	-0.0205131	0.683468	-0.133556	3.18025	-0.182803
GO:0000165~MAPK cascade	-0.0936699	2.6767	0.677311	0.0385172	1.3619	-0.182803
GO:0035767~endothelial cell chemotaxis	-0.331218	2.18841	0.675075	4.72447	-0.427607	-0.182803
GO:0061036~positive regulation of cartilage development	-0.331218	2.18841	0.675075	-0.133556	-0.427607	-0.182803
GO:0061842~microtubule organizing center localization	0.886233	-0.349023	0.675075	-0.133556	2.56614	-0.182803
GO:1902110~positive regulation of mitochondrial membrane permeability involved in apoptotic process	2.55602	-0.349023	0.675075	-0.133556	-0.427607	-0.182803
GO:0015980~energy derivation by oxidation of organic compounds	2.46406	0.420981	0.673409	-0.133556	0.0999182	-0.182803
GO:0001936~regulation of endothelial cell proliferation	0.0953982	2.78781	0.668901	1.0065	0.730008	-0.182803
GO:0031503~protein-containing complex localization	-0.15589	0.418141	0.668228	0.588088	2.28634	-0.182803
GO:1901565~organonitrogen compound catabolic process	2.51917	1.64769	0.664205	1.21027	2.06026	6.81414
GO:0006396~RNA processing	9.75698	1.62849	0.663729	1.05309	1.87551	5.54718
GO:0009991~response to extracellular stimulus	2.95405	0.13995	0.660921	-0.133556	0.601801	-0.182803
GO:1903421~regulation of synaptic vesicle recycling	-0.331218	2.15843	0.656637	-0.133556	0.803282	-0.182803
GO:0048668~collateral sprouting	0.866158	2.15843	0.656637	-0.133556	-0.427607	-0.182803
GO:0071985~multivesicular body sorting pathway	-0.331218	-0.349023	0.656637	-0.133556	-0.427607	6.24693
GO:0043537~negative regulation of blood vessel endothelial cell migration	2.51387	-0.349023	0.656637	-0.133556	-0.427607	-0.182803
GO:0010821~regulation of mitochondrion organization	0.0883809	2.76091	0.653865	-0.133556	0.712982	-0.182803
GO:1903364~positive regulation of cellular protein catabolic process	1.81026	0.912364	0.653865	-0.133556	0.712982	3.71026
GO:0097435~supramolecular fiber organization	-0.145635	4.69936	0.642949	0.60682	2.71093	-0.182803
GO:0040036~regulation of fibroblast growth factor receptor signaling pathway	-0.331218	2.12944	0.638835	1.97482	-0.427607	-0.182803
GO:0007031~peroxisome organization	-0.331218	-0.349023	0.638835	-0.133556	0.782353	6.18944
GO:0006308~DNA catabolic process	-0.331218	-0.349023	0.638835	1.97482	-0.427607	6.18944
GO:1902686~mitochondrial outer membrane permeabilization involved in programmed cell death	2.47316	-0.349023	0.638835	-0.133556	-0.427607	-0.182803
GO:1901990~regulation of mitotic cell cycle phase transition	0.783469	1.648	0.63278	-0.133556	0.624762	2.57091
GO:0009451~RNA modification	5.64579	0.893733	0.631855	-0.133556	-0.0353222	-0.182803
GO:0023014~signal transduction by protein phosphorylation	-0.109147	2.6014	0.629147	0.0316763	1.81035	-0.182803
GO:0046596~regulation of viral entry into host cell	-0.331218	2.10137	0.621628	-0.133556	-0.427607	6.13373
GO:0007026~negative regulation of microtubule depolymerization	-0.331218	2.10137	0.621628	1.95244	-0.427607	-0.182803
GO:2000758~positive regulation of peptidyl-lysine acetylation	-0.331218	-0.349023	0.621628	-0.133556	0.762137	6.13373
GO:0050905~neuromuscular process	0.791762	2.69563	0.617533	-0.133556	-0.0421873	-0.182803
GO:0030010~establishment of cell polarity	0.791762	-0.349023	0.617533	-0.133556	4.12006	-0.182803
GO:0009314~response to radiation	2.0358	-0.349023	0.609728	-0.133556	1.80715	-0.182803
GO:0043410~positive regulation of MAPK cascade	-0.203379	2.76101	0.609434	0.190484	-0.156598	-0.182803
GO:0009411~response to UV	0.776694	-0.349023	0.603481	-0.133556	2.76063	-0.182803
GO:0007018~microtubule-based movement	0.193978	0.379919	0.598701	-0.133556	5.3767	-0.182803
GO:0006790~sulfur compound metabolic process	0.193978	-0.349023	0.598701	0.555943	1.28917	2.52683
GO:0016573~histone acetylation	-0.331218	0.863751	0.596554	-0.133556	0.648249	8.67955
GO:0010563~negative regulation of phosphorus metabolic process	-0.20594	5.71274	0.596524	-0.133556	2.21037	-0.182803
GO:0045936~negative regulation of phosphate metabolic process	-0.20594	5.71274	0.596524	-0.133556	2.21037	-0.182803
GO:0006520~cellular amino acid metabolic process	0.73734	5.01296	0.589205	-0.133556	-0.289215	-0.182803
GO:0031114~regulation of microtubule depolymerization	-0.331218	2.0478	0.588865	1.90969	-0.427607	-0.182803
GO:0006383~transcription by RNA polymerase III	-0.331218	2.0478	0.588865	-0.133556	-0.427607	-0.182803
GO:0035794~positive regulation of mitochondrial membrane permeability	2.35883	-0.349023	0.588865	-0.133556	-0.427607	-0.182803
GO:0070887~cellular response to chemical stimulus	-0.147589	0.213786	0.586095	5.10762	1.80225	-0.0986738
GO:0043484~regulation of RNA splicing	0.754628	2.63301	0.582893	-0.133556	-0.0586902	-0.182803
GO:0001933~negative regulation of protein phosphorylation	-0.0813031	5.29358	0.575821	-0.133556	2.51719	-0.182803
GO:0009112~nucleobase metabolic process	-0.331218	2.02219	0.573245	-0.133556	-0.427607	-0.182803
GO:0051953~negative regulation of amine transport	-0.331218	2.02219	0.573245	-0.133556	-0.427607	-0.182803
GO:0044088~regulation of vacuole organization	0.775421	2.02219	0.573245	-0.133556	2.3136	-0.182803
GO:0060969~negative regulation of gene silencing	2.32307	2.02219	0.573245	-0.133556	-0.427607	-0.182803
GO:0001935~endothelial cell proliferation	0.0493441	2.60866	0.569483	0.9376	0.617765	-0.182803
GO:0018393~internal peptidyl-lysine acetylation	-0.331218	0.835022	0.562869	-0.133556	0.610328	8.55279
GO:0010648~negative regulation of cell communication	-0.0553437	0.571386	0.562002	-0.133556	2.18352	-0.182803
GO:0044703~multi-organism reproductive process	0.627622	-0.261363	0.561812	0.270733	-0.262621	4.59096
GO:0000184~nuclear-transcribed mRNA catabolic process, nonsense-mediated decay	-0.331218	1.99732	0.558096	-0.133556	2.27602	-0.182803
GO:0060674~placenta blood vessel development	2.28837	-0.349023	0.558096	-0.133556	0.687605	-0.182803
GO:0032781~positive regulation of ATPase activity	2.28837	-0.349023	0.558096	-0.133556	-0.427607	-0.182803
GO:0048665~neuron fate specification	2.28837	-0.349023	0.558096	-0.133556	-0.427607	-0.182803
GO:1902108~regulation of mitochondrial membrane permeability involved in apoptotic process	2.28837	-0.349023	0.558096	-0.133556	-0.427607	-0.182803
GO:1905710~positive regulation of membrane permeability	2.28837	-0.349023	0.558096	-0.133556	-0.427607	-0.182803
GO:0050684~regulation of mRNA processing	1.64068	2.58469	0.556316	-0.133556	-0.427607	-0.182803
GO:0030326~embryonic limb morphogenesis	1.64068	-0.349023	0.556316	-0.133556	-0.427607	3.53283
GO:0035113~embryonic appendage morphogenesis	1.64068	-0.349023	0.556316	-0.133556	-0.427607	3.53283
GO:0023057~negative regulation of signaling	-0.0585021	0.565932	0.554146	-0.133556	2.16648	-0.182803
GO:0009967~positive regulation of signal transduction	-0.241832	2.3362	0.552713	-0.0937184	1.16708	0.274399
GO:0098693~regulation of synaptic vesicle cycle	-0.331218	7.11736	0.549822	-0.133556	-0.0743075	-0.182803
GO:0046496~nicotinamide nucleotide metabolic process	0.040337	2.57285	0.549822	0.923849	-0.427607	-0.182803
GO:0006865~amino acid transport	0.040337	2.57285	0.549822	-0.133556	-0.427607	-0.182803
GO:0016567~protein ubiquitination	3.12886	1.48668	0.543443	0.174107	4.48771	1.38215
GO:2001251~negative regulation of chromosome organization	1.61813	4.68393	0.543387	0.919338	2.60397	-0.182803
GO:0006475~internal protein amino acid acetylation	-0.331218	0.818348	0.543387	-0.133556	0.58844	8.47895
GO:0019362~pyridine nucleotide metabolic process	0.0344856	2.54943	0.537009	0.914862	-0.427607	-0.182803
GO:0061448~connective tissue development	0.679378	0.344348	0.534355	-0.133556	-0.300942	2.44254
GO:0048741~skeletal muscle fiber development	0.727445	1.94961	0.529111	-0.133556	2.2041	-0.182803
GO:0090049~regulation of cell migration involved in sprouting angiogenesis	2.22193	-0.349023	0.529111	-0.133556	0.653668	-0.182803
GO:0030163~protein catabolic process	1.96349	1.45747	0.517158	0.952286	2.76291	8.34704
GO:0022613~ribonucleoprotein complex biogenesis	4.37988	0.919158	0.511517	2.15014	0.444718	8.70457
GO:0072524~pyridine-containing compound metabolic process	0.0203682	2.49245	0.505955	0.892999	-0.427607	-0.182803
GO:0031056~regulation of histone modification	3.82201	2.49245	0.505955	2.38956	2.506	3.4396
GO:0006509~membrane protein ectodomain proteolysis	2.15912	-0.349023	0.501731	-0.133556	0.621649	-0.182803
GO:0051896~regulation of protein kinase B signaling	0.017629	0.78098	0.499906	-0.133556	5.08733	-0.182803
GO:0051402~neuron apoptotic process	0.134708	0.325107	0.499703	-0.133556	2.8355	-0.182803
GO:0050808~synapse organization	-0.331218	3.45884	0.49783	-0.133556	0.0297905	-0.182803
GO:0018394~peptidyl-lysine acetylation	-0.331218	0.775809	0.493909	-0.133556	0.533011	8.28964
GO:0051898~negative regulation of protein kinase B signaling	0.683432	1.88265	0.488594	-0.133556	3.90295	-0.182803
GO:1901985~positive regulation of protein acetylation	-0.331218	-0.349023	0.488594	-0.133556	2.10351	5.6982
GO:0070647~protein modification by small protein conjugation or removal	2.06263	0.979919	0.487105	0.531477	4.55558	1.02633
GO:0019752~carboxylic acid metabolic process	2.45797	3.4744	0.477774	6.05657	0.301195	0.786592
GO:0014904~myotube cell development	0.669544	1.86144	0.475802	-0.133556	2.07174	-0.182803
GO:0000245~spliceosomal complex assembly	0.669544	-0.349023	0.475802	-0.133556	-0.427607	5.65581
GO:0043433~negative regulation of DNA-binding transcription factor activity	1.48049	-0.349023	0.464686	0.863752	2.39761	-0.182803
GO:0090199~regulation of release of cytochrome c from mitochondria	-0.331218	4.65111	0.451192	-0.133556	2.01059	-0.182803
GO:0031952~regulation of protein autophosphorylation	-0.331218	1.82054	0.451192	-0.133556	-0.427607	5.57396
GO:0030261~chromosome condensation	2.04301	1.82054	0.451192	1.72814	0.562661	-0.182803
GO:0046942~carboxylic acid transport	-0.20416	2.88947	0.450377	0.486289	-0.318166	-0.182803
GO:0022603~regulation of anatomical structure morphogenesis	0.235383	1.80127	0.448201	-0.0347233	2.3259	0.590539
GO:0050821~protein stabilization	-0.00584349	2.3846	0.447737	-0.133556	0.481501	-0.182803
GO:0071897~DNA biosynthetic process	1.45076	0.735838	0.447737	0.851674	2.35298	-0.182803
GO:0015849~organic acid transport	-0.204996	2.88137	0.446403	0.4844	-0.318959	-0.182803
GO:0006836~neurotransmitter transport	-0.331218	2.8493	0.430709	-0.133556	-0.322068	-0.182803
GO:0000082~G1/S transition of mitotic cell cycle	-0.0156358	-0.349023	0.425786	-0.133556	-0.427607	3.28855
GO:1901699~cellular response to nitrogen compound	-0.0843502	-0.0939422	0.413133	0.141567	2.47551	-0.182803
GO:0051955~regulation of amino acid transport	-0.331218	4.4937	0.405483	-0.133556	-0.427607	-0.182803
GO:1902041~regulation of extrinsic apoptotic signaling pathway via death domain receptors	-0.331218	-0.349023	0.405483	-0.133556	3.581	-0.182803
GO:0006606~protein import into nucleus	-0.0250631	2.30365	0.404541	0.820705	0.433516	3.24792
GO:0043409~negative regulation of MAPK cascade	-0.027365	-0.349023	0.399336	-0.133556	2.2251	-0.182803
GO:0048813~dendrite morphogenesis	-0.331218	2.27441	0.389051	-0.133556	0.416359	-0.182803
GO:0080134~regulation of response to stress	-0.233997	1.31959	0.387011	-0.0683507	2.48458	0.423158
GO:0007019~microtubule depolymerization	-0.331218	1.70844	0.384193	1.63843	3.49828	-0.182803
GO:0046902~regulation of mitochondrial membrane permeability	3.47991	-0.349023	0.384193	-0.133556	1.84393	-0.182803
GO:0051170~import into nucleus	-0.0341437	2.2648	0.38397	0.805856	0.410737	3.20832
GO:0035107~appendage morphogenesis	1.33856	-0.349023	0.38397	-0.133556	-0.427607	3.20832
GO:0035108~limb morphogenesis	1.33856	-0.349023	0.38397	-0.133556	-0.427607	3.20832
GO:0048514~blood vessel morphogenesis	2.70868	1.28777	0.379513	0.13312	0.669999	1.24381
GO:2001252~positive regulation of chromosome organization	2.28594	2.24575	0.373926	0.798582	3.28667	3.18889
GO:0045862~positive regulation of proteolysis	3.62051	2.72592	0.371008	0.4483	0.921229	2.22139
GO:0050792~regulation of viral process	-0.0407369	2.23633	0.368963	0.794982	-0.157056	3.17927
GO:0018193~peptidyl-amino acid modification	-0.16407	3.67358	0.368359	0.639243	1.62522	2.05518
GO:0060341~regulation of cellular localization	-0.0428881	3.23665	0.36635	-0.133556	1.31047	-0.182803
GO:0051656~establishment of organelle localization	2.25198	1.84029	0.360258	0.249387	4.52208	-0.182803
GO:0046486~glycerolipid metabolic process	0.0512674	-0.349023	0.35681	-0.133556	1.60581	2.2016
GO:0051668~localization within membrane	-0.331218	2.19922	0.349494	-0.133556	2.09271	-0.182803
GO:0043491~protein kinase B signaling	-0.0513321	0.64558	0.34472	-0.133556	4.42238	-0.182803
GO:0006473~protein acetylation	-0.331218	0.637228	0.335282	-0.133556	2.05482	7.66237
GO:0019080~viral gene expression	-0.331218	-0.349023	0.325667	-0.133556	0.416878	5.14978
GO:0007269~neurotransmitter secretion	-0.331218	4.03615	0.32139	-0.133556	-0.177979	-0.182803
GO:0099643~signal release from synapse	-0.331218	4.03615	0.32139	-0.133556	-0.177979	-0.182803
GO:0080135~regulation of cellular response to stress	0.423793	0.410898	0.320804	-0.133556	2.92781	1.19248
GO:0001836~release of cytochrome c from mitochondria	-0.331218	4.18396	0.316609	-0.133556	1.67544	-0.182803
GO:0010769~regulation of cell morphogenesis involved in differentiation	-0.232084	0.219925	0.312537	-0.133556	2.30885	-0.182803
GO:0016236~macroautophagy	1.21178	2.12778	0.312302	2.09323	1.99342	-0.182803
GO:0051336~regulation of hydrolase activity	-0.203977	2.06658	0.304024	0.799454	2.20147	-0.182803
GO:0097479~synaptic vesicle localization	0.456453	3.98161	0.30335	-0.133556	-0.185811	-0.182803
GO:0031331~positive regulation of cellular catabolic process	3.3945	0.214334	0.302708	-0.133556	6.4356	2.12525
GO:0034470~ncRNA processing	9.09244	0.212486	0.299463	1.34899	0.805593	5.58152
GO:1903047~mitotic cell cycle process	1.28296	2.20594	0.295272	2.35048	5.30468	1.16981
GO:0043966~histone H3 acetylation	-0.331218	1.54959	0.290491	-0.133556	0.376244	5.02856
GO:0090559~regulation of membrane permeability	3.14174	-0.349023	0.290491	-0.133556	1.61021	-0.182803
GO:0043542~endothelial cell migration	1.16476	0.593221	0.285837	2.05138	1.02103	-0.182803
GO:0000302~response to reactive oxygen species	2.06385	-0.349023	0.285837	-0.133556	2.97764	-0.182803
GO:0006644~phospholipid metabolic process	1.63966	-0.349023	0.280315	-0.133556	2.21655	2.09317
GO:0048736~appendage development	1.12705	-0.349023	0.264655	-0.133556	-0.427607	2.97303
GO:0060173~limb development	1.12705	-0.349023	0.264655	-0.133556	-0.427607	2.97303
GO:0051704~multi-organism process	-0.0252922	0.33832	0.261479	-0.00763402	-0.048576	4.57446
GO:0060997~dendritic spine morphogenesis	-0.331218	3.97624	0.257928	-0.133556	0.338726	-0.182803
GO:0030433~ubiquitin-dependent ERAD pathway	0.433578	-0.349023	0.257928	-0.133556	-0.427607	4.91526
GO:1903827~regulation of cellular protein localization	0.815507	2.91436	0.255708	-0.133556	1.11558	-0.182803
GO:0006513~protein monoubiquitination	0.425187	1.48033	0.250157	-0.133556	0.329788	4.88805
GO:0048278~vesicle docking	-0.331218	-0.349023	0.250157	-0.133556	-0.427607	4.88805
GO:1901214~regulation of neuron death	-0.00942907	0.18397	0.249583	-0.133556	2.12799	2.04865
GO:0045732~positive regulation of protein catabolic process	4.09815	0.55583	0.244223	-0.133556	0.943451	7.285
GO:0002090~regulation of receptor internalization	-0.331218	1.46716	0.242525	-0.133556	2.94406	-0.182803
GO:1904888~cranial skeletal system development	2.96715	-0.349023	0.242525	-0.133556	-0.427607	-0.182803
GO:0051216~cartilage development	0.385382	0.548627	0.236252	-0.133556	-0.427607	2.91541
GO:1903670~regulation of sprouting angiogenesis	1.54259	1.4542	0.235028	-0.133556	0.312404	4.8349
GO:0006400~tRNA modification	2.93975	-0.349023	0.235028	-0.133556	-0.427607	-0.182803
GO:0042733~embryonic digit morphogenesis	-0.331218	-0.349023	0.213307	-0.133556	-0.427607	4.75813
GO:0043903~regulation of symbiosis, encompassing mutualism through parasitism	-0.107571	1.93302	0.212999	0.679506	-0.224116	2.86772
GO:0006898~receptor-mediated endocytosis	-0.109149	0.524098	0.209217	-0.133556	2.70445	-0.182803
GO:0001505~regulation of neurotransmitter levels	-0.331218	2.35959	0.200507	-0.133556	-0.173004	-0.182803
GO:0051705~multi-organism behavior	0.370465	1.39234	0.199431	-0.133556	2.77377	-0.182803
GO:0006342~chromatin silencing	2.80923	-0.349023	0.199431	-0.133556	-0.427607	-0.182803
GO:0006820~anion transport	-0.000491387	2.77203	0.195993	0.192098	-0.32631	-0.182803
GO:0042147~retrograde transport, endosome to Golgi	1.4435	1.38052	0.192665	-0.133556	-0.427607	4.68463
GO:0140056~organelle localization by membrane tethering	-0.331218	-0.349023	0.192665	-0.133556	-0.427607	4.68463
GO:0060350~endochondral bone morphogenesis	-0.331218	-0.349023	0.192665	-0.133556	-0.427607	4.68463
GO:0008625~extrinsic apoptotic signaling pathway via death domain receptors	0.363173	-0.349023	0.192665	-0.133556	2.74694	-0.182803
GO:0007276~gamete generation	0.0178207	-0.349023	0.189126	0.564657	-0.150249	3.28769
GO:0006650~glycerophospholipid metabolic process	0.333436	-0.349023	0.187062	-0.133556	0.836696	2.81392
GO:1903901~negative regulation of viral life cycle	0.342009	3.67	0.173017	-0.133556	-0.427607	4.61417
GO:0017038~protein import	-0.127117	1.83805	0.165792	1.85634	0.796909	2.76931
GO:0071417~cellular response to organonitrogen compound	-0.0208481	-0.0519568	0.162609	0.180225	2.14833	-0.182803
GO:0043543~protein acylation	-0.331218	0.48116	0.162329	-0.133556	1.58789	6.93173
GO:0022406~membrane docking	-0.331218	-0.349023	0.160431	-0.133556	0.22705	4.56875
GO:0032436~positive regulation of proteasomal ubiquitin-dependent protein catabolic process	2.64252	1.31308	0.154284	-0.133556	1.26852	-0.182803
GO:0045814~negative regulation of gene expression, epigenetic	2.64252	-0.349023	0.154284	-0.133556	-0.427607	-0.182803
GO:0032787~monocarboxylic acid metabolic process	0.661656	-0.0561589	0.151863	8.53417	0.909182	1.3897
GO:0043242~negative regulation of protein complex disassembly	-0.331218	3.57911	0.148232	1.31223	-0.427607	-0.182803
GO:0032204~regulation of telomere maintenance	1.33908	1.30238	0.148232	-0.133556	2.57009	-0.182803
GO:0048663~neuron fate commitment	4.096	-0.349023	0.148232	-0.133556	-0.427607	-0.182803
GO:0045930~negative regulation of mitotic cell cycle	0.282533	1.7828	0.138722	0.622607	0.746223	2.71184
GO:1901215~negative regulation of neuron death	-0.331218	0.459334	0.138722	-0.133556	0.746223	2.71184
GO:0046777~protein autophosphorylation	-0.331218	3.44491	0.132174	0.617519	0.733954	2.69782
GO:0070252~actin-mediated cell contraction	-0.331218	3.51404	0.130616	-0.133556	0.193123	-0.182803
GO:0051091~positive regulation of DNA-binding transcription factor activity	0.272243	0.450239	0.128932	0.614996	0.727877	2.69086
GO:0015711~organic anion transport	-0.0774303	2.18915	0.125053	0.326196	-0.211919	-0.182803
GO:0008589~regulation of smoothened signaling pathway	2.53329	-0.349023	0.124917	-0.133556	-0.427607	-0.182803
GO:0009896~positive regulation of catabolic process	3.64318	0.108861	0.120199	-0.133556	5.39099	5.0111
GO:1903008~organelle disassembly	-0.331218	-0.349023	0.119302	-0.133556	0.18028	10.3433
GO:0007017~microtubule-based process	0.543745	1.85725	0.114689	2.05314	5.27217	-0.182803
GO:0097061~dendritic spine organization	-0.331218	3.43106	0.108312	-0.133556	0.167823	-0.182803
GO:0036503~ERAD pathway	0.272431	-0.349023	0.108312	1.25489	0.167823	10.2605
GO:0044255~cellular lipid metabolic process	2.29981	-0.349023	0.106157	0.000440752	2.47719	2.52674
GO:0051348~negative regulation of transferase activity	0.245792	3.35167	0.103735	-0.133556	0.680622	-0.182803
GO:0007049~cell cycle	1.63322	0.688161	0.100878	1.07249	5.97723	0.206367
GO:0000375~RNA splicing, via transesterification reactions	0.826538	3.33149	0.0976346	0.590472	-0.270523	2.623
GO:0000377~RNA splicing, via transesterification reactions with bulged adenosine as nucleophile	0.826538	3.33149	0.0976346	0.590472	-0.270523	2.623
GO:0000398~mRNA splicing, via spliceosome	0.826538	3.33149	0.0976346	0.590472	-0.270523	2.623
GO:0000045~autophagosome assembly	0.260967	3.39107	0.0976335	3.11386	1.12547	-0.182803
GO:0006119~oxidative phosphorylation	5.39606	1.21217	0.0976335	-0.133556	-0.427607	-0.182803
GO:2000060~positive regulation of ubiquitin-dependent protein catabolic process	2.41154	1.20277	0.092406	-0.133556	1.11223	-0.182803
GO:0016458~gene silencing	2.44287	0.415317	0.0916111	0.585717	0.0935345	2.6098
GO:0009062~fatty acid catabolic process	-0.331218	-0.349023	0.0821666	-0.133556	0.138255	4.28088
GO:0071900~regulation of protein serine/threonine kinase activity	0.205896	2.08575	0.0806162	-0.133556	0.043076	-0.182803
GO:1905037~autophagosome organization	0.238996	3.3139	0.0771515	3.0519	1.07357	-0.182803
GO:0032006~regulation of TOR signaling	2.33541	1.16627	0.0722043	-0.133556	2.26431	-0.182803
GO:0007006~mitochondrial membrane organization	2.33541	-0.349023	0.0722043	1.2023	1.06103	-0.182803
GO:0016570~histone modification	1.18011	2.06474	0.0717196	1.08581	3.18024	4.84603
GO:0051403~stress-activated MAPK cascade	0.778225	1.64192	0.071115	-0.133556	2.19893	-0.182803
GO:0043523~regulation of neuron apoptotic process	0.208631	-0.349023	0.0682594	-0.133556	3.17494	-0.182803
GO:0010647~positive regulation of cell communication	-0.221953	2.26775	0.0682057	-0.114233	0.407934	0.122921
GO:0031058~positive regulation of histone modification	2.31696	1.15741	0.0673233	1.19514	3.64697	4.2251
GO:0055114~oxidation-reduction process	3.3969	5.7533	0.0654083	0.315132	0.48472	2.44826
GO:0032963~collagen metabolic process	-0.331218	3.25831	0.0625073	-0.133556	0.116092	-0.182803
GO:0140053~mitochondrial gene expression	2.29873	-0.349023	0.0625073	-0.133556	1.03641	-0.182803
GO:0023056~positive regulation of signaling	-0.223926	2.25306	0.0618336	-0.114479	0.397947	0.120784
GO:0033865~nucleoside bisphosphate metabolic process	3.62776	-0.349023	0.0577548	-0.133556	2.20567	-0.182803
GO:0033875~ribonucleoside bisphosphate metabolic process	3.62776	-0.349023	0.0577548	-0.133556	2.20567	-0.182803
GO:0034032~purine nucleoside bisphosphate metabolic process	3.62776	-0.349023	0.0577548	-0.133556	2.20567	-0.182803
GO:0051650~establishment of vesicle localization	0.196871	3.19535	0.0570119	-0.133556	0.592845	-0.182803
GO:0016569~covalent chromatin modification	1.12645	2.00827	0.0480282	1.05676	3.07236	4.76326
GO:0051897~positive regulation of protein kinase B signaling	-0.331218	-0.349023	0.0438658	-0.133556	2.14912	-0.182803
GO:0031398~positive regulation of protein ubiquitination	0.189046	1.09007	0.0305035	-0.133556	4.94889	-0.182803
GO:0010927~cellular component assembly involved in morphogenesis	-0.331218	3.11873	0.0261611	-0.133556	-0.427607	-0.182803
GO:0032091~negative regulation of protein binding	0.184403	3.11873	0.0261611	-0.133556	0.943932	-0.182803
GO:1905269~positive regulation of chromatin organization	2.16035	1.08207	0.0261611	1.13411	3.41377	4.0681
GO:0048704~embryonic skeletal system morphogenesis	2.16035	-0.349023	0.0261611	-0.133556	0.0752893	-0.182803
GO:0007005~mitochondrion organization	1.70161	1.95362	0.0254228	0.274087	2.16941	-0.182803
GO:0140014~mitotic nuclear division	1.38158	1.54283	0.0248734	2.98361	7.74386	-0.182803
GO:0000278~mitotic cell cycle	0.778218	1.66618	0.0223957	2.86428	4.74015	0.910088
GO:0006413~translational initiation	-0.331218	1.07415	0.0218728	-0.133556	0.932997	4.05153
GO:0120034~positive regulation of plasma membrane bounded cell projection assembly	-0.331218	-0.349023	0.0218728	-0.133556	2.05918	-0.182803
GO:0019079~viral genome replication	0.175292	3.08564	0.0176374	2.86843	-0.427607	-0.182803
GO:0071901~negative regulation of protein serine/threonine kinase activity	0.175292	1.06631	0.0176374	-0.133556	2.04181	-0.182803
GO:0043244~regulation of protein complex disassembly	-0.331218	3.02144	0.00120588	1.09655	-0.427607	-0.182803
GO:0072329~monocarboxylic acid catabolic process	-0.331218	-0.349023	0.00120588	-0.133556	0.88022	3.9711
GO:0008033~tRNA processing	6.29007	-0.349023	0.00120588	-0.133556	0.0474135	-0.182803
GO:0010508~positive regulation of autophagy	0.979296	-0.349023	-0.00277922	-0.133556	4.70316	-0.182803
GO:0031929~TOR signaling	2.03386	1.02097	-0.006717	-0.133556	1.94151	-0.182803
GO:0002040~sprouting angiogenesis	0.960386	1.01368	-0.0106083	-0.133556	0.0342594	3.92465
GO:0048285~organelle fission	0.986258	0.78871	-0.0130856	1.96889	5.57026	1.63748
GO:0042542~response to hydrogen peroxide	2.0039	-0.349023	-0.014454	-0.133556	1.90951	-0.182803
GO:2001023~regulation of response to drug	0.13298	2.92973	-0.0220118	-0.133556	-0.427607	-0.182803
GO:0002062~chondrocyte differentiation	-0.331218	0.992235	-0.0220118	-0.133556	-0.427607	3.87947
GO:0051952~regulation of amine transport	-0.331218	2.91495	-0.0257255	-0.133556	-0.427607	-0.182803
GO:0007098~centrosome cycle	0.125111	-0.349023	-0.0293967	-0.133556	3.09383	-0.182803
GO:0008203~cholesterol metabolic process	1.94579	-0.349023	-0.0293967	-0.133556	3.09383	-0.182803
GO:1902806~regulation of cell cycle G1/S phase transition	-0.331218	-0.349023	-0.0330261	-0.133556	0.00937969	3.8355
GO:0015837~amine transport	-0.331218	2.85717	-0.0401626	-0.133556	-0.427607	-0.182803
GO:0045765~regulation of angiogenesis	1.19902	1.39527	-0.0417724	0.476927	1.01772	2.30354
GO:0051092~positive regulation of NF-kappaB transcription factor activity	-0.331218	0.951178	-0.0436711	1.02777	0.765149	3.79268
GO:0007030~Golgi organization	0.109915	0.951178	-0.0436711	1.02777	-0.427607	3.79268
GO:1902652~secondary alcohol metabolic process	1.88998	-0.349023	-0.0436711	-0.133556	3.01052	-0.182803
GO:0030218~erythrocyte differentiation	0.0883809	2.76091	-0.0639252	0.996141	-0.427607	-0.182803
GO:0046488~phosphatidylinositol metabolic process	0.0883809	-0.349023	-0.0639252	-0.133556	0.712982	3.71026
GO:0016125~sterol metabolic process	1.79742	-0.349023	-0.0671739	-0.133556	2.87223	-0.182803
GO:0006629~lipid metabolic process	2.00438	-0.349023	-0.0730145	0.135988	3.11417	1.76004
GO:0031023~microtubule organizing center organization	0.074803	0.887632	-0.0767135	-0.133556	2.81567	-0.182803
GO:0009791~post-embryonic development	-0.331218	-0.349023	-0.0859549	-0.133556	-0.0488992	3.61911
GO:0009267~cellular response to starvation	5.48287	0.857908	-0.0919569	-0.133556	1.58458	-0.182803
GO:1990778~protein localization to cell periphery	-0.228155	0.231329	-0.0966738	0.429717	2.36612	-0.182803
GO:1903900~regulation of viral life cycle	0.0524096	2.62078	-0.0978361	0.942259	-0.427607	3.56924
GO:0034101~erythrocyte homeostasis	0.0524096	2.62078	-0.0978361	0.942259	-0.427607	-0.182803
GO:0016079~synaptic vesicle exocytosis	-0.331218	2.60866	-0.100731	-0.133556	-0.427607	-0.182803
GO:1901342~regulation of vasculature development	1.01849	2.60985	-0.105968	0.421546	0.83207	2.14393
GO:0016482~cytosolic transport	0.726161	0.829418	-0.106433	-0.133556	-0.0712517	3.53283
GO:0071478~cellular response to radiation	2.61341	-0.349023	-0.128134	-0.133556	0.546484	-0.182803
GO:0007283~spermatogenesis	0.278361	-0.349023	-0.141677	0.806186	-0.171662	4.0322
GO:0007565~female pregnancy	0.634324	0.755519	-0.143332	-0.133556	-0.111213	3.37309
GO:0045333~cellular respiration	3.70843	0.755519	-0.143332	-0.133556	-0.111213	-0.182803
GO:0042594~response to starvation	6.43228	0.755519	-0.143332	-0.133556	2.41273	-0.182803
GO:0008654~phospholipid biosynthetic process	2.52586	-0.349023	-0.143332	-0.133556	2.41273	-0.182803
GO:0031047~gene silencing by RNA	1.45076	0.735838	-0.152992	0.851674	0.481501	3.33025
GO:0000226~microtubule cytoskeleton organization	0.258737	1.48668	-0.153376	2.72346	4.48771	-0.182803
GO:0016311~dephosphorylation	-0.249996	1.11538	-0.159865	0.372955	0.1823	5.3272
GO:0051100~negative regulation of binding	0.592464	2.35371	-0.160003	-0.133556	2.30937	-0.182803
GO:0048232~male gamete generation	0.235613	-0.349023	-0.16712	0.769268	0.0525524	3.9214
GO:0017156~calcium ion regulated exocytosis	-0.331218	2.2648	-0.179914	-0.133556	-0.427607	-0.182803
GO:0072594~establishment of protein localization to organelle	0.800798	2.31094	-0.18072	1.21265	1.92161	1.94358
GO:0002262~myeloid cell homeostasis	-0.0363617	2.25524	-0.182028	0.802207	-0.427607	-0.182803
GO:0003012~muscle system process	-0.25787	2.29898	-0.183578	-0.133556	0.137037	-0.182803
GO:0010951~negative regulation of endopeptidase activity	-0.331218	2.23633	-0.1862	-0.133556	1.17567	-0.182803
GO:0048489~synaptic vesicle transport	0.510574	2.20841	-0.192321	-0.133556	-0.163543	-0.182803
GO:0097480~establishment of synaptic vesicle localization	0.510574	2.20841	-0.192321	-0.133556	-0.163543	-0.182803
GO:0099173~postsynapse organization	-0.331218	2.16306	-0.202172	-0.133556	1.10438	-0.182803
GO:0031669~cellular response to nutrient levels	4.45465	0.633094	-0.202172	-0.133556	1.10438	-0.182803
GO:0044706~multi-multicellular organism process	0.470758	0.620855	-0.207881	-0.133556	-0.179965	3.07718
GO:0006364~rRNA processing	4.37977	-0.349023	-0.209752	2.09323	0.331786	3.06822
GO:0044242~cellular lipid catabolic process	-0.067325	-0.349023	-0.211606	-0.133556	-0.183881	3.05932
GO:0006469~negative regulation of protein kinase activity	-0.0692455	3.98161	-0.213445	-0.133556	1.05364	-0.182803
GO:0021915~neural tube development	0.456453	2.11047	-0.213445	-0.133556	0.32197	-0.182803
GO:0052547~regulation of peptidase activity	-0.267816	3.61773	-0.214407	0.321224	1.06405	-0.182803
GO:0008217~regulation of blood pressure	-0.331218	2.05978	-0.22416	-0.133556	-0.427607	-0.182803
GO:0043281~regulation of cysteine-type endopeptidase activity involved in apoptotic process	-0.0822304	2.05151	-0.225894	0.724532	1.88809	-0.182803
GO:0000280~nuclear division	1.20523	0.928746	-0.231482	2.16335	5.16686	-0.182803
GO:0031348~negative regulation of defense response	-0.331218	0.566802	-0.232688	-0.133556	2.87319	-0.182803
GO:0007517~muscle organ development	-0.102115	2.08047	-0.233824	0.302027	0.448318	-0.182803
GO:0033673~negative regulation of kinase activity	-0.104374	3.72701	-0.247185	-0.133556	0.899439	-0.182803
GO:0031668~cellular response to extracellular stimulus	3.98316	0.531001	-0.248732	-0.133556	0.892278	-0.182803
GO:0016054~organic acid catabolic process	1.04155	-0.349023	-0.248732	-0.133556	0.892278	2.87556
GO:0046395~carboxylic acid catabolic process	1.04155	-0.349023	-0.248732	-0.133556	0.892278	2.87556
GO:0030258~lipid modification	-0.110715	-0.349023	-0.253298	0.673795	-0.227238	7.11961
GO:0016072~rRNA metabolic process	3.87269	-0.349023	-0.25922	1.89758	0.199464	2.82149
GO:0033157~regulation of intracellular protein transport	-0.121322	3.5984	-0.26354	-0.133556	1.63582	-0.182803
GO:0009410~response to xenobiotic stimulus	-0.121322	-0.349023	-0.26354	16.1876	0.823259	-0.182803
GO:0010948~negative regulation of cell cycle process	-0.122788	1.85938	-0.264958	-0.133556	0.816606	2.79145
GO:0010506~regulation of autophagy	2.64191	1.80325	-0.275912	-0.133556	6.00279	-0.182803
GO:0006470~protein dephosphorylation	-0.331218	1.74941	-0.286214	0.609988	0.71584	6.75427
GO:0031334~positive regulation of protein complex assembly	-0.145998	0.441294	-0.287459	-0.133556	-0.262031	2.67017
GO:0005996~monosaccharide metabolic process	-0.158268	0.412507	-0.299404	15.3973	-0.427607	-0.182803
GO:0072657~protein localization to membrane	-0.300301	0.651009	-0.325164	0.861202	3.12714	-0.182803
GO:0071496~cellular response to external stimulus	3.1103	0.344348	-0.326666	-0.133556	0.517879	-0.182803
GO:0042254~ribosome biogenesis	5.22568	-0.349023	-0.329498	2.94032	1.16393	2.42511
GO:0008610~lipid biosynthetic process	2.52157	-0.349023	-0.336912	0.18968	2.23141	-0.182803
GO:0016042~lipid catabolic process	0.110311	-0.349023	-0.342797	0.490093	-0.0294867	2.34108
GO:1990823~response to leukemia inhibitory factor	0.526559	-0.349023	-0.357047	-0.133556	-0.427607	2.24653
GO:1990830~cellular response to leukemia inhibitory factor	0.526559	-0.349023	-0.357047	-0.133556	-0.427607	2.24653
GO:0007010~cytoskeleton organization	0.384493	2.02833	-0.368544	1.59048	2.86863	-0.182803
GO:0052548~regulation of endopeptidase activity	-0.229483	4.26855	-0.369671	0.426428	1.5372	-0.182803
GO:0032259~methylation	2.45568	0.20699	-0.376676	0.408814	4.12808	-0.182803
GO:0032386~regulation of intracellular transport	-0.282525	4.88239	-0.423742	-0.133556	2.16172	-0.182803
GO:0018401~peptidyl-proline hydroxylation to 4-hydroxy-L-proline	-0.331218	7.97641	-0.478139	-0.133556	-0.427607	-0.182803
GO:0019511~peptidyl-proline hydroxylation	-0.331218	7.34101	-0.478139	-0.133556	-0.427607	-0.182803
GO:0019471~4-hydroxyproline metabolic process	-0.331218	7.1697	-0.478139	-0.133556	-0.427607	-0.182803
GO:0030240~skeletal muscle thin filament assembly	-0.331218	7.01284	-0.478139	-0.133556	-0.427607	-0.182803
GO:0014866~skeletal myofibril assembly	-0.331218	6.86822	-0.478139	-0.133556	-0.427607	-0.182803
GO:1901605~alpha-amino acid metabolic process	1.15712	6.04217	-0.478139	-0.133556	-0.195201	-0.182803
GO:0099158~regulation of recycling endosome localization within postsynapse	-0.331218	5.37941	-0.478139	-0.133556	-0.427607	-0.182803
GO:0038084~vascular endothelial growth factor signaling pathway	-0.331218	5.17352	-0.478139	1.93074	-0.427607	-0.182803
GO:0018208~peptidyl-proline modification	-0.331218	5.1192	-0.478139	-0.133556	0.723678	-0.182803
GO:0048193~Golgi vesicle transport	-0.331218	5.09105	-0.478139	1.68511	0.065872	2.55185
GO:0010044~response to aluminum ion	-0.331218	4.72372	-0.478139	-0.133556	-0.427607	-0.182803
GO:0061646~positive regulation of glutamate neurotransmitter secretion in response to membrane depolarization	-0.331218	4.72372	-0.478139	-0.133556	-0.427607	-0.182803
GO:0052746~inositol phosphorylation	-0.331218	4.72372	-0.478139	-0.133556	-0.427607	-0.182803
GO:0071955~recycling endosome to Golgi transport	-0.331218	4.72372	-0.478139	-0.133556	-0.427607	-0.182803
GO:1900369~negative regulation of RNA interference	-0.331218	4.72372	-0.478139	-0.133556	-0.427607	-0.182803
GO:0035924~cellular response to vascular endothelial growth factor stimulus	-0.331218	4.45645	-0.478139	1.65259	-0.427607	-0.182803
GO:0006575~cellular modified amino acid metabolic process	-0.331218	4.42584	-0.478139	0.855671	-0.119044	-0.182803
GO:1905443~regulation of clathrin coat assembly	-0.331218	4.34062	-0.478139	-0.133556	-0.427607	10.5158
GO:1905445~positive regulation of clathrin coat assembly	-0.331218	4.34062	-0.478139	-0.133556	-0.427607	10.5158
GO:0046946~hydroxylysine metabolic process	-0.331218	4.34062	-0.478139	-0.133556	-0.427607	-0.182803
GO:0046947~hydroxylysine biosynthetic process	-0.331218	4.34062	-0.478139	-0.133556	-0.427607	-0.182803
GO:0034499~late endosome to Golgi transport	-0.331218	4.34062	-0.478139	-0.133556	-0.427607	-0.182803
GO:0099152~regulation of neurotransmitter receptor transport, endosome to postsynaptic membrane	-0.331218	4.34062	-0.478139	-0.133556	-0.427607	-0.182803
GO:0014022~neural plate elongation	-0.331218	4.06913	-0.478139	-0.133556	-0.427607	-0.182803
GO:0022007~convergent extension involved in neural plate elongation	-0.331218	4.06913	-0.478139	-0.133556	-0.427607	-0.182803
GO:0031860~telomeric 3' overhang formation	-0.331218	4.06913	-0.478139	-0.133556	-0.427607	-0.182803
GO:1900368~regulation of RNA interference	-0.331218	4.06913	-0.478139	-0.133556	-0.427607	-0.182803
GO:1901097~negative regulation of autophagosome maturation	-0.331218	4.06913	-0.478139	-0.133556	-0.427607	-0.182803
GO:1905749~regulation of endosome to plasma membrane protein transport	-0.331218	4.06913	-0.478139	-0.133556	-0.427607	-0.182803
GO:1903294~regulation of glutamate secretion, neurotransmission	-0.331218	4.06913	-0.478139	-0.133556	-0.427607	-0.182803
GO:1903296~positive regulation of glutamate secretion, neurotransmission	-0.331218	4.06913	-0.478139	-0.133556	-0.427607	-0.182803
GO:0060155~platelet dense granule organization	-0.331218	4.06913	-0.478139	-0.133556	-0.427607	-0.182803
GO:1902730~positive regulation of proteoglycan biosynthetic process	-0.331218	4.06913	-0.478139	-0.133556	-0.427607	-0.182803
GO:0000381~regulation of alternative mRNA splicing, via spliceosome	0.450836	4.03308	-0.478139	-0.133556	-0.427607	-0.182803
GO:0030239~myofibril assembly	-0.331218	3.97624	-0.478139	-0.133556	-0.427607	-0.182803
GO:0010507~negative regulation of autophagy	1.56008	3.92123	-0.478139	-0.133556	2.94406	-0.182803
GO:0023041~neuronal signal transduction	-0.331218	3.85879	-0.478139	-0.133556	-0.427607	-0.182803
GO:0002200~somatic diversification of immune receptors	-0.331218	3.76608	-0.478139	-0.133556	-0.427607	-0.182803
GO:0000380~alternative mRNA splicing, via spliceosome	0.363173	3.74154	-0.478139	-0.133556	-0.427607	-0.182803
GO:0006919~activation of cysteine-type endopeptidase activity involved in apoptotic process	-0.331218	3.71735	-0.478139	1.3658	0.256245	-0.182803
GO:0061535~glutamate secretion, neurotransmission	-0.331218	3.68713	-0.478139	-0.133556	-0.427607	-0.182803
GO:1900747~negative regulation of vascular endothelial growth factor signaling pathway	-0.331218	3.68713	-0.478139	-0.133556	-0.427607	-0.182803
GO:1900113~negative regulation of histone H3-K9 trimethylation	-0.331218	3.54217	-0.478139	3.0976	-0.427607	-0.182803
GO:0045743~positive regulation of fibroblast growth factor receptor signaling pathway	-0.331218	3.54217	-0.478139	3.0976	-0.427607	-0.182803
GO:0035280~miRNA loading onto RISC involved in gene silencing by miRNA	-0.331218	3.54217	-0.478139	-0.133556	-0.427607	-0.182803
GO:0060029~convergent extension involved in organogenesis	-0.331218	3.54217	-0.478139	-0.133556	-0.427607	-0.182803
GO:0061484~hematopoietic stem cell homeostasis	-0.331218	3.54217	-0.478139	-0.133556	-0.427607	-0.182803
GO:0006729~tetrahydrobiopterin biosynthetic process	-0.331218	3.54217	-0.478139	-0.133556	-0.427607	-0.182803
GO:1902548~negative regulation of cellular response to vascular endothelial growth factor stimulus	-0.331218	3.54217	-0.478139	-0.133556	-0.427607	-0.182803
GO:1902732~positive regulation of chondrocyte proliferation	-0.331218	3.54217	-0.478139	-0.133556	-0.427607	-0.182803
GO:0036466~synaptic vesicle recycling via endosome	1.81758	3.54217	-0.478139	-0.133556	1.83701	-0.182803
GO:0006382~adenosine to inosine editing	-0.331218	3.41674	-0.478139	-0.133556	1.74154	-0.182803
GO:0038089~positive regulation of cell migration by vascular endothelial growth factor signaling pathway	-0.331218	3.41674	-0.478139	2.9981	-0.427607	-0.182803
GO:0044387~negative regulation of protein kinase activity by regulation of protein phosphorylation	-0.331218	3.41674	-0.478139	-0.133556	-0.427607	-0.182803
GO:0001325~formation of extrachromosomal circular DNA	-0.331218	3.41674	-0.478139	-0.133556	-0.427607	-0.182803
GO:0060027~convergent extension involved in gastrulation	-0.331218	3.41674	-0.478139	-0.133556	-0.427607	-0.182803
GO:0061002~negative regulation of dendritic spine morphogenesis	-0.331218	3.41674	-0.478139	-0.133556	-0.427607	-0.182803
GO:0090656~t-circle formation	-0.331218	3.41674	-0.478139	-0.133556	-0.427607	-0.182803
GO:0090737~telomere maintenance via telomere trimming	-0.331218	3.41674	-0.478139	-0.133556	-0.427607	-0.182803
GO:0071456~cellular response to hypoxia	-0.331218	3.33285	-0.478139	-0.133556	-0.427607	-0.182803
GO:1904354~negative regulation of telomere capping	-0.331218	3.30624	-0.478139	-0.133556	1.65761	-0.182803
GO:0070544~histone H3-K36 demethylation	-0.331218	3.30624	-0.478139	2.91043	-0.427607	-0.182803
GO:0090045~positive regulation of deacetylase activity	-0.331218	3.30624	-0.478139	2.91043	-0.427607	-0.182803
GO:0060339~negative regulation of type I interferon-mediated signaling pathway	-0.331218	3.30624	-0.478139	-0.133556	-0.427607	-0.182803
GO:0070922~small RNA loading onto RISC	-0.331218	3.30624	-0.478139	-0.133556	-0.427607	-0.182803
GO:0001839~neural plate morphogenesis	-0.331218	3.30624	-0.478139	-0.133556	-0.427607	-0.182803
GO:0046113~nucleobase catabolic process	-0.331218	3.30624	-0.478139	-0.133556	-0.427607	-0.182803
GO:0046146~tetrahydrobiopterin metabolic process	-0.331218	3.30624	-0.478139	-0.133556	-0.427607	-0.182803
GO:2000489~regulation of hepatic stellate cell activation	-0.331218	3.30624	-0.478139	-0.133556	-0.427607	-0.182803
GO:0018065~protein-cofactor linkage	1.65297	3.30624	-0.478139	-0.133556	-0.427607	-0.182803
GO:0150065~regulation of deacetylase activity	-0.331218	3.2075	-0.478139	2.83208	-0.427607	-0.182803
GO:0000492~box C/D snoRNP assembly	-0.331218	3.2075	-0.478139	-0.133556	-0.427607	-0.182803
GO:0043201~response to leucine	-0.331218	3.2075	-0.478139	-0.133556	-0.427607	-0.182803
GO:0071233~cellular response to leucine	-0.331218	3.2075	-0.478139	-0.133556	-0.427607	-0.182803
GO:1901096~regulation of autophagosome maturation	-0.331218	3.2075	-0.478139	-0.133556	-0.427607	-0.182803
GO:0035733~hepatic stellate cell activation	-0.331218	3.2075	-0.478139	-0.133556	-0.427607	-0.182803
GO:0045602~negative regulation of endothelial cell differentiation	-0.331218	3.2075	-0.478139	-0.133556	-0.427607	-0.182803
GO:1904263~positive regulation of TORC1 signaling	4.02563	3.2075	-0.478139	-0.133556	4.16544	-0.182803
GO:2000300~regulation of synaptic vesicle exocytosis	-0.331218	3.18702	-0.478139	-0.133556	-0.427607	-0.182803
GO:1902803~regulation of synaptic vesicle transport	-0.331218	3.11873	-0.478139	-0.133556	-0.427607	-0.182803
GO:0098792~xenophagy	-0.331218	3.11829	-0.478139	2.76127	-0.427607	-0.182803
GO:0098887~neurotransmitter receptor transport, endosome to postsynaptic membrane	-0.331218	3.11829	-0.478139	-0.133556	-0.427607	-0.182803
GO:0071340~skeletal muscle acetylcholine-gated channel clustering	-0.331218	3.11829	-0.478139	-0.133556	-0.427607	-0.182803
GO:0006098~pentose-phosphate shunt	-0.331218	3.03694	-0.478139	2.69669	-0.427607	-0.182803
GO:1900112~regulation of histone H3-K9 trimethylation	-0.331218	3.03694	-0.478139	2.69669	-0.427607	-0.182803
GO:0090161~Golgi ribbon formation	-0.331218	3.03694	-0.478139	-0.133556	-0.427607	-0.182803
GO:0060159~regulation of dopamine receptor signaling pathway	-0.331218	3.03694	-0.478139	-0.133556	-0.427607	-0.182803
GO:0099639~neurotransmitter receptor transport, endosome to plasma membrane	-0.331218	3.03694	-0.478139	-0.133556	-0.427607	-0.182803
GO:0001840~neural plate development	-0.331218	3.03694	-0.478139	-0.133556	-0.427607	-0.182803
GO:1902902~negative regulation of autophagosome assembly	1.46591	3.03694	-0.478139	-0.133556	1.45394	-0.182803
GO:0006020~inositol metabolic process	1.46591	3.03694	-0.478139	-0.133556	-0.427607	-0.182803
GO:0051573~negative regulation of histone H3-K9 methylation	-0.331218	2.96219	-0.478139	2.63733	1.39767	-0.182803
GO:0034497~protein localization to phagophore assembly site	-0.331218	2.96219	-0.478139	5.99839	-0.427607	-0.182803
GO:0033169~histone H3-K9 demethylation	-0.331218	2.96219	-0.478139	2.63733	-0.427607	-0.182803
GO:0016246~RNA interference	-0.331218	2.96219	-0.478139	-0.133556	-0.427607	-0.182803
GO:2001212~regulation of vasculogenesis	-0.331218	2.96219	-0.478139	-0.133556	-0.427607	-0.182803
GO:0072537~fibroblast activation	-0.331218	2.96219	-0.478139	-0.133556	-0.427607	-0.182803
GO:0006983~ER overload response	1.41419	2.96219	-0.478139	-0.133556	1.39767	-0.182803
GO:0043280~positive regulation of cysteine-type endopeptidase activity involved in apoptotic process	0.141036	2.95972	-0.478139	1.07274	0.840142	-0.182803
GO:0036294~cellular response to decreased oxygen levels	-0.331218	2.92973	-0.478139	-0.133556	-0.427607	-0.182803
GO:0016553~base conversion or substitution editing	-0.331218	2.89307	-0.478139	-0.133556	1.34574	-0.182803
GO:0030949~positive regulation of vascular endothelial growth factor receptor signaling pathway	-0.331218	2.89307	-0.478139	2.58243	-0.427607	-0.182803
GO:0042559~pteridine-containing compound biosynthetic process	-0.331218	2.89307	-0.478139	-0.133556	-0.427607	-0.182803
GO:0090179~planar cell polarity pathway involved in neural tube closure	-0.331218	2.89307	-0.478139	-0.133556	-0.427607	-0.182803
GO:0002566~somatic diversification of immune receptors via somatic mutation	-0.331218	2.89307	-0.478139	-0.133556	-0.427607	-0.182803
GO:0007076~mitotic chromosome condensation	1.36644	2.89307	-0.478139	2.58243	1.34574	-0.182803
GO:0006888~endoplasmic reticulum to Golgi vesicle-mediated transport	-0.331218	2.82906	-0.478139	1.02238	-0.0062276	3.77865
GO:0014049~positive regulation of glutamate secretion	-0.331218	2.82879	-0.478139	-0.133556	-0.427607	-0.182803
GO:0031054~pre-miRNA processing	-0.331218	2.82879	-0.478139	-0.133556	-0.427607	-0.182803
GO:0061000~negative regulation of dendritic spine development	-0.331218	2.82879	-0.478139	-0.133556	-0.427607	-0.182803
GO:0090178~regulation of establishment of planar polarity involved in neural tube closure	-0.331218	2.82879	-0.478139	-0.133556	-0.427607	-0.182803
GO:0060134~prepulse inhibition	-0.331218	2.82879	-0.478139	-0.133556	-0.427607	-0.182803
GO:0140058~neuron projection arborization	-0.331218	2.76874	-0.478139	-0.133556	1.25263	-0.182803
GO:0019682~glyceraldehyde-3-phosphate metabolic process	-0.331218	2.76874	-0.478139	2.48365	-0.427607	-0.182803
GO:0032793~positive regulation of CREB transcription factor activity	-0.331218	2.76874	-0.478139	2.48365	-0.427607	-0.182803
GO:0099638~endosome to plasma membrane protein transport	-0.331218	2.76874	-0.478139	-0.133556	-0.427607	-0.182803
GO:0060026~convergent extension	-0.331218	2.76874	-0.478139	-0.133556	-0.427607	-0.182803
GO:0090177~establishment of planar polarity involved in neural tube closure	-0.331218	2.76874	-0.478139	-0.133556	-0.427607	-0.182803
GO:0032957~inositol trisphosphate metabolic process	-0.331218	2.76874	-0.478139	-0.133556	-0.427607	-0.182803
GO:0046835~carbohydrate phosphorylation	-0.331218	2.76874	-0.478139	-0.133556	-0.427607	-0.182803
GO:1900746~regulation of vascular endothelial growth factor signaling pathway	-0.331218	2.76874	-0.478139	-0.133556	-0.427607	-0.182803
GO:0017158~regulation of calcium ion-dependent exocytosis	-0.331218	2.76091	-0.478139	-0.133556	-0.427607	-0.182803
GO:0071453~cellular response to oxygen levels	-0.331218	2.74763	-0.478139	-0.133556	-0.427607	-0.182803
GO:0007093~mitotic cell cycle checkpoint	-0.331218	2.73447	-0.478139	-0.133556	1.67587	-0.182803
GO:2001056~positive regulation of cysteine-type endopeptidase activity	0.0781419	2.72141	-0.478139	0.980944	0.688091	-0.182803
GO:0036124~histone H3-K9 trimethylation	-0.331218	2.71239	-0.478139	2.43886	-0.427607	-0.182803
GO:0051156~glucose 6-phosphate metabolic process	-0.331218	2.71239	-0.478139	2.43886	-0.427607	-0.182803
GO:0035372~protein localization to microtubule	-0.331218	2.71239	-0.478139	-0.133556	-0.427607	-0.182803
GO:1905244~regulation of modification of synaptic structure	-0.331218	2.71239	-0.478139	-0.133556	-0.427607	-0.182803
GO:0035459~vesicle cargo loading	-0.331218	2.71239	-0.478139	-0.133556	-0.427607	-0.182803
GO:0042308~negative regulation of protein import into nucleus	-0.331218	2.71239	-0.478139	-0.133556	-0.427607	-0.182803
GO:1904590~negative regulation of protein import	-0.331218	2.71239	-0.478139	-0.133556	-0.427607	-0.182803
GO:0034312~diol biosynthetic process	-0.331218	2.71239	-0.478139	-0.133556	-0.427607	-0.182803
GO:1902547~regulation of cellular response to vascular endothelial growth factor stimulus	-0.331218	2.71239	-0.478139	-0.133556	-0.427607	-0.182803
GO:0060149~negative regulation of posttranscriptional gene silencing	1.24207	2.71239	-0.478139	-0.133556	-0.427607	-0.182803
GO:0060967~negative regulation of gene silencing by RNA	1.24207	2.71239	-0.478139	-0.133556	-0.427607	-0.182803
GO:0046928~regulation of neurotransmitter secretion	-0.331218	2.70847	-0.478139	-0.133556	-0.427607	-0.182803
GO:0048268~clathrin coat assembly	-0.331218	2.65932	-0.478139	-0.133556	-0.427607	7.235
GO:0006622~protein targeting to lysosome	-0.331218	2.65932	-0.478139	-0.133556	-0.427607	-0.182803
GO:0042249~establishment of planar polarity of embryonic epithelium	-0.331218	2.65932	-0.478139	-0.133556	-0.427607	-0.182803
GO:0060338~regulation of type I interferon-mediated signaling pathway	-0.331218	2.60919	-0.478139	-0.133556	-0.427607	-0.182803
GO:0050774~negative regulation of dendrite morphogenesis	-0.331218	2.60919	-0.478139	-0.133556	-0.427607	-0.182803
GO:1905276~regulation of epithelial tube formation	-0.331218	2.60919	-0.478139	-0.133556	-0.427607	-0.182803
GO:0048490~anterograde synaptic vesicle transport	1.17136	2.60919	-0.478139	-0.133556	-0.427607	-0.182803
GO:0099514~synaptic vesicle cytoskeletal transport	1.17136	2.60919	-0.478139	-0.133556	-0.427607	-0.182803
GO:0099517~synaptic vesicle transport along microtubule	1.17136	2.60919	-0.478139	-0.133556	-0.427607	-0.182803
GO:1901991~negative regulation of mitotic cell cycle phase transition	0.0463105	2.59663	-0.478139	-0.133556	0.610328	3.54488
GO:0010560~positive regulation of glycoprotein biosynthetic process	-0.331218	2.56168	-0.478139	-0.133556	-0.427607	-0.182803
GO:0022616~DNA strand elongation	3.08568	2.56168	-0.478139	-0.133556	-0.427607	-0.182803
GO:0010950~positive regulation of endopeptidase activity	0.0287527	2.52638	-0.478139	0.906015	0.567167	-0.182803
GO:0000070~mitotic sister chromatid segregation	1.58503	2.52638	-0.478139	2.41705	6.69504	-0.182803
GO:0098969~neurotransmitter receptor transport to postsynaptic membrane	-0.331218	2.51654	-0.478139	-0.133556	-0.427607	-0.182803
GO:0031065~positive regulation of histone deacetylation	3.02115	2.51654	-0.478139	2.28313	-0.427607	-0.182803
GO:0009067~aspartate family amino acid biosynthetic process	-0.331218	2.47356	-0.478139	-0.133556	-0.427607	-0.182803
GO:0098877~neurotransmitter receptor transport to plasma membrane	-0.331218	2.47356	-0.478139	-0.133556	-0.427607	-0.182803
GO:1903540~establishment of protein localization to postsynaptic membrane	-0.331218	2.47356	-0.478139	-0.133556	-0.427607	-0.182803
GO:0007095~mitotic G2 DNA damage checkpoint	-0.331218	2.47356	-0.478139	-0.133556	-0.427607	-0.182803
GO:1903020~positive regulation of glycoprotein metabolic process	-0.331218	2.47356	-0.478139	-0.133556	-0.427607	-0.182803
GO:0010952~positive regulation of peptidase activity	0.00694059	2.43754	-0.478139	0.871953	0.513258	-0.182803
GO:0070861~regulation of protein exit from endoplasmic reticulum	-0.331218	2.43253	-0.478139	-0.133556	1.00324	-0.182803
GO:0031954~positive regulation of protein autophosphorylation	-0.331218	2.43253	-0.478139	-0.133556	-0.427607	-0.182803
GO:0035455~response to interferon-alpha	-0.331218	2.43253	-0.478139	-0.133556	-0.427607	-0.182803
GO:0010738~regulation of protein kinase A signaling	-0.331218	2.43253	-0.478139	-0.133556	-0.427607	-0.182803
GO:1901988~negative regulation of cell cycle phase transition	-0.000804301	2.40555	-0.478139	-0.133556	1.34272	3.35152
GO:1905809~negative regulation of synapse organization	-0.331218	2.3933	-0.478139	-0.133556	-0.427607	-0.182803
GO:0031061~negative regulation of histone methylation	1.02435	2.3933	-0.478139	2.18505	0.974411	-0.182803
GO:0060216~definitive hemopoiesis	2.84563	2.3933	-0.478139	2.18505	-0.427607	-0.182803
GO:1990126~retrograde transport, endosome to plasma membrane	-0.331218	2.35571	-0.478139	-0.133556	-0.427607	-0.182803
GO:0046823~negative regulation of nucleocytoplasmic transport	-0.331218	2.35571	-0.478139	-0.133556	-0.427607	-0.182803
GO:0014048~regulation of glutamate secretion	-0.331218	2.35571	-0.478139	-0.133556	-0.427607	-0.182803
GO:0014829~vascular smooth muscle contraction	-0.331218	2.35571	-0.478139	-0.133556	-0.427607	-0.182803
GO:0001956~positive regulation of neurotransmitter secretion	-0.331218	2.35571	-0.478139	-0.133556	-0.427607	-0.182803
GO:1904353~regulation of telomere capping	-0.331218	2.31964	-0.478139	-0.133556	0.920459	-0.182803
GO:0070076~histone lysine demethylation	-0.331218	2.31964	-0.478139	2.1264	-0.427607	-0.182803
GO:0034453~microtubule anchoring	-0.331218	2.31964	-0.478139	-0.133556	-0.427607	-0.182803
GO:0006891~intra-Golgi vesicle-mediated transport	-0.331218	2.31964	-0.478139	-0.133556	-0.427607	-0.182803
GO:0030574~collagen catabolic process	-0.331218	2.31964	-0.478139	-0.133556	-0.427607	-0.182803
GO:0055003~cardiac myofibril assembly	-0.331218	2.31964	-0.478139	-0.133556	-0.427607	-0.182803
GO:0034067~protein localization to Golgi apparatus	0.974522	2.31964	-0.478139	-0.133556	0.920459	-0.182803
GO:1900745~positive regulation of p38MAPK cascade	-0.331218	2.28497	-0.478139	-0.133556	0.895151	-0.182803
GO:0016577~histone demethylation	-0.331218	2.28497	-0.478139	2.09879	-0.427607	-0.182803
GO:0090103~cochlea morphogenesis	-0.331218	2.28497	-0.478139	-0.133556	-0.427607	-0.182803
GO:0090200~positive regulation of release of cytochrome c from mitochondria	-0.331218	2.28497	-0.478139	-0.133556	-0.427607	-0.182803
GO:0051570~regulation of histone H3-K9 methylation	0.951135	2.28497	-0.478139	2.09879	0.895151	-0.182803
GO:0031063~regulation of histone deacetylation	2.69217	2.28497	-0.478139	2.09879	-0.427607	-0.182803
GO:0001832~blastocyst growth	-0.331218	2.2516	-0.478139	-0.133556	0.870846	-0.182803
GO:0010719~negative regulation of epithelial to mesenchymal transition	-0.331218	2.2516	-0.478139	-0.133556	0.870846	-0.182803
GO:0051957~positive regulation of amino acid transport	-0.331218	2.2516	-0.478139	-0.133556	-0.427607	-0.182803
GO:0006623~protein targeting to vacuole	0.928666	2.2516	-0.478139	-0.133556	0.870846	-0.182803
GO:0090312~positive regulation of protein deacetylation	2.64505	2.2516	-0.478139	2.0722	-0.427607	-0.182803
GO:0000075~cell cycle checkpoint	-0.0407369	2.23633	-0.478139	-0.133556	1.17567	-0.182803
GO:1903305~regulation of regulated secretory pathway	-0.331218	2.22696	-0.478139	-0.133556	0.388716	-0.182803
GO:0051588~regulation of neurotransmitter transport	-0.331218	2.22696	-0.478139	-0.133556	-0.427607	-0.182803
GO:0002092~positive regulation of receptor internalization	-0.331218	2.21944	-0.478139	-0.133556	0.847475	-0.182803
GO:0006482~protein demethylation	-0.331218	2.21944	-0.478139	2.04658	-0.427607	-0.182803
GO:0008214~protein dealkylation	-0.331218	2.21944	-0.478139	2.04658	-0.427607	-0.182803
GO:0099632~protein transport within plasma membrane	-0.331218	2.21944	-0.478139	-0.133556	-0.427607	-0.182803
GO:0099637~neurotransmitter receptor transport	-0.331218	2.21944	-0.478139	-0.133556	-0.427607	-0.182803
GO:0016242~negative regulation of macroautophagy	0.907051	2.21944	-0.478139	-0.133556	2.61355	-0.182803
GO:0000819~sister chromatid segregation	1.26923	2.19009	-0.478139	2.14399	5.77598	-0.182803
GO:0030947~regulation of vascular endothelial growth factor receptor signaling pathway	-0.331218	2.18841	-0.478139	2.02184	-0.427607	-0.182803
GO:0010614~negative regulation of cardiac muscle hypertrophy	-0.331218	2.18841	-0.478139	-0.133556	-0.427607	-0.182803
GO:0070266~necroptotic process	-0.331218	2.15843	-0.478139	-0.133556	-0.427607	-0.182803
GO:0099563~modification of synaptic structure	-0.331218	2.15843	-0.478139	-0.133556	-0.427607	-0.182803
GO:0006099~tricarboxylic acid cycle	-0.331218	2.15843	-0.478139	-0.133556	-0.427607	-0.182803
GO:0070979~protein K11-linked ubiquitination	0.866158	2.15843	-0.478139	-0.133556	2.52042	-0.182803
GO:1903432~regulation of TORC1 signaling	2.51387	2.15843	-0.478139	-0.133556	4.55116	-0.182803
GO:0032508~DNA duplex unwinding	-0.331218	2.12944	-0.478139	-0.133556	0.782353	-0.182803
GO:0044818~mitotic G2/M transition checkpoint	-0.331218	2.12944	-0.478139	-0.133556	0.782353	-0.182803
GO:0042558~pteridine-containing compound metabolic process	-0.331218	2.12944	-0.478139	-0.133556	-0.427607	-0.182803
GO:1900181~negative regulation of protein localization to nucleus	-0.331218	2.12944	-0.478139	-0.133556	-0.427607	-0.182803
GO:0014741~negative regulation of muscle hypertrophy	-0.331218	2.12944	-0.478139	-0.133556	-0.427607	-0.182803
GO:0001964~startle response	-0.331218	2.12944	-0.478139	-0.133556	-0.427607	-0.182803
GO:0032743~positive regulation of interleukin-2 production	0.846779	2.12944	-0.478139	1.97482	-0.427607	-0.182803
GO:0006536~glutamate metabolic process	0.846779	2.12944	-0.478139	-0.133556	-0.427607	-0.182803
GO:0031572~G2 DNA damage checkpoint	-0.331218	2.10137	-0.478139	-0.133556	0.762137	-0.182803
GO:0010737~protein kinase A signaling	-0.331218	2.10137	-0.478139	1.95244	-0.427607	-0.182803
GO:0060337~type I interferon signaling pathway	-0.331218	2.10137	-0.478139	-0.133556	-0.427607	-0.182803
GO:0071357~cellular response to type I interferon	-0.331218	2.10137	-0.478139	-0.133556	-0.427607	-0.182803
GO:2000785~regulation of autophagosome assembly	0.828053	2.10137	-0.478139	-0.133556	2.4336	-0.182803
GO:0031032~actomyosin structure organization	-0.331218	2.09337	-0.478139	-0.133556	-0.189619	-0.182803
GO:0035308~negative regulation of protein dephosphorylation	-0.331218	2.07418	-0.478139	-0.133556	0.742591	-0.182803
GO:0006739~NADP metabolic process	-0.331218	2.07418	-0.478139	1.93074	-0.427607	-0.182803
GO:0061462~protein localization to lysosome	-0.331218	2.07418	-0.478139	-0.133556	-0.427607	-0.182803
GO:0014047~glutamate secretion	-0.331218	2.07418	-0.478139	-0.133556	-0.427607	-0.182803
GO:2000463~positive regulation of excitatory postsynaptic potential	-0.331218	2.07418	-0.478139	-0.133556	-0.427607	-0.182803
GO:0055090~acylglycerol homeostasis	-0.331218	2.07418	-0.478139	-0.133556	-0.427607	-0.182803
GO:0070328~triglyceride homeostasis	-0.331218	2.07418	-0.478139	-0.133556	-0.427607	-0.182803
GO:0006984~ER-nucleus signaling pathway	0.809942	2.07418	-0.478139	-0.133556	0.742591	-0.182803
GO:1902116~negative regulation of organelle assembly	0.809942	2.07418	-0.478139	-0.133556	0.742591	-0.182803
GO:0045070~positive regulation of viral genome replication	0.809942	2.07418	-0.478139	1.93074	-0.427607	-0.182803
GO:0006101~citrate metabolic process	-0.331218	2.0478	-0.478139	-0.133556	-0.427607	-0.182803
GO:2000171~negative regulation of dendrite development	-0.331218	2.0478	-0.478139	-0.133556	-0.427607	-0.182803
GO:0032205~negative regulation of telomere maintenance	0.792408	2.0478	-0.478139	-0.133556	2.35235	-0.182803
GO:0045601~regulation of endothelial cell differentiation	-0.331218	2.02219	-0.478139	-0.133556	0.70536	-0.182803
GO:0060071~Wnt signaling pathway, planar cell polarity pathway	-0.331218	2.02219	-0.478139	-0.133556	-0.427607	-0.182803
GO:0051567~histone H3-K9 methylation	0.775421	2.02219	-0.478139	1.88926	0.70536	-0.182803
GO:0051968~positive regulation of synaptic transmission, glutamatergic	0.775421	2.02219	-0.478139	-0.133556	-0.427607	-0.182803
GO:0032008~positive regulation of TOR signaling	2.32307	2.02219	-0.478139	-0.133556	2.3136	-0.182803
GO:0038202~TORC1 signaling	2.15912	1.9044	-0.478139	-0.133556	3.95373	-0.182803
GO:0047496~vesicle transport along microtubule	0.642832	1.82054	-0.478139	-0.133556	2.01059	-0.182803
GO:0090311~regulation of protein deacetylation	2.01576	1.80079	-0.478139	1.71235	-0.427607	-0.182803
GO:0035176~social behavior	0.57018	1.70844	-0.478139	-0.133556	3.49828	-0.182803
GO:0051703~intraspecies interaction between organisms	0.57018	1.70844	-0.478139	-0.133556	3.49828	-0.182803
GO:0098813~nuclear chromosome segregation	1.49823	1.63587	-0.478139	1.69007	4.27329	-0.182803
GO:0042775~mitochondrial ATP synthesis coupled electron transport	3.26909	1.60954	-0.478139	-0.133556	-0.427607	-0.182803
GO:0042773~ATP synthesis coupled electron transport	4.81253	1.54959	-0.478139	-0.133556	-0.427607	-0.182803
GO:0006029~proteoglycan metabolic process	-0.331218	1.46716	-0.478139	-0.133556	-0.427607	4.86127
GO:0051301~cell division	0.233557	1.44387	-0.478139	0.767471	7.30328	-0.182803
GO:0031060~regulation of histone methylation	2.83451	1.40434	-0.478139	1.39435	4.41635	-0.182803
GO:0007059~chromosome segregation	1.13387	1.34197	-0.478139	1.44659	11.0073	-0.182803
GO:0022904~respiratory electron transport chain	4.12692	1.31308	-0.478139	-0.133556	-0.427607	-0.182803
GO:0000281~mitotic cytokinesis	0.315335	1.30238	-0.478139	3.26466	0.213155	-0.182803
GO:0042632~cholesterol homeostasis	0.308924	1.29183	-0.478139	-0.133556	-0.427607	4.50282
GO:0055092~sterol homeostasis	0.30261	1.28141	-0.478139	-0.133556	-0.427607	4.4814
GO:0022900~electron transport chain	3.94757	1.25098	-0.478139	-0.133556	0.18028	-0.182803
GO:0061640~cytoskeleton-dependent cytokinesis	0.249827	1.19348	-0.478139	3.08252	0.143996	-0.182803
GO:0010771~negative regulation of cell morphogenesis involved in differentiation	0.213188	1.13145	-0.478139	-0.133556	2.18659	-0.182803
GO:0016241~regulation of macroautophagy	1.11336	1.13145	-0.478139	-0.133556	2.18659	-0.182803
GO:0034968~histone lysine methylation	2.11162	1.05856	-0.478139	1.11504	3.34115	-0.182803
GO:0018022~peptidyl-lysine methylation	1.93163	0.971412	-0.478139	1.04424	3.0727	-0.182803
GO:0046165~alcohol biosynthetic process	1.90373	0.957859	-0.478139	-0.133556	3.03104	-0.182803
GO:0055088~lipid homeostasis	0.791762	0.881584	-0.478139	-0.133556	-0.427607	3.64464
GO:0016571~histone methylation	1.71074	0.863751	-0.478139	0.956464	4.04929	-0.182803
GO:0000910~cytokinesis	0.0203682	0.786192	-0.478139	2.38956	-0.0948057	-0.182803
GO:0051262~protein tetramerization	-0.0156358	0.716736	-0.478139	-0.133556	-0.131578	3.28855
GO:0051291~protein heterooligomerization	-0.331218	0.702772	-0.478139	-0.133556	-0.138802	3.25798
GO:0006479~protein methylation	1.32967	0.675729	-0.478139	0.802207	3.30408	-0.182803
GO:0008213~protein alkylation	1.32967	0.675729	-0.478139	0.802207	3.30408	-0.182803
GO:0000209~protein polyubiquitination	2.15387	0.624908	-0.478139	-0.133556	4.32063	-0.182803
GO:0051607~defense response to virus	-0.331218	0.510537	-0.478139	-0.133556	0.850313	2.8291
GO:0009615~response to virus	-0.331218	0.377294	-0.478139	-0.133556	0.58246	2.52064
GO:0043414~macromolecule methylation	3.03052	0.327471	-0.478139	0.511635	3.87546	-0.182803
GO:0051321~meiotic cell cycle	-0.212251	0.275843	-0.478139	2.75795	-0.0566156	-0.182803
GO:0043628~ncRNA 3'-end processing	-0.331218	-0.349023	-0.478139	1.8501	-0.427607	13.3207
GO:0033540~fatty acid beta-oxidation using acyl-CoA oxidase	-0.331218	-0.349023	-0.478139	-0.133556	-0.427607	9.98784
GO:0000738~DNA catabolic process, exonucleolytic	-0.331218	-0.349023	-0.478139	3.34866	-0.427607	9.57849
GO:0090166~Golgi disassembly	-0.331218	-0.349023	-0.478139	-0.133556	-0.427607	9.24419
GO:0032790~ribosome disassembly	-0.331218	-0.349023	-0.478139	-0.133556	1.83701	8.96168
GO:0000459~exonucleolytic trimming involved in rRNA processing	-0.331218	-0.349023	-0.478139	3.0976	-0.427607	8.96168
GO:0000467~exonucleolytic trimming to generate mature 3'-end of 5.8S rRNA from tricistronic rRNA transcript (SSU-rRNA, 5.8S rRNA, LSU-rRNA)	-0.331218	-0.349023	-0.478139	3.0976	-0.427607	8.96168
GO:0048280~vesicle fusion with Golgi apparatus	-0.331218	-0.349023	-0.478139	-0.133556	-0.427607	8.71707
GO:0034498~early endosome to Golgi transport	-0.331218	-0.349023	-0.478139	-0.133556	-0.427607	8.71707
GO:0031125~rRNA 3'-end processing	-0.331218	-0.349023	-0.478139	2.91043	-0.427607	8.50142
GO:0075522~IRES-dependent viral translational initiation	-0.331218	-0.349023	-0.478139	-0.133556	-0.427607	8.3086
GO:0001731~formation of translation preinitiation complex	-0.331218	-0.349023	-0.478139	-0.133556	-0.427607	8.13425
GO:1904294~positive regulation of ERAD pathway	-0.331218	-0.349023	-0.478139	-0.133556	-0.427607	7.97517
GO:0090503~RNA phosphodiester bond hydrolysis, exonucleolytic	-0.331218	-0.349023	-0.478139	2.63733	-0.427607	7.82889
GO:0032988~ribonucleoprotein complex disassembly	-0.331218	-0.349023	-0.478139	-0.133556	1.34574	7.69352
GO:0019081~viral translation	-0.331218	-0.349023	-0.478139	-0.133556	-0.427607	7.69352
GO:1903358~regulation of Golgi organization	-0.331218	-0.349023	-0.478139	-0.133556	-0.427607	7.56756
GO:1902187~negative regulation of viral release from host cell	-0.331218	-0.349023	-0.478139	-0.133556	-0.427607	7.44979
GO:0002183~cytoplasmic translational initiation	-0.331218	-0.349023	-0.478139	-0.133556	1.13381	7.13647
GO:0034472~snRNA 3'-end processing	-0.331218	-0.349023	-0.478139	-0.133556	-0.427607	7.13647
GO:0000466~maturation of 5.8S rRNA from tricistronic rRNA transcript (SSU-rRNA, 5.8S rRNA, LSU-rRNA)	-0.331218	-0.349023	-0.478139	2.28313	-0.427607	6.95422
GO:0030204~chondroitin sulfate metabolic process	-0.331218	-0.349023	-0.478139	-0.133556	-0.427607	6.95422
GO:1904292~regulation of ERAD pathway	-0.331218	-0.349023	-0.478139	-0.133556	-0.427607	6.71135
GO:0016180~snRNA processing	-0.331218	-0.349023	-0.478139	-0.133556	-0.427607	6.56594
GO:0000460~maturation of 5.8S rRNA	-0.331218	-0.349023	-0.478139	2.09879	0.895151	6.49743
GO:0001958~endochondral ossification	-0.331218	-0.349023	-0.478139	-0.133556	-0.427607	6.3678
GO:0036075~replacement ossification	-0.331218	-0.349023	-0.478139	-0.133556	-0.427607	6.3678
GO:0050654~chondroitin sulfate proteoglycan metabolic process	-0.331218	-0.349023	-0.478139	-0.133556	-0.427607	6.3678
GO:0000038~very long-chain fatty acid metabolic process	-0.331218	-0.349023	-0.478139	-0.133556	-0.427607	6.30635
GO:1905898~positive regulation of response to endoplasmic reticulum stress	-0.331218	-0.349023	-0.478139	-0.133556	-0.427607	6.30635
GO:0000387~spliceosomal snRNP assembly	-0.331218	-0.349023	-0.478139	-0.133556	-0.427607	6.24693
GO:1902186~regulation of viral release from host cell	-0.331218	-0.349023	-0.478139	-0.133556	-0.427607	6.18944
GO:0019076~viral release from host cell	-0.331218	-0.349023	-0.478139	-0.133556	-0.427607	6.07972
GO:0035890~exit from host	-0.331218	-0.349023	-0.478139	-0.133556	-0.427607	6.07972
GO:0035891~exit from host cell	-0.331218	-0.349023	-0.478139	-0.133556	-0.427607	6.07972
GO:0052126~movement in host environment	-0.331218	-0.349023	-0.478139	-0.133556	-0.427607	6.07972
GO:0052192~movement in environment of other organism involved in symbiotic interaction	-0.331218	-0.349023	-0.478139	-0.133556	-0.427607	6.07972
GO:0006692~prostanoid metabolic process	-0.331218	-0.349023	-0.478139	-0.133556	-0.427607	5.92688
GO:0006693~prostaglandin metabolic process	-0.331218	-0.349023	-0.478139	-0.133556	-0.427607	5.92688
GO:0016073~snRNA metabolic process	-0.331218	-0.349023	-0.478139	-0.133556	-0.427607	5.74163
GO:0002063~chondrocyte development	-0.331218	-0.349023	-0.478139	-0.133556	-0.427607	5.61441
GO:0051290~protein heterotetramerization	-0.331218	-0.349023	-0.478139	-0.133556	-0.427607	5.31423
GO:1903510~mucopolysaccharide metabolic process	-0.331218	-0.349023	-0.478139	-0.133556	-0.427607	5.14978
GO:2000134~negative regulation of G1/S transition of mitotic cell cycle	-0.331218	-0.349023	-0.478139	-0.133556	-0.427607	5.11868
GO:1902807~negative regulation of cell cycle G1/S phase transition	-0.331218	-0.349023	-0.478139	-0.133556	0.366588	4.99953
GO:0006635~fatty acid beta-oxidation	-0.331218	-0.349023	-0.478139	-0.133556	-0.427607	4.86127
GO:1905897~regulation of response to endoplasmic reticulum stress	-0.331218	-0.349023	-0.478139	-0.133556	-0.427607	4.8349
GO:0043627~response to estrogen	-0.331218	-0.349023	-0.478139	-0.133556	2.80102	4.73328
GO:0002181~cytoplasmic translation	-0.331218	-0.349023	-0.478139	-0.133556	0.186652	4.43935
GO:0019395~fatty acid oxidation	-0.331218	-0.349023	-0.478139	-0.133556	-0.427607	4.20691
GO:0034440~lipid oxidation	-0.331218	-0.349023	-0.478139	-0.133556	-0.427607	4.17111
GO:0043123~positive regulation of I-kappaB kinase/NF-kappaB signaling	-0.331218	-0.349023	-0.478139	-0.133556	0.943932	4.0681
GO:2000045~regulation of G1/S transition of mitotic cell cycle	-0.331218	-0.349023	-0.478139	-0.133556	-0.427607	4.05153
GO:0042445~hormone metabolic process	-0.331218	-0.349023	-0.478139	0.703022	0.257431	2.93165
GO:0035519~protein K29-linked ubiquitination	-0.331218	-0.349023	-0.478139	-0.133556	5.25187	-0.182803
GO:0085020~protein K6-linked ubiquitination	-0.331218	-0.349023	-0.478139	-0.133556	4.5068	-0.182803
GO:0048548~regulation of pinocytosis	-0.331218	-0.349023	-0.478139	-0.133556	4.3258	-0.182803
GO:2000574~regulation of microtubule motor activity	-0.331218	-0.349023	-0.478139	-0.133556	4.16544	-0.182803
GO:0007100~mitotic centrosome separation	-0.331218	-0.349023	-0.478139	-0.133556	3.89111	-0.182803
GO:0051299~centrosome separation	-0.331218	-0.349023	-0.478139	-0.133556	3.77186	-0.182803
GO:0018158~protein oxidation	-0.331218	-0.349023	-0.478139	-0.133556	3.66206	-0.182803
GO:0051571~positive regulation of histone H3-K4 methylation	-0.331218	-0.349023	-0.478139	-0.133556	3.56036	-0.182803
GO:0006238~CMP salvage	-0.331218	-0.349023	-0.478139	-0.133556	3.24879	-0.182803
GO:0009224~CMP biosynthetic process	-0.331218	-0.349023	-0.478139	-0.133556	3.24879	-0.182803
GO:0010138~pyrimidine ribonucleotide salvage	-0.331218	-0.349023	-0.478139	-0.133556	3.24879	-0.182803
GO:0022614~membrane to membrane docking	-0.331218	-0.349023	-0.478139	-0.133556	3.24879	-0.182803
GO:0035945~mitochondrial ncRNA surveillance	-0.331218	-0.349023	-0.478139	-0.133556	3.24879	-0.182803
GO:0035946~mitochondrial mRNA surveillance	-0.331218	-0.349023	-0.478139	-0.133556	3.24879	-0.182803
GO:0043097~pyrimidine nucleoside salvage	-0.331218	-0.349023	-0.478139	-0.133556	3.24879	-0.182803
GO:0044206~UMP salvage	-0.331218	-0.349023	-0.478139	-0.133556	3.24879	-0.182803
GO:0046035~CMP metabolic process	-0.331218	-0.349023	-0.478139	-0.133556	3.24879	-0.182803
GO:0071026~cytoplasmic RNA surveillance	-0.331218	-0.349023	-0.478139	-0.133556	3.24879	-0.182803
GO:0099606~microtubule plus-end directed mitotic chromosome migration	-0.331218	-0.349023	-0.478139	-0.133556	3.24879	-0.182803
GO:0099607~lateral attachment of mitotic spindle microtubules to kinetochore	-0.331218	-0.349023	-0.478139	-0.133556	3.24879	-0.182803
GO:2000827~mitochondrial RNA surveillance	-0.331218	-0.349023	-0.478139	-0.133556	3.24879	-0.182803
GO:1900234~regulation of Kit signaling pathway	-0.331218	-0.349023	-0.478139	-0.133556	3.24879	-0.182803
GO:1900235~negative regulation of Kit signaling pathway	-0.331218	-0.349023	-0.478139	-0.133556	3.24879	-0.182803
GO:2001255~positive regulation of histone H3-K36 trimethylation	-0.331218	-0.349023	-0.478139	-0.133556	3.24879	-0.182803
GO:0006907~pinocytosis	-0.331218	-0.349023	-0.478139	-0.133556	3.21563	-0.182803
GO:0034394~protein localization to cell surface	-0.331218	-0.349023	-0.478139	-0.133556	3.20007	-0.182803
GO:2000114~regulation of establishment of cell polarity	-0.331218	-0.349023	-0.478139	-0.133556	3.14158	-0.182803
GO:0009404~toxin metabolic process	-0.331218	-0.349023	-0.478139	-0.133556	3.00471	-0.182803
GO:0009048~dosage compensation by inactivation of X chromosome	-0.331218	-0.349023	-0.478139	-0.133556	2.94121	-0.182803
GO:0016578~histone deubiquitination	-0.331218	-0.349023	-0.478139	-0.133556	2.88061	-0.182803
GO:0007020~microtubule nucleation	-0.331218	-0.349023	-0.478139	2.15512	2.82266	-0.182803
GO:0007549~dosage compensation	-0.331218	-0.349023	-0.478139	-0.133556	2.82266	-0.182803
GO:0051443~positive regulation of ubiquitin-protein transferase activity	-0.331218	-0.349023	-0.478139	-0.133556	2.82266	-0.182803
GO:0032878~regulation of establishment or maintenance of cell polarity	-0.331218	-0.349023	-0.478139	-0.133556	2.82266	-0.182803
GO:0046226~coumarin catabolic process	-0.331218	-0.349023	-0.478139	4.0341	2.74317	-0.182803
GO:0046271~phenylpropanoid catabolic process	-0.331218	-0.349023	-0.478139	4.0341	2.74317	-0.182803
GO:0007079~mitotic chromosome movement towards spindle pole	-0.331218	-0.349023	-0.478139	-0.133556	2.74317	-0.182803
GO:0000962~positive regulation of mitochondrial RNA catabolic process	-0.331218	-0.349023	-0.478139	-0.133556	2.74317	-0.182803
GO:0002032~desensitization of G protein-coupled receptor signaling pathway by arrestin	-0.331218	-0.349023	-0.478139	-0.133556	2.74317	-0.182803
GO:0008655~pyrimidine-containing compound salvage	-0.331218	-0.349023	-0.478139	-0.133556	2.74317	-0.182803
GO:0032262~pyrimidine nucleotide salvage	-0.331218	-0.349023	-0.478139	-0.133556	2.74317	-0.182803
GO:0043323~positive regulation of natural killer cell degranulation	-0.331218	-0.349023	-0.478139	-0.133556	2.74317	-0.182803
GO:0044861~protein transport into plasma membrane raft	-0.331218	-0.349023	-0.478139	-0.133556	2.74317	-0.182803
GO:0110061~regulation of angiotensin-activated signaling pathway	-0.331218	-0.349023	-0.478139	-0.133556	2.74317	-0.182803
GO:1990859~cellular response to endothelin	-0.331218	-0.349023	-0.478139	-0.133556	2.74317	-0.182803
GO:2001253~regulation of histone H3-K36 trimethylation	-0.331218	-0.349023	-0.478139	-0.133556	2.74317	-0.182803
GO:0000416~positive regulation of histone H3-K36 methylation	-0.331218	-0.349023	-0.478139	-0.133556	2.74317	-0.182803
GO:0002541~activation of plasma proteins involved in acute inflammatory response	-0.331218	-0.349023	-0.478139	-0.133556	2.74317	-0.182803
GO:0034508~centromere complex assembly	-0.331218	-0.349023	-0.478139	-0.133556	2.66276	-0.182803
GO:0034390~smooth muscle cell apoptotic process	-0.331218	-0.349023	-0.478139	-0.133556	2.66276	-0.182803
GO:0034391~regulation of smooth muscle cell apoptotic process	-0.331218	-0.349023	-0.478139	-0.133556	2.66276	-0.182803
GO:1902042~negative regulation of extrinsic apoptotic signaling pathway via death domain receptors	-0.331218	-0.349023	-0.478139	-0.133556	2.66276	-0.182803
GO:0006222~UMP biosynthetic process	-0.331218	-0.349023	-0.478139	-0.133556	2.4484	-0.182803
GO:0009173~pyrimidine ribonucleoside monophosphate metabolic process	-0.331218	-0.349023	-0.478139	-0.133556	2.4484	-0.182803
GO:0009174~pyrimidine ribonucleoside monophosphate biosynthetic process	-0.331218	-0.349023	-0.478139	-0.133556	2.4484	-0.182803
GO:0046049~UMP metabolic process	-0.331218	-0.349023	-0.478139	-0.133556	2.4484	-0.182803
GO:0019287~isopentenyl diphosphate biosynthetic process, mevalonate pathway	-0.331218	-0.349023	-0.478139	-0.133556	2.4484	-0.182803
GO:0048239~negative regulation of DNA recombination at telomere	-0.331218	-0.349023	-0.478139	-0.133556	2.4484	-0.182803
GO:0072695~regulation of DNA recombination at telomere	-0.331218	-0.349023	-0.478139	-0.133556	2.4484	-0.182803
GO:0000958~mitochondrial mRNA catabolic process	-0.331218	-0.349023	-0.478139	-0.133556	2.4484	-0.182803
GO:0043321~regulation of natural killer cell degranulation	-0.331218	-0.349023	-0.478139	-0.133556	2.4484	-0.182803
GO:0044860~protein localization to plasma membrane raft	-0.331218	-0.349023	-0.478139	-0.133556	2.4484	-0.182803
GO:0097198~histone H3-K36 trimethylation	-0.331218	-0.349023	-0.478139	-0.133556	2.4484	-0.182803
GO:1903677~regulation of cap-independent translational initiation	-0.331218	-0.349023	-0.478139	-0.133556	2.4484	-0.182803
GO:1903679~positive regulation of cap-independent translational initiation	-0.331218	-0.349023	-0.478139	-0.133556	2.4484	-0.182803
GO:1904690~positive regulation of cytoplasmic translational initiation	-0.331218	-0.349023	-0.478139	-0.133556	2.4484	-0.182803
GO:0009850~auxin metabolic process	-0.331218	-0.349023	-0.478139	-0.133556	2.4484	-0.182803
GO:0009852~auxin catabolic process	-0.331218	-0.349023	-0.478139	-0.133556	2.4484	-0.182803
GO:0010124~phenylacetate catabolic process	-0.331218	-0.349023	-0.478139	-0.133556	2.4484	-0.182803
GO:0036215~response to stem cell factor	-0.331218	-0.349023	-0.478139	-0.133556	2.4484	-0.182803
GO:0036216~cellular response to stem cell factor stimulus	-0.331218	-0.349023	-0.478139	-0.133556	2.4484	-0.182803
GO:0038109~Kit signaling pathway	-0.331218	-0.349023	-0.478139	-0.133556	2.4484	-0.182803
GO:0072733~response to staurosporine	-0.331218	-0.349023	-0.478139	-0.133556	2.4484	-0.182803
GO:0072734~cellular response to staurosporine	-0.331218	-0.349023	-0.478139	-0.133556	2.4484	-0.182803
GO:1905150~regulation of voltage-gated sodium channel activity	-0.331218	-0.349023	-0.478139	-0.133556	2.4484	-0.182803
GO:0000960~regulation of mitochondrial RNA catabolic process	-0.331218	-0.349023	-0.478139	-0.133556	2.23996	-0.182803
GO:0045901~positive regulation of translational elongation	-0.331218	-0.349023	-0.478139	-0.133556	2.23996	-0.182803
GO:0003383~apical constriction	-0.331218	-0.349023	-0.478139	-0.133556	2.23996	-0.182803
GO:0070827~chromatin maintenance	-0.331218	-0.349023	-0.478139	-0.133556	2.23996	-0.182803
GO:1904688~regulation of cytoplasmic translational initiation	-0.331218	-0.349023	-0.478139	-0.133556	2.23996	-0.182803
GO:1990839~response to endothelin	-0.331218	-0.349023	-0.478139	-0.133556	2.23996	-0.182803
GO:0032596~protein transport into membrane raft	-0.331218	-0.349023	-0.478139	-0.133556	2.23996	-0.182803
GO:0032929~negative regulation of superoxide anion generation	-0.331218	-0.349023	-0.478139	-0.133556	2.23996	-0.182803
GO:0035521~monoubiquitinated histone deubiquitination	-0.331218	-0.349023	-0.478139	-0.133556	2.23996	-0.182803
GO:0035522~monoubiquitinated histone H2A deubiquitination	-0.331218	-0.349023	-0.478139	-0.133556	2.23996	-0.182803
GO:0040010~positive regulation of growth rate	-0.331218	-0.349023	-0.478139	-0.133556	2.23996	-0.182803
GO:0060830~ciliary receptor clustering involved in smoothened signaling pathway	-0.331218	-0.349023	-0.478139	-0.133556	2.23996	-0.182803
GO:0070537~histone H2A K63-linked deubiquitination	-0.331218	-0.349023	-0.478139	-0.133556	2.23996	-0.182803
GO:1903347~negative regulation of bicellular tight junction assembly	-0.331218	-0.349023	-0.478139	-0.133556	2.23996	-0.182803
GO:1905205~positive regulation of connective tissue replacement	-0.331218	-0.349023	-0.478139	-0.133556	2.23996	-0.182803
GO:0010641~positive regulation of platelet-derived growth factor receptor signaling pathway	-0.331218	-0.349023	-0.478139	-0.133556	2.23996	-0.182803
GO:0048549~positive regulation of pinocytosis	-0.331218	-0.349023	-0.478139	-0.133556	2.23996	-0.182803
GO:0044314~protein K27-linked ubiquitination	-0.331218	-0.349023	-0.478139	-0.133556	2.23996	-0.182803
GO:0060800~regulation of cell differentiation involved in embryonic placenta development	-0.331218	-0.349023	-0.478139	-0.133556	2.23996	-0.182803
GO:2000772~regulation of cellular senescence	-0.331218	-0.349023	-0.478139	-0.133556	2.2041	-0.182803
GO:0000957~mitochondrial RNA catabolic process	-0.331218	-0.349023	-0.478139	-0.133556	2.07881	-0.182803
GO:0043174~nucleoside salvage	-0.331218	-0.349023	-0.478139	-0.133556	2.07881	-0.182803
GO:0000965~mitochondrial RNA 3'-end processing	-0.331218	-0.349023	-0.478139	-0.133556	2.07881	-0.182803
GO:0002190~cap-independent translational initiation	-0.331218	-0.349023	-0.478139	-0.133556	2.07881	-0.182803
GO:0010994~free ubiquitin chain polymerization	-0.331218	-0.349023	-0.478139	-0.133556	2.07881	-0.182803
GO:0051305~chromosome movement towards spindle pole	-0.331218	-0.349023	-0.478139	-0.133556	2.07881	-0.182803
GO:0000414~regulation of histone H3-K36 methylation	-0.331218	-0.349023	-0.478139	-0.133556	2.07881	-0.182803
GO:0030397~membrane disassembly	-0.331218	-0.349023	-0.478139	-0.133556	2.07881	-0.182803
GO:0048550~negative regulation of pinocytosis	-0.331218	-0.349023	-0.478139	-0.133556	2.07881	-0.182803
GO:0051081~nuclear envelope disassembly	-0.331218	-0.349023	-0.478139	-0.133556	2.07881	-0.182803
GO:0071680~response to indole-3-methanol	-0.331218	-0.349023	-0.478139	-0.133556	2.07881	-0.182803
GO:0071681~cellular response to indole-3-methanol	-0.331218	-0.349023	-0.478139	-0.133556	2.07881	-0.182803
GO:1900223~positive regulation of amyloid-beta clearance	-0.331218	-0.349023	-0.478139	-0.133556	2.07881	-0.182803
GO:0009407~toxin catabolic process	-0.331218	-0.349023	-0.478139	-0.133556	2.07881	-0.182803
GO:0015727~lactate transport	-0.331218	-0.349023	-0.478139	-0.133556	2.07881	-0.182803
GO:0035873~lactate transmembrane transport	-0.331218	-0.349023	-0.478139	-0.133556	2.07881	-0.182803
GO:0035879~plasma membrane lactate transport	-0.331218	-0.349023	-0.478139	-0.133556	2.07881	-0.182803
GO:1900825~regulation of membrane depolarization during cardiac muscle cell action potential	-0.331218	-0.349023	-0.478139	-0.133556	2.07881	-0.182803
GO:0009698~phenylpropanoid metabolic process	-0.331218	-0.349023	-0.478139	3.0976	1.83701	-0.182803
GO:0009804~coumarin metabolic process	-0.331218	-0.349023	-0.478139	3.0976	1.83701	-0.182803
GO:0042178~xenobiotic catabolic process	-0.331218	-0.349023	-0.478139	5.88364	1.34574	-0.182803
GO:0008210~estrogen metabolic process	-0.331218	-0.349023	-0.478139	2.43886	1.21058	-0.182803
GO:0042447~hormone catabolic process	-0.331218	-0.349023	-0.478139	2.39668	1.17106	-0.182803
GO:0071218~cellular response to misfolded protein	-0.331218	-0.349023	-0.478139	2.28313	1.06519	-0.182803
GO:0042537~benzene-containing compound metabolic process	-0.331218	-0.349023	-0.478139	5.19201	1.03346	-0.182803
GO:0051788~response to misfolded protein	-0.331218	-0.349023	-0.478139	2.21628	1.00324	-0.182803
GO:0006805~xenobiotic metabolic process	-0.331218	-0.349023	-0.478139	21.5011	0.989024	-0.182803
GO:0052696~flavonoid glucuronidation	-0.331218	-0.349023	-0.478139	36.2097	-0.427607	-0.182803
GO:0052697~xenobiotic glucuronidation	-0.331218	-0.349023	-0.478139	36.2097	-0.427607	-0.182803
GO:0009812~flavonoid metabolic process	-0.331218	-0.349023	-0.478139	34.0291	-0.427607	-0.182803
GO:0052695~cellular glucuronidation	-0.331218	-0.349023	-0.478139	32.4899	-0.427607	-0.182803
GO:0006063~uronic acid metabolic process	-0.331218	-0.349023	-0.478139	31.8551	-0.427607	-0.182803
GO:0019585~glucuronate metabolic process	-0.331218	-0.349023	-0.478139	31.8551	-0.427607	-0.182803
GO:0051552~flavone metabolic process	-0.331218	-0.349023	-0.478139	4.55352	-0.427607	-0.182803
GO:2001030~negative regulation of cellular glucuronidation	-0.331218	-0.349023	-0.478139	4.55352	-0.427607	-0.182803
GO:0006711~estrogen catabolic process	-0.331218	-0.349023	-0.478139	4.0341	-0.427607	-0.182803
GO:0070980~biphenyl catabolic process	-0.331218	-0.349023	-0.478139	4.0341	-0.427607	-0.182803
GO:2001029~regulation of cellular glucuronidation	-0.331218	-0.349023	-0.478139	4.0341	-0.427607	-0.182803
GO:0032258~protein localization by the Cvt pathway	-0.331218	-0.349023	-0.478139	3.73056	-0.427607	-0.182803
GO:0051410~detoxification of nitrogen compound	-0.331218	-0.349023	-0.478139	3.73056	-0.427607	-0.182803
GO:0070458~cellular detoxification of nitrogen compound	-0.331218	-0.349023	-0.478139	3.73056	-0.427607	-0.182803
GO:0018879~biphenyl metabolic process	-0.331218	-0.349023	-0.478139	3.73056	-0.427607	-0.182803
GO:0051728~cell cycle switching, mitotic to meiotic cell cycle	-0.331218	-0.349023	-0.478139	3.73056	-0.427607	-0.182803
GO:0051729~germline cell cycle switching, mitotic to meiotic cell cycle	-0.331218	-0.349023	-0.478139	3.73056	-0.427607	-0.182803
GO:0060184~cell cycle switching	-0.331218	-0.349023	-0.478139	3.73056	-0.427607	-0.182803
GO:0010724~regulation of definitive erythrocyte differentiation	-0.331218	-0.349023	-0.478139	3.51539	-0.427607	-0.182803
GO:1902463~protein localization to cell leading edge	-0.331218	-0.349023	-0.478139	3.51539	-0.427607	-0.182803
GO:0018916~nitrobenzene metabolic process	-0.331218	-0.349023	-0.478139	3.51539	-0.427607	-0.182803
GO:0051415~microtubule nucleation by interphase microtubule organizing center	-0.331218	-0.349023	-0.478139	3.21256	-0.427607	-0.182803
GO:0045039~protein insertion into mitochondrial inner membrane	-0.331218	-0.349023	-0.478139	2.9981	-0.427607	-0.182803
GO:0097368~establishment of Sertoli cell barrier	-0.331218	-0.349023	-0.478139	2.9981	-0.427607	-0.182803
GO:0044829~positive regulation by host of viral genome replication	-0.331218	-0.349023	-0.478139	2.91043	-0.427607	-0.182803
GO:0051418~microtubule nucleation by microtubule organizing center	-0.331218	-0.349023	-0.478139	2.91043	-0.427607	-0.182803
GO:0035376~sterol import	-0.331218	-0.349023	-0.478139	2.76127	-0.427607	-0.182803
GO:0070508~cholesterol import	-0.331218	-0.349023	-0.478139	2.76127	-0.427607	-0.182803
GO:0016926~protein desumoylation	-0.331218	-0.349023	-0.478139	2.69669	-0.427607	-0.182803
GO:0071712~ER-associated misfolded protein catabolic process	-0.331218	-0.349023	-0.478139	2.69669	-0.427607	-0.182803
GO:0090151~establishment of protein localization to mitochondrial membrane	-0.331218	-0.349023	-0.478139	2.58243	-0.427607	-0.182803
GO:0000212~meiotic spindle organization	-0.331218	-0.349023	-0.478139	2.53137	-0.427607	-0.182803
GO:0044827~modulation by host of viral genome replication	-0.331218	-0.349023	-0.478139	2.48365	-0.427607	-0.182803
GO:0044794~positive regulation by host of viral process	-0.331218	-0.349023	-0.478139	2.43886	-0.427607	-0.182803
GO:0060009~Sertoli cell development	-0.331218	-0.349023	-0.478139	2.24893	-0.427607	-0.182803
GO:0006706~steroid catabolic process	-0.331218	-0.349023	-0.478139	2.21628	-0.427607	-0.182803
GO:0010499~proteasomal ubiquitin-independent protein catabolic process	-0.331218	-0.349023	-0.478139	2.18505	-0.427607	-0.182803
GO:0006515~protein quality control for misfolded or incompletely synthesized proteins	-0.331218	-0.349023	-0.478139	2.1264	-0.427607	-0.182803
GO:0060008~Sertoli cell differentiation	-0.331218	-0.349023	-0.478139	2.09879	-0.427607	-0.182803
GO:0051446~positive regulation of meiotic cell cycle	-0.331218	-0.349023	-0.478139	2.09879	-0.427607	-0.182803
GO:0007007~inner mitochondrial membrane organization	-0.331218	-0.349023	-0.478139	2.0722	-0.427607	-0.182803
GO:0051307~meiotic chromosome separation	-0.331218	-0.349023	-0.478139	2.0722	-0.427607	-0.182803
GO:1990748~cellular detoxification	-0.331218	-0.349023	-0.478139	2.0722	-0.427607	-0.182803
GO:0071353~cellular response to interleukin-4	-0.331218	-0.349023	-0.478139	2.04658	-0.427607	-0.182803
GO:0007249~I-kappaB kinase/NF-kappaB signaling	-0.055438	-0.349023	-0.478139	-0.133556	1.11306	3.11353
GO:0043122~regulation of I-kappaB kinase/NF-kappaB signaling	0.00957321	-0.349023	-0.478139	-0.133556	0.519783	3.39495
GO:0034249~negative regulation of cellular amide metabolic process	0.0231349	-0.349023	-0.478139	-0.133556	2.52199	-0.182803
GO:0071466~cellular response to xenobiotic stimulus	0.040337	-0.349023	-0.478139	19.0669	0.595666	-0.182803
GO:1901568~fatty acid derivative metabolic process	0.0781419	-0.349023	-0.478139	-0.133556	-0.427607	3.67057
GO:1902850~microtubule cytoskeleton organization involved in mitosis	0.09187	-0.349023	-0.478139	2.61751	4.26737	-0.182803
GO:0006690~icosanoid metabolic process	0.166409	-0.349023	-0.478139	-0.133556	-0.427607	4.0028
GO:0033559~unsaturated fatty acid metabolic process	0.208232	-0.349023	-0.478139	-0.133556	-0.427607	4.15349
GO:0006022~aminoglycan metabolic process	0.213188	-0.349023	-0.478139	-0.133556	-0.427607	4.17111
GO:0030203~glycosaminoglycan metabolic process	0.315335	-0.349023	-0.478139	-0.133556	-0.427607	4.52451
GO:0050000~chromosome localization	0.348948	-0.349023	-0.478139	-0.133556	6.01636	-0.182803
GO:0051303~establishment of chromosome localization	0.356002	-0.349023	-0.478139	-0.133556	6.06235	-0.182803
GO:0051865~protein autoubiquitination	0.408856	-0.349023	-0.478139	-0.133556	2.9145	-0.182803
GO:0051310~metaphase plate congression	0.506806	-0.349023	-0.478139	-0.133556	3.2702	-0.182803
GO:0046834~lipid phosphorylation	0.593254	-0.349023	-0.478139	1.66705	0.509446	5.42088
GO:0060323~head morphogenesis	0.642832	-0.349023	-0.478139	-0.133556	2.01059	-0.182803
GO:0032873~negative regulation of stress-activated MAPK cascade	0.656016	-0.349023	-0.478139	-0.133556	2.04078	-0.182803
GO:0070303~negative regulation of stress-activated protein kinase signaling cascade	0.656016	-0.349023	-0.478139	-0.133556	2.04078	-0.182803
GO:0051653~spindle localization	0.669544	-0.349023	-0.478139	1.76085	3.85349	-0.182803
GO:0007080~mitotic metaphase plate congression	0.683432	-0.349023	-0.478139	-0.133556	3.90295	-0.182803
GO:0031062~positive regulation of histone methylation	0.712364	-0.349023	-0.478139	-0.133556	6.07046	-0.182803
GO:0010613~positive regulation of cardiac muscle hypertrophy	0.727445	-0.349023	-0.478139	-0.133556	2.2041	-0.182803
GO:0014742~positive regulation of muscle hypertrophy	0.727445	-0.349023	-0.478139	-0.133556	2.2041	-0.182803
GO:0060325~face morphogenesis	0.727445	-0.349023	-0.478139	-0.133556	2.2041	-0.182803
GO:0046854~phosphatidylinositol phosphorylation	0.742966	-0.349023	-0.478139	-0.133556	0.670384	5.87872
GO:0051293~establishment of spindle localization	0.742966	-0.349023	-0.478139	1.8501	4.11459	-0.182803
GO:1905209~positive regulation of cardiocyte differentiation	0.75895	-0.349023	-0.478139	-0.133556	2.27602	-0.182803
GO:0046329~negative regulation of JNK cascade	0.792408	-0.349023	-0.478139	-0.133556	2.35235	-0.182803
GO:0044030~regulation of DNA methylation	0.866158	-0.349023	-0.478139	-0.133556	2.52042	-0.182803
GO:0045662~negative regulation of myoblast differentiation	0.866158	-0.349023	-0.478139	-0.133556	2.52042	-0.182803
GO:0051294~establishment of spindle orientation	0.866158	-0.349023	-0.478139	-0.133556	2.52042	-0.182803
GO:0040001~establishment of mitotic spindle localization	0.928666	-0.349023	-0.478139	2.0722	4.77236	-0.182803
GO:2000727~positive regulation of cardiac muscle cell differentiation	0.928666	-0.349023	-0.478139	-0.133556	2.66276	-0.182803
GO:0000132~establishment of mitotic spindle orientation	0.9989	-0.349023	-0.478139	-0.133556	2.82266	-0.182803
GO:0000469~cleavage involved in rRNA processing	1.10811	-0.349023	-0.478139	2.28313	-0.427607	6.95422
GO:0051220~cytoplasmic sequestering of protein	1.13889	-0.349023	-0.478139	2.31903	-0.427607	-0.182803
GO:2000678~negative regulation of transcription regulatory region DNA binding	1.20568	-0.349023	-0.478139	-0.133556	3.29397	-0.182803
GO:0048308~organelle inheritance	1.36644	-0.349023	-0.478139	-0.133556	-0.427607	7.69352
GO:0048313~Golgi inheritance	1.36644	-0.349023	-0.478139	-0.133556	-0.427607	7.69352
GO:1903025~regulation of RNA polymerase II regulatory region sequence-specific DNA binding	1.41419	-0.349023	-0.478139	-0.133556	3.77186	-0.182803
GO:0042994~cytoplasmic sequestering of transcription factor	1.41419	-0.349023	-0.478139	2.63733	-0.427607	-0.182803
GO:0007051~spindle organization	1.45076	-0.349023	-0.478139	2.3021	1.32186	-0.182803
GO:0006694~steroid biosynthetic process	1.54217	-0.349023	-0.478139	-0.133556	2.49014	-0.182803
GO:0070525~tRNA threonylcarbamoyladenosine metabolic process	1.65297	-0.349023	-0.478139	-0.133556	-0.427607	8.50142
GO:0060318~definitive erythrocyte differentiation	1.81758	-0.349023	-0.478139	3.0976	-0.427607	-0.182803
GO:0051568~histone H3-K4 methylation	1.84165	-0.349023	-0.478139	-0.133556	3.41908	-0.182803
GO:0070534~protein K63-linked ubiquitination	1.98915	-0.349023	-0.478139	-0.133556	3.66754	-0.182803
GO:1990928~response to amino acid starvation	2.01576	-0.349023	-0.478139	-0.133556	1.98115	-0.182803
GO:0009240~isopentenyl diphosphate biosynthetic process	2.03929	-0.349023	-0.478139	-0.133556	5.25187	-0.182803
GO:0046490~isopentenyl diphosphate metabolic process	2.03929	-0.349023	-0.478139	-0.133556	5.25187	-0.182803
GO:1903026~negative regulation of RNA polymerase II regulatory region sequence-specific DNA binding	2.03929	-0.349023	-0.478139	-0.133556	5.25187	-0.182803
GO:0030242~autophagy of peroxisome	2.03929	-0.349023	-0.478139	3.34866	-0.427607	-0.182803
GO:0002155~regulation of thyroid hormone mediated signaling pathway	2.03929	-0.349023	-0.478139	-0.133556	-0.427607	-0.182803
GO:0006041~glucosamine metabolic process	2.03929	-0.349023	-0.478139	-0.133556	-0.427607	-0.182803
GO:0006287~base-excision repair, gap-filling	2.03929	-0.349023	-0.478139	-0.133556	-0.427607	-0.182803
GO:0006297~nucleotide-excision repair, DNA gap filling	2.03929	-0.349023	-0.478139	-0.133556	-0.427607	-0.182803
GO:0019740~nitrogen utilization	2.03929	-0.349023	-0.478139	-0.133556	-0.427607	-0.182803
GO:0030578~PML body organization	2.03929	-0.349023	-0.478139	-0.133556	-0.427607	-0.182803
GO:0034238~macrophage fusion	2.03929	-0.349023	-0.478139	-0.133556	-0.427607	-0.182803
GO:0036265~RNA (guanine-N7)-methylation	2.03929	-0.349023	-0.478139	-0.133556	-0.427607	-0.182803
GO:0046618~drug export	2.03929	-0.349023	-0.478139	-0.133556	-0.427607	-0.182803
GO:0071922~regulation of cohesin loading	2.03929	-0.349023	-0.478139	-0.133556	-0.427607	-0.182803
GO:1905832~positive regulation of spindle assembly	2.03929	-0.349023	-0.478139	-0.133556	-0.427607	-0.182803
GO:2000196~positive regulation of female gonad development	2.03929	-0.349023	-0.478139	-0.133556	-0.427607	-0.182803
GO:0010464~regulation of mesenchymal cell proliferation	2.04301	-0.349023	-0.478139	-0.133556	-0.427607	-0.182803
GO:0006040~amino sugar metabolic process	2.09958	-0.349023	-0.478139	-0.133556	-0.427607	-0.182803
GO:0034198~cellular response to amino acid starvation	2.12896	-0.349023	-0.478139	-0.133556	2.10351	-0.182803
GO:0010257~NADH dehydrogenase complex assembly	2.12896	-0.349023	-0.478139	-0.133556	0.606302	-0.182803
GO:0032981~mitochondrial respiratory chain complex I assembly	2.12896	-0.349023	-0.478139	-0.133556	0.606302	-0.182803
GO:0006552~leucine catabolic process	2.18696	-0.349023	-0.478139	-0.133556	2.23996	-0.182803
GO:0016182~synaptic vesicle budding from endosome	2.18696	-0.349023	-0.478139	-0.133556	2.23996	-0.182803
GO:0000480~endonucleolytic cleavage in 5'-ETS of tricistronic rRNA transcript (SSU-rRNA, 5.8S rRNA, LSU-rRNA)	2.18696	-0.349023	-0.478139	-0.133556	-0.427607	-0.182803
GO:0034239~regulation of macrophage fusion	2.18696	-0.349023	-0.478139	-0.133556	-0.427607	-0.182803
GO:0043137~DNA replication, removal of RNA primer	2.18696	-0.349023	-0.478139	-0.133556	-0.427607	-0.182803
GO:0043378~positive regulation of CD8-positive, alpha-beta T cell differentiation	2.18696	-0.349023	-0.478139	-0.133556	-0.427607	-0.182803
GO:0071733~transcriptional activation by promoter-enhancer looping	2.18696	-0.349023	-0.478139	-0.133556	-0.427607	-0.182803
GO:0072367~regulation of lipid transport by regulation of transcription from RNA polymerase II promoter	2.18696	-0.349023	-0.478139	-0.133556	-0.427607	-0.182803
GO:0090168~Golgi reassembly	2.18696	-0.349023	-0.478139	-0.133556	-0.427607	-0.182803
GO:0090202~gene looping	2.18696	-0.349023	-0.478139	-0.133556	-0.427607	-0.182803
GO:0090579~dsDNA loop formation	2.18696	-0.349023	-0.478139	-0.133556	-0.427607	-0.182803
GO:1904742~regulation of telomeric DNA binding	2.18696	-0.349023	-0.478139	-0.133556	-0.427607	-0.182803
GO:0045880~positive regulation of smoothened signaling pathway	2.25467	-0.349023	-0.478139	-0.133556	-0.427607	-0.182803
GO:0051225~spindle assembly	2.26291	-0.349023	-0.478139	1.17412	0.10547	-0.182803
GO:0002053~positive regulation of mesenchymal cell proliferation	2.28837	-0.349023	-0.478139	-0.133556	-0.427607	-0.182803
GO:0033866~nucleoside bisphosphate biosynthetic process	2.35883	-0.349023	-0.478139	-0.133556	-0.427607	-0.182803
GO:0034030~ribonucleoside bisphosphate biosynthetic process	2.35883	-0.349023	-0.478139	-0.133556	-0.427607	-0.182803
GO:0034033~purine nucleoside bisphosphate biosynthetic process	2.35883	-0.349023	-0.478139	-0.133556	-0.427607	-0.182803
GO:0034263~positive regulation of autophagy in response to ER overload	2.3779	-0.349023	-0.478139	-0.133556	2.4484	-0.182803
GO:1902445~regulation of mitochondrial membrane permeability involved in programmed necrotic cell death	2.3779	-0.349023	-0.478139	-0.133556	2.4484	-0.182803
GO:1990442~intrinsic apoptotic signaling pathway in response to nitrosative stress	2.3779	-0.349023	-0.478139	-0.133556	2.4484	-0.182803
GO:0006046~N-acetylglucosamine catabolic process	2.3779	-0.349023	-0.478139	-0.133556	-0.427607	-0.182803
GO:0006543~glutamine catabolic process	2.3779	-0.349023	-0.478139	-0.133556	-0.427607	-0.182803
GO:0006858~extracellular transport	2.3779	-0.349023	-0.478139	-0.133556	-0.427607	-0.182803
GO:0010424~DNA methylation on cytosine within a CG sequence	2.3779	-0.349023	-0.478139	-0.133556	-0.427607	-0.182803
GO:0019676~ammonia assimilation cycle	2.3779	-0.349023	-0.478139	-0.133556	-0.427607	-0.182803
GO:0031291~Ran protein signal transduction	2.3779	-0.349023	-0.478139	-0.133556	-0.427607	-0.182803
GO:0035063~nuclear speck organization	2.3779	-0.349023	-0.478139	-0.133556	-0.427607	-0.182803
GO:0061010~gall bladder development	2.3779	-0.349023	-0.478139	-0.133556	-0.427607	-0.182803
GO:0071335~hair follicle cell proliferation	2.3779	-0.349023	-0.478139	-0.133556	-0.427607	-0.182803
GO:0072361~regulation of glycolytic process by regulation of transcription from RNA polymerase II promoter	2.3779	-0.349023	-0.478139	-0.133556	-0.427607	-0.182803
GO:0090071~negative regulation of ribosome biogenesis	2.3779	-0.349023	-0.478139	-0.133556	-0.427607	-0.182803
GO:0098679~regulation of carbohydrate catabolic process by regulation of transcription from RNA polymerase II promoter	2.3779	-0.349023	-0.478139	-0.133556	-0.427607	-0.182803
GO:1904016~response to Thyroglobulin triiodothyronine	2.3779	-0.349023	-0.478139	-0.133556	-0.427607	-0.182803
GO:1904017~cellular response to Thyroglobulin triiodothyronine	2.3779	-0.349023	-0.478139	-0.133556	-0.427607	-0.182803
GO:0051569~regulation of histone H3-K4 methylation	2.55602	-0.349023	-0.478139	-0.133556	2.56614	-0.182803
GO:0042273~ribosomal large subunit biogenesis	2.57608	-0.349023	-0.478139	1.29531	0.199696	-0.182803
GO:0006043~glucosamine catabolic process	2.64782	-0.349023	-0.478139	-0.133556	-0.427607	-0.182803
GO:0009106~lipoate metabolic process	2.64782	-0.349023	-0.478139	-0.133556	-0.427607	-0.182803
GO:0034087~establishment of mitotic sister chromatid cohesion	2.64782	-0.349023	-0.478139	-0.133556	-0.427607	-0.182803
GO:0034970~histone H3-R2 methylation	2.64782	-0.349023	-0.478139	-0.133556	-0.427607	-0.182803
GO:0035261~external genitalia morphogenesis	2.64782	-0.349023	-0.478139	-0.133556	-0.427607	-0.182803
GO:0045004~DNA replication proofreading	2.64782	-0.349023	-0.478139	-0.133556	-0.427607	-0.182803
GO:0046370~fructose biosynthetic process	2.64782	-0.349023	-0.478139	-0.133556	-0.427607	-0.182803
GO:0072368~regulation of lipid transport by negative regulation of transcription from RNA polymerase II promoter	2.64782	-0.349023	-0.478139	-0.133556	-0.427607	-0.182803
GO:0097498~endothelial tube lumen extension	2.64782	-0.349023	-0.478139	-0.133556	-0.427607	-0.182803
GO:1904744~positive regulation of telomeric DNA binding	2.64782	-0.349023	-0.478139	-0.133556	-0.427607	-0.182803
GO:0060716~labyrinthine layer blood vessel development	2.7412	-0.349023	-0.478139	-0.133556	0.920459	-0.182803
GO:0006720~isoprenoid metabolic process	2.80923	-0.349023	-0.478139	-0.133556	2.77377	-0.182803
GO:0042474~middle ear morphogenesis	2.84563	-0.349023	-0.478139	-0.133556	-0.427607	-0.182803
GO:0070734~histone H3-K27 methylation	2.95982	-0.349023	-0.478139	-0.133556	1.03346	-0.182803
GO:0051043~regulation of membrane protein ectodomain proteolysis	2.95982	-0.349023	-0.478139	-0.133556	-0.427607	-0.182803
GO:0006541~glutamine metabolic process	3.02115	-0.349023	-0.478139	-0.133556	-0.427607	-0.182803
GO:0001510~RNA methylation	3.08149	-0.349023	-0.478139	-0.133556	0.357121	-0.182803
GO:0006120~mitochondrial electron transport, NADH to ubiquinone	3.08568	-0.349023	-0.478139	-0.133556	-0.427607	-0.182803
GO:0033488~cholesterol biosynthetic process via 24,25-dihydrolanosterol	3.11065	-0.349023	-0.478139	-0.133556	3.24879	-0.182803
GO:0009107~lipoate biosynthetic process	3.11065	-0.349023	-0.478139	-0.133556	-0.427607	-0.182803
GO:0061780~mitotic cohesin loading	3.11065	-0.349023	-0.478139	-0.133556	-0.427607	-0.182803
GO:0070550~rDNA condensation	3.11065	-0.349023	-0.478139	-0.133556	-0.427607	-0.182803
GO:0072362~regulation of glycolytic process by negative regulation of transcription from RNA polymerase II promoter	3.11065	-0.349023	-0.478139	-0.133556	-0.427607	-0.182803
GO:0120187~positive regulation of protein localization to chromatin	3.11065	-0.349023	-0.478139	-0.133556	-0.427607	-0.182803
GO:1905309~positive regulation of cohesin loading	3.11065	-0.349023	-0.478139	-0.133556	-0.427607	-0.182803
GO:1905405~regulation of mitotic cohesin loading	3.11065	-0.349023	-0.478139	-0.133556	-0.427607	-0.182803
GO:1905406~positive regulation of mitotic cohesin loading	3.11065	-0.349023	-0.478139	-0.133556	-0.427607	-0.182803
GO:0016114~terpenoid biosynthetic process	3.47043	-0.349023	-0.478139	-0.133556	1.29755	-0.182803
GO:0003159~morphogenesis of an endothelium	3.47043	-0.349023	-0.478139	-0.133556	-0.427607	-0.182803
GO:0030575~nuclear body organization	3.47043	-0.349023	-0.478139	-0.133556	-0.427607	-0.182803
GO:0051044~positive regulation of membrane protein ectodomain proteolysis	3.47043	-0.349023	-0.478139	-0.133556	-0.427607	-0.182803
GO:0061154~endothelial tube morphogenesis	3.47043	-0.349023	-0.478139	-0.133556	-0.427607	-0.182803
GO:0016126~sterol biosynthetic process	3.47991	-0.349023	-0.478139	-0.133556	5.37463	-0.182803
GO:0048701~embryonic cranial skeleton morphogenesis	3.51769	-0.349023	-0.478139	-0.133556	-0.427607	-0.182803
GO:0090069~regulation of ribosome biogenesis	3.5638	-0.349023	-0.478139	-0.133556	-0.427607	-0.182803
GO:1902570~protein localization to nucleolus	3.5638	-0.349023	-0.478139	-0.133556	-0.427607	-0.182803
GO:0006271~DNA strand elongation involved in DNA replication	3.66457	-0.349023	-0.478139	-0.133556	-0.427607	-0.182803
GO:1902653~secondary alcohol biosynthetic process	3.76328	-0.349023	-0.478139	-0.133556	5.79553	-0.182803
GO:0006047~UDP-N-acetylglucosamine metabolic process	3.774	-0.349023	-0.478139	-0.133556	-0.427607	-0.182803
GO:2000232~regulation of rRNA processing	3.774	-0.349023	-0.478139	-0.133556	-0.427607	-0.182803
GO:0006695~cholesterol biosynthetic process	3.80776	-0.349023	-0.478139	-0.133556	5.86162	-0.182803
GO:0000394~RNA splicing, via endonucleolytic cleavage and ligation	3.89366	-0.349023	-0.478139	-0.133556	-0.427607	-0.182803
GO:0006054~N-acetylneuraminate metabolic process	3.89366	-0.349023	-0.478139	-0.133556	-0.427607	-0.182803
GO:0006388~tRNA splicing, via endonucleolytic cleavage and ligation	4.02563	-0.349023	-0.478139	-0.133556	-0.427607	-0.182803
GO:0015937~coenzyme A biosynthetic process	4.02563	-0.349023	-0.478139	-0.133556	-0.427607	-0.182803
GO:0060136~embryonic process involved in female pregnancy	4.17266	-0.349023	-0.478139	-0.133556	-0.427607	-0.182803
GO:1904749~regulation of protein localization to nucleolus	4.33859	-0.349023	-0.478139	-0.133556	-0.427607	-0.182803
GO:0008299~isoprenoid biosynthetic process	4.45039	-0.349023	-0.478139	-0.133556	4.55116	-0.182803
GO:1904751~positive regulation of protein localization to nucleolus	4.75192	-0.349023	-0.478139	-0.133556	-0.427607	-0.182803
GO:0045338~farnesyl diphosphate metabolic process	5.36114	-0.349023	-0.478139	-0.133556	2.23996	-0.182803
GO:0045337~farnesyl diphosphate biosynthetic process	5.82333	-0.349023	-0.478139	-0.133556	2.4484	-0.182803
GO:0015936~coenzyme A metabolic process	6.08667	-0.349023	-0.478139	-0.133556	1.34574	-0.182803

## Sheet: KEGG Pathways
Z-scores for the Functional Annotation, KEGG Pathways. Values highlighted in grey represent categories with a pvalue cut-off threshold of 0.05 and z-score cut-off threshold of 1.2.
The protein quantification data was divided into four quantiles according to the normalized SILAC H/L ratio to perform clustering analysis.
Q1 represents log2 ratio ranges less than −1. Q4 represents log2 ratio ranges greater than 1.
Term	DFO24hrQ1	DFO24hrQ4	DFO6hrQ1	DFO6hrQ4	Hypoxia6hrQ1	Hypoxia6hrQ4
01040~Biosynthesis of unsaturated fatty acids	1.96145	-0.410214	1.51631	-0.240387	1.24871	4.4084
04144~Endocytosis	0.0247038	1.59297	-0.265959	-0.240387	0.142753	7.90702
00592~alpha-Linolenic acid metabolism	0.703176	-0.410214	1.74472	-0.240387	1.4585	4.71085
04130~SNARE interactions in vesicular transport	-0.401617	-0.410214	-0.546449	-0.240387	0.942081	3.95436
01100~Metabolic pathways	9.21503	1.83087	1.01113	1.37524	3.30439	0.715637
00900~Terpenoid backbone biosynthesis	4.54936	-0.410214	-0.546449	-0.240387	8.39631	-0.257101
04120~Ubiquitin mediated proteolysis	0.346557	0.704679	-0.546449	-0.133497	3.22306	-0.257101
03013~RNA transport	0.222334	0.542469	-0.104772	-0.147761	2.68901	1.93828
04142~Lysosome	1.19837	-0.410214	-0.546449	-0.240387	3.66164	-0.257101
00100~Steroid biosynthesis	0.756694	-0.410214	-0.546449	-0.240387	4.32993	-0.257101
00983~Drug metabolism - other enzymes	-0.401617	1.65864	-0.546449	4.13453	0.498506	-0.257101
00860~Porphyrin and chlorophyll metabolism	0.363078	-0.410214	1.05039	4.67088	0.824388	-0.257101
00514~Other types of O-glycan biosynthesis	-0.401617	-0.410214	-0.546449	4.56883	0.761756	-0.257101
00053~Ascorbate and aldarate metabolism	-0.401617	-0.410214	-0.546449	5.37178	-0.472664	-0.257101
00040~Pentose and glucuronate interconversions	-0.401617	-0.410214	-0.546449	5.04146	-0.472664	-0.257101
00500~Starch and sucrose metabolism	-0.401617	-0.410214	0.93777	4.50527	-0.472664	-0.257101
00980~Metabolism of xenobiotics by cytochrome P450	-0.401617	-0.410214	-0.546449	4.29812	-0.472664	-0.257101
00140~Steroid hormone biosynthesis	-0.401617	-0.410214	-0.546449	4.22943	-0.472664	-0.257101
00982~Drug metabolism - cytochrome P450	-0.401617	-0.410214	-0.546449	4.12266	-0.472664	-0.257101
00830~Retinol metabolism	-0.401617	-0.410214	-0.546449	3.78076	-0.472664	-0.257101
00330~Arginine and proline metabolism	1.18278	4.84877	2.76134	-0.240387	0.570287	-0.257101
04512~ECM-receptor interaction	-0.401617	1.21979	6.08816	-0.240387	-0.472664	-0.257101
00270~Cysteine and methionine metabolism	0.375035	-0.410214	3.41799	-0.240387	0.846504	-0.257101
04510~Focal adhesion	-0.401617	-0.410214	2.92334	-0.240387	0.244484	-0.257101
00970~Aminoacyl-tRNA biosynthesis	-0.401617	-0.410214	4.69292	-0.240387	-0.472664	-0.257101
04320~Dorso-ventral axis formation	-0.401617	-0.410214	4.62428	-0.240387	-0.472664	-0.257101
00130~Ubiquinone and other terpenoid-quinone biosynthesis	-0.401617	-0.410214	2.85586	-0.240387	-0.472664	-0.257101
03022~Basal transcription factors	-0.401617	5.89314	1.1527	-0.240387	-0.472664	-0.257101
03440~Homologous recombination	1.88107	2.62869	-0.546449	-0.240387	-0.472664	-0.257101
05016~Huntington disease	2.13139	0.415737	-0.184262	-0.159009	0.314471	-0.257101
03030~DNA replication	3.03765	-0.410214	1.18028	-0.240387	-0.472664	-0.257101
00190~Oxidative phosphorylation	2.84086	-0.410214	-0.546449	-0.240387	-0.086451	-0.257101
05012~Parkinson disease	2.82378	-0.410214	-0.546449	-0.240387	-0.0904207	-0.257101
00520~Amino sugar and nucleotide sugar metabolism	2.54475	-0.410214	0.876912	-0.240387	0.668135	-0.257101
00770~Pantothenate and CoA biosynthesis	2.50695	-0.410214	-0.546449	-0.240387	-0.472664	-0.257101
05010~Alzheimer disease	2.25336	-0.410214	0.666802	-0.240387	0.378778	-0.257101
03430~Mismatch repair	2.09605	-0.410214	-0.546449	-0.240387	-0.472664	-0.257101
00630~Glyoxylate and dicarboxylate metabolism	-0.401617	3.08104	-0.546449	-0.240387	1.50732	-0.257101
05146~Amoebiasis	-0.401617	2.98253	1.34383	-0.240387	-0.472664	-0.257101
04270~Vascular smooth muscle contraction	-0.401617	2.8472	-0.546449	-0.240387	0.86877	-0.257101
03040~Spliceosome	-0.401617	2.66885	0.0313449	-0.240387	-0.0658531	-0.257101
00030~Pentose phosphate pathway	-0.401617	2.58232	-0.546449	0.026869	-0.472664	-0.257101
05216~Thyroid cancer	-0.401617	2.49461	-0.546449	-0.240387	-0.472664	-0.257101
00640~Propanoate metabolism	-0.401617	2.37405	-0.546449	-0.240387	-0.472664	-0.257101
04146~Peroxisome	-0.401617	1.30203	0.421495	-0.240387	1.53795	2.85568
03015~mRNA surveillance pathway	-0.401617	1.14407	1.7503	-0.240387	1.31074	2.67353
04310~Wnt signaling pathway	-0.401617	0.609457	-0.061496	-0.240387	-0.141268	2.02469
00240~Pyrimidine metabolism	0.625315	-0.410214	1.61914	-0.102378	1.19507	2.57853
03320~PPAR signaling pathway	0.0565062	-0.410214	0.421495	-0.240387	0.265153	2.85568
04114~Oocyte meiosis	-0.072738	-0.410214	0.154564	-0.11395	0.0365951	2.41969
04010~MAPK signaling pathway	-0.313914	-0.410214	-0.351346	-0.240387	2.27514	-0.257101
00071~Fatty acid degradation	-0.401617	-0.410214	-0.546449	-0.240387	-0.472664	3.53113
00480~Glutathione metabolism	-0.401617	-0.410214	0.767548	-0.0422832	0.570287	3.37426
04622~RIG-I-like receptor signaling pathway	-0.401617	-0.410214	0.547954	-0.240387	-0.472664	3.04985
00062~Fatty acid elongation	-0.401617	-0.410214	-0.546449	-0.240387	2.35445	-0.257101
04150~mTOR signaling pathway	-0.401617	-0.410214	-0.546449	-0.240387	2.251	-0.257101
00740~Riboflavin metabolism	-0.401617	-0.410214	-0.546449	-0.240387	2.03828	-0.257101
00920~Sulfur metabolism	-0.401617	-0.410214	2.47338	-0.240387	-0.472664	-0.257101

## Sheet: Molecular Functions
Z-scores for the Functional Annotation, Molecular Functions. Values highlighted in grey represent categories with a pvalue cut-off threshold of 0.05 and z-score cut-off threshold of 1.2.
The protein quantification data was divided into four quantiles according to the normalized SILAC H/L ratio to perform clustering analysis.
Q1 represents log2 ratio ranges less than −1. Q4 represents log2 ratio ranges greater than 1.
Term	DFO24hrQ1	DFO24hrQ4	DFO6hrQ1	DFO6hrQ4	Hypoxia6hrQ1	Hypoxia6hrQ4
GO:0005515~protein binding	7.08726	1.85358	9.37689	1.48022	13.1202	7.02023
GO:0005488~binding	14.4032	3.70961	10.4817	0.935834	10.9764	7.53448
GO:0019904~protein domain specific binding	1.70736	0.224253	1.07	-0.0593266	3.05359	4.34302
GO:0042393~histone binding	0.295736	0.527059	-0.0929103	0.314618	2.47311	5.32936
GO:0071207~histone pre-mRNA stem-loop binding	-0.335751	-0.244094	-0.346169	2.53742	-0.334411	8.61917
GO:0008252~nucleotidase activity	-0.335751	-0.244094	-0.346169	1.61844	-0.334411	5.98697
GO:0016791~phosphatase activity	-0.180674	-0.244094	0.295631	1.79721	0.60021	4.92129
GO:0008289~lipid binding	-0.0220424	0.303548	-0.280652	1.7826	0.0789404	4.66162
GO:0016788~hydrolase activity, acting on ester bonds	0.542786	-0.0937006	0.054249	1.76183	1.60047	4.62235
GO:0005504~fatty acid binding	-0.335751	-0.244094	-0.346169	2.56598	-0.334411	4.2879
GO:0042578~phosphoric ester hydrolase activity	-0.0145025	-0.244094	0.062647	1.434	0.262233	4.18051
GO:1990175~EH domain binding	-0.335751	4.71831	3.15454	-0.153772	-0.334411	8.61917
GO:0008134~transcription factor binding	5.18327	1.91294	2.11237	0.247773	0.135627	4.83439
GO:0072542~protein phosphatase activator activity	-0.335751	-0.244094	1.99683	-0.153772	-0.334411	6.50288
GO:0035615~clathrin adaptor activity	-0.335751	3.31271	-0.346169	-0.153772	-0.334411	6.50288
GO:0098748~endocytic adaptor activity	-0.335751	3.31271	-0.346169	-0.153772	-0.334411	6.50288
GO:0016725~oxidoreductase activity, acting on CH or CH2 groups	-0.335751	2.83958	-0.346169	-0.153772	-0.334411	5.78649
GO:0047485~protein N-terminus binding	1.77335	0.947645	-0.346169	-0.153772	0.746622	11.4815
GO:0008934~inositol monophosphate 1-phosphatase activity	2.13375	-0.244094	-0.346169	-0.153772	-0.334411	7.64309
GO:0052832~inositol monophosphate 3-phosphatase activity	2.13375	-0.244094	-0.346169	-0.153772	-0.334411	7.64309
GO:0052833~inositol monophosphate 4-phosphatase activity	2.13375	-0.244094	-0.346169	-0.153772	-0.334411	7.64309
GO:0052834~inositol monophosphate phosphatase activity	2.13375	-0.244094	-0.346169	-0.153772	-0.334411	7.64309
GO:0008441~3'(2'),5'-bisphosphate nucleotidase activity	-0.335751	-0.244094	-0.346169	-0.153772	-0.334411	8.61917
GO:0002039~p53 binding	1.49053	1.46775	-0.346169	-0.153772	1.46561	8.56045
GO:0016401~palmitoyl-CoA oxidase activity	-0.335751	-0.244094	-0.346169	-0.153772	-0.334411	8.04809
GO:0004748~ribonucleoside-diphosphate reductase activity, thioredoxin disulfide as acceptor	-0.335751	-0.244094	-0.346169	-0.153772	-0.334411	8.04809
GO:0016728~oxidoreductase activity, acting on CH or CH2 groups, disulfide as acceptor	-0.335751	-0.244094	-0.346169	-0.153772	-0.334411	8.04809
GO:0061731~ribonucleoside-diphosphate reductase activity	-0.335751	-0.244094	-0.346169	-0.153772	-0.334411	8.04809
GO:0001134~transcription regulator recruiting activity	-0.335751	-0.244094	-0.346169	-0.153772	-0.334411	7.3291
GO:0003997~acyl-CoA oxidase activity	-0.335751	-0.244094	-0.346169	-0.153772	-0.334411	7.07266
GO:0016634~oxidoreductase activity, acting on the CH-CH group of donors, oxygen as acceptor	-0.335751	-0.244094	-0.346169	-0.153772	-0.334411	6.50288
GO:0019211~phosphatase activator activity	-0.335751	-0.244094	1.84467	-0.153772	-0.334411	6.22123
GO:0140030~modification-dependent protein binding	1.25938	0.695165	1.61834	0.406878	1.1559	5.94996
GO:0070577~lysine-acetylated histone binding	-0.335751	-0.244094	-0.346169	-0.153772	-0.334411	5.69614
GO:0140033~acetylation-dependent protein binding	-0.335751	-0.244094	-0.346169	-0.153772	-0.334411	5.69614
GO:0052745~inositol phosphate phosphatase activity	1.10791	-0.244094	1.39784	-0.153772	-0.334411	5.3841
GO:0008139~nuclear localization sequence binding	-0.335751	-0.244094	1.36194	-0.153772	-0.334411	5.31595
GO:0000175~3'-5'-exoribonuclease activity	-0.335751	-0.244094	-0.346169	1.28276	-0.334411	5.01804
GO:0016896~exoribonuclease activity, producing 5'-phosphomonoesters	-0.335751	-0.244094	-0.346169	1.24718	-0.334411	4.91485
GO:0004532~exoribonuclease activity	-0.335751	-0.244094	-0.346169	1.23036	-0.334411	4.86601
GO:0005484~SNAP receptor activity	-0.335751	-0.244094	-0.346169	-0.153772	-0.334411	4.72916
GO:0036002~pre-mRNA binding	-0.335751	-0.244094	-0.346169	1.1686	-0.334411	4.68641
GO:0097718~disordered domain specific binding	-0.335751	-0.244094	1.01388	1.15437	-0.334411	4.64497
GO:0071949~FAD binding	-0.335751	2.09257	-0.346169	-0.153772	-0.334411	4.64497
GO:0005048~signal sequence binding	-0.335751	-0.244094	0.882661	-0.153772	-0.334411	4.38553
GO:0003743~translation initiation factor activity	-0.335751	1.8033	-0.346169	-0.153772	0.587962	4.19684
GO:0008408~3'-5' exonuclease activity	0.597237	-0.244094	-0.346169	1.00111	-0.334411	4.19684
GO:0016796~exonuclease activity, active with either ribo- or deoxyribonucleic acids and producing 5'-phosphomonoesters	0.573541	-0.244094	-0.346169	0.981548	-0.334411	4.13937
GO:0030276~clathrin binding	-0.335751	1.71406	0.720337	-0.153772	-0.334411	4.05752
GO:0043167~ion binding	3.49576	1.29311	3.95428	1.61661	3.27775	1.75742
GO:0019899~enzyme binding	1.37978	1.16574	5.81963	3.98246	5.34075	-0.0459667
GO:0097159~organic cyclic compound binding	6.16876	4.68014	1.98501	1.52896	5.93659	2.045
GO:0036094~small molecule binding	1.83475	7.67617	-0.169296	3.15136	3.79626	0.339169
GO:0043168~anion binding	1.25171	4.62149	0.154197	3.24826	4.16529	0.228667
GO:0003824~catalytic activity	8.56774	1.29906	0.710164	8.55393	11.404	2.3129
GO:0140098~catalytic activity, acting on RNA	4.50041	-0.244094	1.38279	1.54446	2.34415	1.65833
GO:0016740~transferase activity	6.35172	0.0983543	0.0188664	6.23622	4.36036	0.402444
GO:0042802~identical protein binding	1.36384	0.786072	0.754302	2.41826	3.63179	3.0686
GO:0016787~hydrolase activity	0.669104	0.187374	0.279339	2.90235	3.25141	1.93741
GO:0017111~nucleoside-triphosphatase activity	0.724522	0.207445	-0.210409	1.57827	3.62579	-0.190492
GO:0016462~pyrophosphatase activity	0.59783	0.15891	-0.0899962	2.11184	3.27393	-0.190492
GO:0016817~hydrolase activity, acting on acid anhydrides	0.590708	0.156179	-0.0927391	2.10391	3.25387	-0.190492
GO:0016818~hydrolase activity, acting on acid anhydrides, in phosphorus-containing anhydrides	0.590708	0.156179	-0.0927391	2.10391	3.25387	-0.190492
GO:1901363~heterocyclic compound binding	6.5172	4.90955	2.18352	0.499279	6.3194	2.14543
GO:0003676~nucleic acid binding	4.3472	1.4908	3.06021	0.0424107	2.53233	2.30405
GO:0004014~adenosylmethionine decarboxylase activity	6.41602	-0.244094	7.73803	-0.153772	6.82389	-0.190492
GO:0019810~putrescine binding	6.41602	-0.244094	7.73803	-0.153772	6.82389	-0.190492
GO:0019808~polyamine binding	4.64918	-0.244094	5.63776	-0.153772	4.89246	-0.190492
GO:0003682~chromatin binding	5.4278	0.536242	2.84497	0.0103484	2.52877	-0.190492
GO:0016831~carboxy-lyase activity	4.17985	-0.244094	2.8937	-0.153772	2.3822	-0.190492
GO:0004768~stearoyl-CoA 9-desaturase activity	1.8715	-0.244094	2.30651	-0.153772	1.96817	-0.190492
GO:0016215~acyl-CoA desaturase activity	4.43092	-0.244094	2.18847	-0.153772	1.85992	-0.190492
GO:0016830~carbon-carbon lyase activity	5.17209	-0.244094	4.18858	-0.153772	1.84678	-0.190492
GO:0003677~DNA binding	0.966125	0.573921	2.23753	-0.0596581	2.41062	1.44188
GO:0033882~choloyl-CoA hydrolase activity	-0.335751	-0.244094	3.69289	-0.153772	3.24244	-0.190492
GO:0004915~interleukin-6 receptor activity	-0.335751	-0.244094	3.15454	-0.153772	2.74721	-0.190492
GO:0004923~leukemia inhibitory factor receptor activity	-0.335751	-0.244094	3.15454	-0.153772	2.74721	-0.190492
GO:0019981~interleukin-6 binding	-0.335751	-0.244094	3.15454	-0.153772	2.74721	-0.190492
GO:0052815~medium-chain acyl-CoA hydrolase activity	-0.335751	-0.244094	3.15454	-0.153772	2.74721	-0.190492
GO:0004921~interleukin-11 receptor activity	-0.335751	-0.244094	2.84052	-0.153772	2.45853	-0.190492
GO:0004924~oncostatin-M receptor activity	-0.335751	-0.244094	2.84052	-0.153772	2.45853	-0.190492
GO:0019970~interleukin-11 binding	-0.335751	-0.244094	2.84052	-0.153772	2.45853	-0.190492
GO:0004897~ciliary neurotrophic factor receptor activity	-0.335751	-0.244094	2.44652	-0.153772	2.09664	-0.190492
GO:0005127~ciliary neurotrophic factor receptor binding	-0.335751	-0.244094	2.30651	-0.153772	1.96817	-0.190492
GO:0005138~interleukin-6 receptor binding	-0.335751	-0.244094	2.18847	-0.153772	1.85992	-0.190492
GO:0000166~nucleotide binding	2.53222	4.91629	-0.177011	1.21186	5.70616	0.555072
GO:1901265~nucleoside phosphate binding	2.53222	4.91629	-0.177011	1.21186	5.70616	0.555072
GO:0035639~purine ribonucleoside triphosphate binding	1.80031	3.16122	-0.116666	1.16508	6.3872	0.0931295
GO:0032555~purine ribonucleotide binding	1.99739	2.94195	-0.157745	1.07848	5.90492	0.0704787
GO:0017076~purine nucleotide binding	1.96045	2.90682	-0.163923	1.06462	6.49655	0.0668932
GO:0032553~ribonucleotide binding	1.9513	2.89809	-0.16544	1.06118	5.80857	0.066005
GO:0097367~carbohydrate derivative binding	1.88466	2.8746	1.66767	1.12587	4.14173	-0.00850736
GO:0016421~CoA carboxylase activity	1.8715	3.69032	-0.346169	-0.153772	1.96817	-0.190492
GO:0005524~ATP binding	0.0446902	4.32203	-0.166843	0.710768	6.56179	0.220263
GO:0032559~adenyl ribonucleotide binding	0.162607	4.06379	-0.198691	0.649413	6.08921	0.191006
GO:0030554~adenyl nucleotide binding	0.149823	4.01966	-0.203777	0.639004	6.73357	0.186059
GO:0008144~drug binding	-0.0232738	3.35898	-0.267661	1.2433	5.45118	0.113955
GO:0003712~transcription coregulator activity	3.95975	0.104499	-0.0987168	-0.153772	2.76627	1.25566
GO:0016772~transferase activity, transferring phosphorus-containing groups	1.70742	0.571607	-0.139891	0.409378	2.89317	0.534399
GO:0000287~magnesium ion binding	2.05796	0.647304	1.5025	-0.153772	4.09725	-0.190492
GO:0018024~histone-lysine N-methyltransferase activity	2.14159	-0.244094	-0.346169	-0.153772	3.93917	-0.190492
GO:0008757~S-adenosylmethionine-dependent methyltransferase activity	3.90943	-0.244094	0.112725	-0.153772	3.8125	-0.190492
GO:0042054~histone methyltransferase activity	3.33738	-0.244094	-0.346169	-0.153772	3.3659	-0.190492
GO:0016278~lysine N-methyltransferase activity	1.80034	-0.244094	-0.346169	-0.153772	3.3659	-0.190492
GO:0016279~protein-lysine N-methyltransferase activity	1.80034	-0.244094	-0.346169	-0.153772	3.3659	-0.190492
GO:0008398~sterol 14-demethylase activity	3.03767	-0.244094	-0.346169	-0.153772	3.24244	-0.190492
GO:0008168~methyltransferase activity	4.17925	-0.244094	-0.0328216	-0.153772	2.88796	-0.190492
GO:0004161~dimethylallyltranstransferase activity	2.58476	-0.244094	-0.346169	-0.153772	2.74721	-0.190492
GO:0004337~geranyltranstransferase activity	2.58476	-0.244094	-0.346169	-0.153772	2.74721	-0.190492
GO:0004485~methylcrotonoyl-CoA carboxylase activity	2.58476	-0.244094	-0.346169	-0.153772	2.74721	-0.190492
GO:0016741~transferase activity, transferring one-carbon groups	3.97842	-0.244094	-0.0579005	-0.153772	2.7179	-0.190492
GO:0008276~protein methyltransferase activity	2.54522	-0.244094	-0.346169	-0.153772	2.51431	-0.190492
GO:0004452~isopentenyl-diphosphate delta-isomerase activity	2.32061	-0.244094	-0.346169	-0.153772	2.45853	-0.190492
GO:0008170~N-methyltransferase activity	3.87148	-0.244094	-0.346169	-0.153772	2.42463	-0.190492
GO:0032182~ubiquitin-like protein binding	2.40136	-0.244094	1.53306	-0.153772	2.36052	-0.190492
GO:0046976~histone methyltransferase activity (H3-K27 specific)	4.43092	-0.244094	-0.346169	-0.153772	1.85992	-0.190492
GO:0016779~nucleotidyltransferase activity	3.0837	-0.244094	0.205194	0.575125	1.81937	-0.190492
GO:0035064~methylated histone binding	0.16819	1.10634	-0.346169	0.629368	2.03994	3.08813
GO:0140034~methylation-dependent protein binding	0.16819	1.10634	-0.346169	0.629368	2.03994	3.08813
GO:0140096~catalytic activity, acting on a protein	0.0961608	0.820768	-0.342691	0.393173	4.16736	2.43676
GO:0003713~transcription coactivator activity	1.42632	0.426528	-0.146604	-0.153772	4.03825	1.91145
GO:0004842~ubiquitin-protein transferase activity	1.31582	0.181493	-0.346169	-0.153772	2.51846	1.4245
GO:0019787~ubiquitin-like protein transferase activity	1.21028	0.154596	-0.267845	-0.153772	2.34657	1.36669
GO:0008017~microtubule binding	-0.335751	0.502947	-0.106147	1.03252	4.49951	-0.190492
GO:1990763~arrestin family protein binding	-0.335751	-0.244094	-0.346169	-0.153772	4.27358	-0.190492
GO:0042162~telomeric DNA binding	-0.335751	-0.244094	-0.346169	-0.153772	4.21688	-0.190492
GO:0003777~microtubule motor activity	-0.335751	-0.244094	-0.346169	0.744043	3.97768	-0.190492
GO:0043522~leucine zipper domain binding	1.48325	-0.244094	-0.346169	-0.153772	3.97575	-0.190492
GO:0016887~ATPase activity	-0.280235	0.90457	-0.273322	0.0961763	3.91374	-0.190492
GO:0042800~histone methyltransferase activity (H3-K4 specific)	-0.335751	-0.244094	-0.346169	-0.153772	3.62391	-0.190492
GO:1990939~ATP-dependent microtubule motor activity	-0.335751	-0.244094	-0.346169	-0.153772	3.60857	-0.190492
GO:0010314~phosphatidylinositol-5-phosphate binding	-0.335751	-0.244094	1.61144	-0.153772	3.52439	-0.190492
GO:0016290~palmitoyl-CoA hydrolase activity	-0.335751	-0.244094	1.51814	-0.153772	3.3451	-0.190492
GO:0030275~LRR domain binding	1.20892	-0.244094	-0.346169	-0.153772	3.3451	-0.190492
GO:0070182~DNA polymerase binding	-0.335751	-0.244094	-0.346169	-0.153772	3.26376	-0.190492
GO:0017049~GTP-Rho binding	-0.335751	-0.244094	-0.346169	-0.153772	3.26376	-0.190492
GO:0004496~mevalonate kinase activity	-0.335751	-0.244094	-0.346169	-0.153772	3.24244	-0.190492
GO:0031859~platelet activating factor receptor binding	-0.335751	-0.244094	-0.346169	-0.153772	3.24244	-0.190492
GO:0047012~sterol-4-alpha-carboxylate 3-dehydrogenase (decarboxylating) activity	-0.335751	-0.244094	-0.346169	-0.153772	3.24244	-0.190492
GO:0061501~cyclic-GMP-AMP synthase activity	-0.335751	-0.244094	-0.346169	-0.153772	3.24244	-0.190492
GO:0120147~Formylglycine-generating oxidase activity	-0.335751	-0.244094	-0.346169	-0.153772	3.24244	-0.190492
GO:0015631~tubulin binding	-0.232508	0.287889	-0.213392	0.764407	3.18743	-0.190492
GO:0051020~GTPase binding	-0.190841	0.680213	0.53656	0.440368	3.07322	-0.190492
GO:0042623~ATPase activity, coupled	-0.241392	0.262723	-0.224474	0.166873	3.03064	-0.190492
GO:0047617~acyl-CoA hydrolase activity	-0.335751	-0.244094	1.29528	-0.153772	2.91872	-0.190492
GO:0017124~SH3 domain binding	0.809606	-0.244094	1.06134	-0.153772	2.83409	-0.190492
GO:0016289~CoA hydrolase activity	-0.335751	-0.244094	1.23453	-0.153772	2.80281	-0.190492
GO:0043325~phosphatidylinositol-3,4-bisphosphate binding	-0.335751	-0.244094	-0.346169	-0.153772	2.80281	-0.190492
GO:0003774~motor activity	-0.335751	-0.244094	0.158104	0.537306	2.79689	-0.190492
GO:0031691~alpha-1A adrenergic receptor binding	-0.335751	-0.244094	-0.346169	-0.153772	2.74721	-0.190492
GO:0031692~alpha-1B adrenergic receptor binding	-0.335751	-0.244094	-0.346169	-0.153772	2.74721	-0.190492
GO:0031762~follicle-stimulating hormone receptor binding	-0.335751	-0.244094	-0.346169	-0.153772	2.74721	-0.190492
GO:0004103~choline kinase activity	-0.335751	-0.244094	-0.346169	-0.153772	2.74721	-0.190492
GO:0008574~ATP-dependent microtubule motor activity, plus-end-directed	-0.335751	-0.244094	-0.346169	-0.153772	2.69649	-0.190492
GO:0071889~14-3-3 protein binding	0.902072	2.26808	-0.346169	-0.153772	2.64649	-0.190492
GO:0070405~ammonium ion binding	1.33612	-0.244094	1.69226	-0.153772	2.58498	-0.190492
GO:0016422~mRNA (2'-O-methyladenosine-N6-)-methyltransferase activity	-0.335751	-0.244094	-0.346169	-0.153772	2.45853	-0.190492
GO:0031826~type 2A serotonin receptor binding	-0.335751	-0.244094	-0.346169	-0.153772	2.45853	-0.190492
GO:0070401~NADP+ binding	-0.335751	-0.244094	-0.346169	-0.153772	2.45853	-0.190492
GO:1903135~cupric ion binding	-0.335751	-0.244094	-0.346169	-0.153772	2.45853	-0.190492
GO:0016309~1-phosphatidylinositol-5-phosphate 4-kinase activity	-0.335751	-0.244094	-0.346169	-0.153772	2.45853	-0.190492
GO:0032947~protein-containing complex scaffold activity	-0.335751	1.28018	1.57852	0.722546	2.42463	-0.190492
GO:0070273~phosphatidylinositol-4-phosphate binding	-0.335751	-0.244094	1.03504	-0.153772	2.42253	-0.190492
GO:0052689~carboxylic ester hydrolase activity	-0.335751	0.808998	0.075745	0.468849	2.41337	-0.190492
GO:0044389~ubiquitin-like protein ligase binding	0.0436871	-0.244094	1.39588	-0.153772	2.36333	-0.190492
GO:0031267~small GTPase binding	-0.277754	0.148198	0.875021	0.101248	2.30549	-0.190492
GO:0051019~mitogen-activated protein kinase binding	0.751993	-0.244094	-0.346169	-0.153772	2.3053	-0.190492
GO:0004849~uridine kinase activity	-0.335751	-0.244094	-0.346169	-0.153772	2.25441	-0.190492
GO:0052650~NADP-retinol dehydrogenase activity	-0.335751	-0.244094	-0.346169	-0.153772	2.25441	-0.190492
GO:0070012~oligopeptidase activity	-0.335751	-0.244094	-0.346169	-0.153772	2.25441	-0.190492
GO:0004045~aminoacyl-tRNA hydrolase activity	-0.335751	-0.244094	-0.346169	-0.153772	2.25441	-0.190492
GO:0097200~cysteine-type endopeptidase activity involved in execution phase of apoptosis	-0.335751	-0.244094	-0.346169	-0.153772	2.25441	-0.190492
GO:0004305~ethanolamine kinase activity	-0.335751	-0.244094	-0.346169	-0.153772	2.25441	-0.190492
GO:0017048~Rho GTPase binding	-0.335751	0.756313	0.773175	-0.153772	2.25431	-0.190492
GO:0032266~phosphatidylinositol-3-phosphate binding	-0.335751	-0.244094	0.91745	-0.153772	2.19834	-0.190492
GO:0000403~Y-form DNA binding	-0.335751	-0.244094	-0.346169	-0.153772	2.09664	-0.190492
GO:0050692~DBD domain binding	-0.335751	-0.244094	-0.346169	-0.153772	2.09664	-0.190492
GO:0016790~thiolester hydrolase activity	-0.335751	-0.244094	0.833893	-0.153772	2.03888	-0.190492
GO:0019901~protein kinase binding	1.02649	4.13661	2.01064	1.82235	0.755079	-0.190492
GO:0019900~kinase binding	0.776874	3.68123	2.96654	1.62196	0.522794	-0.190492
GO:0031406~carboxylic acid binding	-0.106259	5.63107	-0.0579005	4.49334	-0.334411	2.20892
GO:0043177~organic acid binding	0.310224	5.39272	-0.0859747	4.33084	-0.334411	2.11979
GO:0004344~glucose dehydrogenase activity	-0.335751	5.3687	-0.346169	2.87933	-0.334411	-0.190492
GO:0047936~glucose 1-dehydrogenase [NAD(P)] activity	-0.335751	5.3687	-0.346169	2.87933	-0.334411	-0.190492
GO:0017057~6-phosphogluconolactonase activity	-0.335751	4.71831	-0.346169	2.53742	-0.334411	-0.190492
GO:0004345~glucose-6-phosphate dehydrogenase activity	-0.335751	4.33835	-0.346169	2.33763	-0.334411	-0.190492
GO:0051864~histone demethylase activity (H3-K36 specific)	-0.335751	3.21485	-0.346169	1.74649	-0.334411	-0.190492
GO:0032454~histone demethylase activity (H3-K9 specific)	-0.335751	3.04581	-0.346169	1.65746	-0.334411	-0.190492
GO:0004697~protein kinase C activity	-0.335751	2.83958	-0.346169	1.54878	-0.334411	-0.190492
GO:0033293~monocarboxylic acid binding	-0.335751	-0.244094	-0.346169	7.18261	-0.334411	3.6896
GO:0046983~protein dimerization activity	1.12329	0.10439	-0.0253455	3.51047	1.79764	1.14428
GO:0046982~protein heterodimerization activity	1.62833	0.000864936	-0.204393	5.04672	0.830231	1.0073
GO:0042803~protein homodimerization activity	0.485611	-0.152627	-0.132264	4.28421	1.33475	0.544043
GO:0005501~retinoid binding	-0.335751	-0.244094	-0.346169	2.87682	0.828747	-0.190492
GO:0019840~isoprenoid binding	-0.335751	-0.244094	-0.346169	2.70858	0.719521	-0.190492
GO:0008194~UDP-glycosyltransferase activity	0.0312347	-0.244094	-0.346169	19.7331	-0.00291385	-0.190492
GO:0016757~transferase activity, transferring glycosyl groups	0.715633	-0.244094	-0.149184	15.8009	-0.208699	-0.190492
GO:0004857~enzyme inhibitor activity	0.294574	1.05154	1.05424	2.17714	-0.280817	-0.190492
GO:0015020~glucuronosyltransferase activity	-0.335751	-0.244094	-0.346169	30.19	-0.334411	-0.190492
GO:0016758~transferase activity, transferring hexosyl groups	0.423987	-0.244094	-0.0306155	17.7829	-0.334411	-0.190492
GO:0005496~steroid binding	-0.335751	-0.244094	-0.346169	4.57721	-0.334411	-0.190492
GO:0005080~protein kinase C binding	0.442676	1.56026	-0.346169	3.81315	-0.334411	-0.190492
GO:0001972~retinoic acid binding	-0.335751	-0.244094	-0.346169	3.63229	-0.334411	-0.190492
GO:0047620~acylglycerol kinase activity	-0.335751	-0.244094	-0.346169	2.87933	-0.334411	-0.190492
GO:0001729~ceramide kinase activity	-0.335751	-0.244094	-0.346169	2.53742	-0.334411	-0.190492
GO:0047710~bis(5'-adenosyl)-triphosphatase activity	-0.335751	-0.244094	-0.346169	2.53742	-0.334411	-0.190492
GO:0051018~protein kinase A binding	-0.335751	1.73115	-0.346169	2.42328	-0.334411	-0.190492
GO:0070138~ubiquitin-like protein-specific isopeptidase activity	-0.335751	-0.244094	-0.346169	2.33763	-0.334411	-0.190492
GO:0070140~SUMO-specific isopeptidase activity	-0.335751	-0.244094	-0.346169	2.33763	-0.334411	-0.190492
GO:0001691~pseudophosphatase activity	-0.335751	-0.244094	-0.346169	2.33763	-0.334411	-0.190492
GO:0098519~nucleotide phosphatase activity, acting on free nucleotides	-0.335751	-0.244094	-0.346169	2.19603	-0.334411	-0.190492
GO:0070122~isopeptidase activity	-0.335751	-0.244094	-0.346169	2.08632	-0.334411	-0.190492
GO:0070137~ubiquitin-like protein-specific endopeptidase activity	-0.335751	-0.244094	-0.346169	2.08632	-0.334411	-0.190492
GO:0070139~SUMO-specific endopeptidase activity	-0.335751	-0.244094	-0.346169	2.08632	-0.334411	-0.190492
GO:0043546~molybdopterin cofactor binding	-0.335751	3.69032	2.30651	-0.153772	-0.334411	-0.190492
GO:0044212~transcription regulatory region DNA binding	1.67973	-0.156869	2.88158	-0.0854703	0.230572	1.9044
GO:0001067~regulatory region nucleic acid binding	1.66408	-0.157837	2.85917	-0.0861262	0.223562	1.89544
GO:0046872~metal ion binding	2.4231	0.360943	4.34727	-0.0924296	1.08235	1.86549
GO:0043169~cation binding	2.92493	0.298934	5.07005	-0.100579	1.6932	1.75828
GO:0008047~enzyme activator activity	2.38795	-0.244094	2.16525	-0.153772	0.0439761	1.28093
GO:0140110~transcription regulator activity	2.09626	0.515256	2.20473	-0.0381342	1.13625	1.19811
GO:0030234~enzyme regulator activity	3.95254	0.0818419	2.09341	0.783406	-0.165191	0.502762
GO:0016717~oxidoreductase activity, acting on paired donors, with oxidation of a pair of donors resulting in the reduction of molecular oxygen to two molecules of water	4.24467	-0.244094	2.08651	-0.153772	1.76648	-0.190492
GO:0140101~catalytic activity, acting on a tRNA	3.2858	-0.244094	2.55158	-0.153772	0.918739	-0.190492
GO:0030544~Hsp70 protein binding	2.0249	-0.244094	2.51464	-0.153772	0.628324	-0.190492
GO:0000978~RNA polymerase II proximal promoter sequence-specific DNA binding	1.76428	-0.244094	5.0254	0.0262773	0.143814	-0.190492
GO:0000987~proximal promoter sequence-specific DNA binding	1.69506	-0.244094	4.88711	0.0201587	0.118207	-0.190492
GO:0000977~RNA polymerase II regulatory region sequence-specific DNA binding	1.79994	-0.244094	3.08098	-0.054299	-0.158612	-0.190492
GO:0001012~RNA polymerase II regulatory region DNA binding	2.34326	-0.244094	3.02961	-0.0562477	-0.16474	-0.190492
GO:0008199~ferric iron binding	3.15549	-0.244094	6.60927	-0.153772	-0.334411	-0.190492
GO:0008198~ferrous iron binding	4.23766	-0.244094	5.17564	-0.153772	-0.334411	-0.190492
GO:0031593~polyubiquitin modification-dependent protein binding	1.87016	-0.244094	4.23267	-0.153772	-0.334411	-0.190492
GO:0004474~malate synthase activity	3.03767	-0.244094	3.69289	-0.153772	-0.334411	-0.190492
GO:0008808~cardiolipin synthase activity	3.03767	-0.244094	3.69289	-0.153772	-0.334411	-0.190492
GO:0030572~phosphatidyltransferase activity	3.03767	-0.244094	3.69289	-0.153772	-0.334411	-0.190492
GO:0047777~(3S)-citramalyl-CoA lyase activity	3.03767	-0.244094	3.69289	-0.153772	-0.334411	-0.190492
GO:0008607~phosphorylase kinase regulator activity	2.13375	-0.244094	2.61836	-0.153772	-0.334411	-0.190492
GO:0016833~oxo-acid-lyase activity	1.98923	-0.244094	2.44652	-0.153772	-0.334411	-0.190492
GO:0036033~mediator complex binding	1.98923	-0.244094	2.44652	-0.153772	-0.334411	-0.190492
GO:0046912~transferase activity, transferring acyl groups, acyl groups converted into alkyl on transfer	4.64918	-0.244094	2.30651	-0.153772	-0.334411	-0.190492
GO:0000064~L-ornithine transmembrane transporter activity	1.8715	-0.244094	2.30651	-0.153772	-0.334411	-0.190492
GO:0015181~arginine transmembrane transporter activity	1.8715	-0.244094	2.30651	-0.153772	-0.334411	-0.190492
GO:0015189~L-lysine transmembrane transporter activity	1.8715	-0.244094	2.30651	-0.153772	-0.334411	-0.190492
GO:0016861~intramolecular oxidoreductase activity, interconverting aldoses and ketoses	1.77225	-0.244094	2.18847	-0.153772	-0.334411	-0.190492
GO:0140035~ubiquitination-like modification-dependent protein binding	1.68653	-0.244094	2.08651	-0.153772	-0.334411	-0.190492
GO:0140036~ubiquitin-dependent protein binding	1.68653	-0.244094	2.08651	-0.153772	-0.334411	-0.190492
GO:0008270~zinc ion binding	0.0530717	-0.244094	2.25332	-0.0240219	0.503211	0.838946
GO:0046914~transition metal ion binding	1.17481	1.18973	5.17504	-0.0870977	1.23359	0.518362
GO:0044877~protein-containing complex binding	0.49584	-0.204588	4.8177	0.500984	0.0338542	0.309325
GO:0005102~signaling receptor binding	-0.331815	-0.193649	2.12644	-0.144621	-0.162566	0.066005
GO:0000979~RNA polymerase II core promoter sequence-specific DNA binding	-0.335751	-0.244094	5.82364	-0.153772	0.989346	-0.190492
GO:0001046~core promoter sequence-specific DNA binding	-0.335751	-0.244094	4.79256	-0.153772	0.703221	-0.190492
GO:0001047~core promoter binding	-0.335751	-0.244094	4.23267	-0.153772	0.550506	-0.190492
GO:0001077	0.455058	-0.244094	3.19774	0.180085	0.342027	-0.190492
GO:0043565~sequence-specific DNA binding	1.10809	-0.18968	2.65452	-0.108292	0.186912	-0.190492
GO:0001228~DNA-binding transcription activator activity, RNA polymerase II-specific	0.978168	-0.244094	2.04059	0.070739	0.0119041	-0.190492
GO:0003690~double-stranded DNA binding	1.61021	-0.16114	4.27349	-0.0883703	-0.00977373	-0.190492
GO:0000982	0.865132	0.0674057	2.6629	0.466054	-0.0326646	-0.190492
GO:0050839~cell adhesion molecule binding	0.285127	-0.244094	2.14976	-0.153772	-0.16975	-0.190492
GO:1901681~sulfur compound binding	1.56294	-0.244094	3.0739	0.997661	-0.187865	-0.190492
GO:0000976~transcription regulatory region sequence-specific DNA binding	1.60651	-0.244094	2.80235	-0.0647388	-0.190568	-0.190492
GO:0003700~DNA-binding transcription factor activity	0.930093	0.431808	2.39898	0.0565873	-0.205341	-0.190492
GO:1990837~sequence-specific double-stranded DNA binding	1.45315	-0.244094	4.08984	-0.0728364	-0.213783	-0.190492
GO:0008201~heparin binding	0.66053	-0.244094	4.6667	0.479865	-0.334411	-0.190492
GO:0051015~actin filament binding	-0.335751	-0.244094	2.56857	0.376543	-0.334411	-0.190492
GO:0005539~glycosaminoglycan binding	0.389098	0.606648	5.0328	0.358423	-0.334411	-0.190492
GO:0005201~extracellular matrix structural constituent	-0.335751	-0.244094	6.5845	-0.153772	-0.334411	-0.190492
GO:0051087~chaperone binding	1.10884	-0.244094	6.21096	-0.153772	-0.334411	-0.190492
GO:0005518~collagen binding	0.385034	1.46775	5.40723	-0.153772	-0.334411	-0.190492
GO:0016504~peptidase activator activity	-0.335751	-0.244094	5.17564	-0.153772	-0.334411	-0.190492
GO:0035035~histone acetyltransferase binding	-0.335751	-0.244094	5.10681	-0.153772	-0.334411	-0.190492
GO:0004812~aminoacyl-tRNA ligase activity	-0.335751	-0.244094	4.6789	-0.153772	-0.334411	-0.190492
GO:0016875~ligase activity, forming carbon-oxygen bonds	-0.335751	-0.244094	4.6789	-0.153772	-0.334411	-0.190492
GO:0004322~ferroxidase activity	1.28729	-0.244094	4.14617	-0.153772	-0.334411	-0.190492
GO:0016724~oxidoreductase activity, oxidizing metal ions, oxygen as acceptor	1.28729	-0.244094	4.14617	-0.153772	-0.334411	-0.190492
GO:0003688~DNA replication origin binding	-0.335751	-0.244094	4.04491	-0.153772	-0.334411	-0.190492
GO:0050840~extracellular matrix binding	0.469814	-0.244094	3.86673	-0.153772	-0.334411	-0.190492
GO:0035259~glucocorticoid receptor binding	-0.335751	-0.244094	3.69803	-0.153772	-0.334411	-0.190492
GO:0042586~peptide deformylase activity	-0.335751	-0.244094	3.69289	-0.153772	-0.334411	-0.190492
GO:0004133~glycogen debranching enzyme activity	-0.335751	-0.244094	3.69289	-0.153772	-0.334411	-0.190492
GO:0004134~4-alpha-glucanotransferase activity	-0.335751	-0.244094	3.69289	-0.153772	-0.334411	-0.190492
GO:0004135~amylo-alpha-1,6-glucosidase activity	-0.335751	-0.244094	3.69289	-0.153772	-0.334411	-0.190492
GO:0004170~dUTP diphosphatase activity	-0.335751	-0.244094	3.69289	-0.153772	-0.334411	-0.190492
GO:0004395~hexaprenyldihydroxybenzoate methyltransferase activity	-0.335751	-0.244094	3.69289	-0.153772	-0.334411	-0.190492
GO:0004476~mannose-6-phosphate isomerase activity	-0.335751	-0.244094	3.69289	-0.153772	-0.334411	-0.190492
GO:0008689~3-demethylubiquinone-9 3-O-methyltransferase activity	-0.335751	-0.244094	3.69289	-0.153772	-0.334411	-0.190492
GO:0010420~polyprenyldihydroxybenzoate methyltransferase activity	-0.335751	-0.244094	3.69289	-0.153772	-0.334411	-0.190492
GO:0061542~3-demethylubiquinone-n 3-O-methyltransferase activity	-0.335751	-0.244094	3.69289	-0.153772	-0.334411	-0.190492
GO:0001871~obsolete pattern binding	-0.335751	-0.244094	3.62285	-0.153772	-0.334411	-0.190492
GO:0030247~polysaccharide binding	-0.335751	-0.244094	3.62285	-0.153772	-0.334411	-0.190492
GO:0016722~oxidoreductase activity, oxidizing metal ions	0.995765	-0.244094	3.41831	-0.153772	-0.334411	-0.190492
GO:0004825~methionine-tRNA ligase activity	-0.335751	-0.244094	3.15454	-0.153772	-0.334411	-0.190492
GO:0001872~(1->3)-beta-D-glucan binding	-0.335751	-0.244094	3.15454	-0.153772	-0.334411	-0.190492
GO:0032556~pyrimidine deoxyribonucleotide binding	-0.335751	-0.244094	3.15454	-0.153772	-0.334411	-0.190492
GO:1990174~phosphodiesterase decapping endonuclease activity	-0.335751	-0.244094	3.15454	-0.153772	-0.334411	-0.190492
GO:0004649~poly(ADP-ribose) glycohydrolase activity	-0.335751	-0.244094	3.15454	-0.153772	-0.334411	-0.190492
GO:0004821~histidine-tRNA ligase activity	-0.335751	-0.244094	3.15454	-0.153772	-0.334411	-0.190492
GO:0008425~2-polyprenyl-6-methoxy-1,4-benzoquinone methyltransferase activity	-0.335751	-0.244094	3.15454	-0.153772	-0.334411	-0.190492
GO:0030580~quinone cofactor methyltransferase activity	-0.335751	-0.244094	3.15454	-0.153772	-0.334411	-0.190492
GO:0034986~iron chaperone activity	-0.335751	-0.244094	3.15454	-0.153772	-0.334411	-0.190492
GO:0043236~laminin binding	0.840859	-0.244094	3.03151	-0.153772	-0.334411	-0.190492
GO:0030332~cyclin binding	0.82188	-0.244094	2.98404	-0.153772	-0.334411	-0.190492
GO:0051059~NF-kappaB binding	-0.335751	-0.244094	2.98404	-0.153772	-0.334411	-0.190492
GO:0043394~proteoglycan binding	-0.335751	-0.244094	2.85066	-0.153772	-0.334411	-0.190492
GO:0004814~arginine-tRNA ligase activity	-0.335751	-0.244094	2.84052	-0.153772	-0.334411	-0.190492
GO:0005157~macrophage colony-stimulating factor receptor binding	-0.335751	-0.244094	2.84052	-0.153772	-0.334411	-0.190492
GO:0019776~Atg8 ligase activity	-0.335751	-0.244094	2.84052	-0.153772	-0.334411	-0.190492
GO:0042392~sphingosine-1-phosphate phosphatase activity	-0.335751	-0.244094	2.84052	-0.153772	-0.334411	-0.190492
GO:0008169~C-methyltransferase activity	-0.335751	-0.244094	2.61836	-0.153772	-0.334411	-0.190492
GO:0045340~mercury ion binding	-0.335751	-0.244094	2.61836	-0.153772	-0.334411	-0.190492
GO:0051425~PTB domain binding	-0.335751	-0.244094	2.61836	-0.153772	-0.334411	-0.190492
GO:0052658~inositol-1,4,5-trisphosphate 5-phosphatase activity	-0.335751	-0.244094	2.61836	-0.153772	-0.334411	-0.190492
GO:0070052~collagen V binding	-0.335751	-0.244094	2.61836	-0.153772	-0.334411	-0.190492
GO:0043812~phosphatidylinositol-4-phosphate phosphatase activity	-0.335751	-0.244094	2.44652	-0.153772	-0.334411	-0.190492
GO:0017034~Rap guanyl-nucleotide exchange factor activity	-0.335751	-0.244094	2.44652	-0.153772	-0.334411	-0.190492
GO:0048495~Roundabout binding	-0.335751	-0.244094	2.44652	-0.153772	-0.334411	-0.190492
GO:0005178~integrin binding	0.103238	-0.244094	2.34478	-0.153772	-0.334411	-0.190492
GO:0042826~histone deacetylase binding	0.858094	-0.244094	2.32865	-0.153772	-0.334411	-0.190492
GO:0043237~laminin-1 binding	-0.335751	-0.244094	2.30651	-0.153772	-0.334411	-0.190492
GO:0090599~alpha-glucosidase activity	-0.335751	-0.244094	2.30651	-0.153772	-0.334411	-0.190492
GO:0001540~amyloid-beta binding	-0.335751	-0.244094	2.22016	-0.153772	-0.334411	-0.190492
GO:0004439~phosphatidylinositol-4,5-bisphosphate 5-phosphatase activity	-0.335751	-0.244094	2.18847	-0.153772	-0.334411	-0.190492
GO:0046790~virion binding	-0.335751	-0.244094	2.18847	-0.153772	-0.334411	-0.190492
GO:0016810~hydrolase activity, acting on carbon-nitrogen (but not peptide) bonds	-0.335751	0.911624	2.14657	-0.153772	-0.334411	-0.190492
GO:0032552~deoxyribonucleotide binding	-0.335751	-0.244094	2.08651	-0.153772	-0.334411	-0.190492
GO:0001849~complement component C1q binding	-0.335751	-0.244094	2.08651	-0.153772	-0.334411	-0.190492
GO:0034595~phosphatidylinositol phosphate 5-phosphatase activity	-0.335751	-0.244094	2.08651	-0.153772	-0.334411	-0.190492
GO:0004402~histone acetyltransferase activity	0.433975	1.54637	2.00298	-0.153772	-0.334411	-0.190492
GO:0016491~oxidoreductase activity	2.26588	4.93204	-0.0243561	0.171925	1.32497	2.22942
GO:0048037~cofactor binding	3.281	3.9753	0.0832274	0.41353	0.989766	1.08381
GO:0016885~ligase activity, forming carbon-carbon bonds	1.68653	3.42225	-0.346169	-0.153772	1.76648	-0.190492
GO:0005506~iron ion binding	2.35691	6.39514	1.75575	-0.153772	0.493484	-0.190492
GO:0050662~coenzyme binding	0.61889	6.46292	-0.17413	0.228263	0.0511274	1.80727
GO:0000983	-0.335751	5.82876	1.29528	-0.153772	1.04443	-0.190492
GO:0019842~vitamin binding	0.0650917	4.77891	-0.346169	-0.153772	0.714651	-0.190492
GO:0016705~oxidoreductase activity, acting on paired donors, with incorporation or reduction of molecular oxygen	1.06744	7.90038	-0.0518633	0.354531	0.30702	-0.190492
GO:0051213~dioxygenase activity	0.23688	8.51058	-0.346169	0.692271	0.207717	-0.190492
GO:0004867~serine-type endopeptidase inhibitor activity	-0.335751	2.86583	0.214402	-0.153772	0.0854404	-0.190492
GO:0016706~2-oxoglutarate-dependent dioxygenase activity	-0.335751	11.0167	-0.346169	1.00111	-0.334411	-0.190492
GO:0030246~carbohydrate binding	-0.335751	6.69163	0.275644	0.247851	-0.334411	-0.190492
GO:0004000~adenosine deaminase activity	-0.335751	3.21485	1.91683	-0.153772	-0.334411	-0.190492
GO:0031418~L-ascorbic acid binding	-0.335751	10.207	-0.346169	-0.153772	-0.334411	-0.190492
GO:0004656~procollagen-proline 4-dioxygenase activity	-0.335751	8.83798	-0.346169	-0.153772	-0.334411	-0.190492
GO:0019798~procollagen-proline dioxygenase activity	-0.335751	7.87476	-0.346169	-0.153772	-0.334411	-0.190492
GO:0001075	-0.335751	7.64007	-0.346169	-0.153772	-0.334411	-0.190492
GO:0031545~peptidyl-proline 4-dioxygenase activity	-0.335751	7.24477	-0.346169	-0.153772	-0.334411	-0.190492
GO:0031543~peptidyl-proline dioxygenase activity	-0.335751	6.6431	-0.346169	-0.153772	-0.334411	-0.190492
GO:0048029~monosaccharide binding	-0.335751	5.9724	-0.346169	-0.153772	-0.334411	-0.190492
GO:0016702~oxidoreductase activity, acting on single donors with incorporation of molecular oxygen, incorporation of two atoms of oxygen	-0.335751	5.3934	-0.346169	-0.153772	-0.334411	-0.190492
GO:0047325~inositol tetrakisphosphate 1-kinase activity	-0.335751	5.3687	-0.346169	-0.153772	-0.334411	-0.190492
GO:0047820~D-glutamate cyclase activity	-0.335751	5.3687	-0.346169	-0.153772	-0.334411	-0.190492
GO:0052725~inositol-1,3,4-trisphosphate 6-kinase activity	-0.335751	5.3687	-0.346169	-0.153772	-0.334411	-0.190492
GO:0052726~inositol-1,3,4-trisphosphate 5-kinase activity	-0.335751	5.3687	-0.346169	-0.153772	-0.334411	-0.190492
GO:0016701~oxidoreductase activity, acting on single donors with incorporation of molecular oxygen	-0.335751	5.33008	-0.346169	-0.153772	-0.334411	-0.190492
GO:0004658~propionyl-CoA carboxylase activity	-0.335751	4.71831	-0.346169	-0.153772	-0.334411	-0.190492
GO:0000825~inositol tetrakisphosphate 6-kinase activity	-0.335751	4.71831	-0.346169	-0.153772	-0.334411	-0.190492
GO:0003692~left-handed Z-DNA binding	-0.335751	4.71831	-0.346169	-0.153772	-0.334411	-0.190492
GO:0042954~lipoprotein transporter activity	-0.335751	4.71831	-0.346169	-0.153772	-0.334411	-0.190492
GO:0051765~inositol tetrakisphosphate kinase activity	-0.335751	4.71831	-0.346169	-0.153772	-0.334411	-0.190492
GO:0008475~procollagen-lysine 5-dioxygenase activity	-0.335751	4.33835	-0.346169	-0.153772	-0.334411	-0.190492
GO:0004082~bisphosphoglycerate mutase activity	-0.335751	4.33835	-0.346169	-0.153772	-0.334411	-0.190492
GO:0004619~phosphoglycerate mutase activity	-0.335751	4.33835	-0.346169	-0.153772	-0.334411	-0.190492
GO:0016836~hydro-lyase activity	-0.335751	4.24757	-0.346169	-0.153772	-0.334411	-0.190492
GO:0070815~peptidyl-lysine 5-dioxygenase activity	-0.335751	4.06911	-0.346169	-0.153772	-0.334411	-0.190492
GO:0016835~carbon-oxygen lyase activity	-0.335751	3.94069	-0.346169	-0.153772	-0.334411	-0.190492
GO:0051766~inositol trisphosphate kinase activity	-0.335751	3.86053	-0.346169	-0.153772	-0.334411	-0.190492
GO:0003726~double-stranded RNA adenosine deaminase activity	-0.335751	3.69032	-0.346169	-0.153772	-0.334411	-0.190492
GO:0000995~RNA polymerase III general transcription initiation factor activity	-0.335751	3.54659	-0.346169	-0.153772	-0.334411	-0.190492
GO:0008251~tRNA-specific adenosine deaminase activity	-0.335751	3.54659	-0.346169	-0.153772	-0.334411	-0.190492
GO:0140223~general transcription initiation factor activity	-0.335751	3.42225	-0.346169	-0.153772	-0.334411	-0.190492
GO:0016661~oxidoreductase activity, acting on other nitrogenous compounds as donors	-0.335751	3.42225	-0.346169	-0.153772	-0.334411	-0.190492
GO:0030346~protein phosphatase 2B binding	-0.335751	3.31271	-0.346169	-0.153772	-0.334411	-0.190492
GO:0016868~intramolecular transferase activity, phosphotransferases	-0.335751	3.21485	-0.346169	-0.153772	-0.334411	-0.190492
GO:0017162~aryl hydrocarbon receptor binding	-0.335751	3.21485	-0.346169	-0.153772	-0.334411	-0.190492
GO:0070742~C2H2 zinc finger domain binding	1.37741	2.97174	-0.346169	-0.153772	-0.334411	-0.190492
GO:0004540~ribonuclease activity	2.06874	-0.244094	0.263845	0.621142	0.939101	3.06306
GO:0003714~transcription corepressor activity	2.12507	-0.244094	-0.00988782	-0.153772	-0.334411	2.35338
GO:0004518~nuclease activity	2.08003	-0.244094	-0.0192986	0.384931	0.373763	2.32576
GO:0061630~ubiquitin protein ligase activity	1.79541	-0.244094	-0.346169	-0.153772	1.65336	2.14874
GO:0061659~ubiquitin-like protein ligase activity	1.75862	-0.244094	-0.346169	-0.153772	1.61521	2.12552
GO:0003723~RNA binding	2.12569	1.6213	0.712133	0.288013	1.18909	1.61292
GO:0004521~endoribonuclease activity	3.23529	-0.244094	0.670856	-0.153772	1.72699	-0.190492
GO:0016853~isomerase activity	2.63898	2.50626	0.102234	-0.153772	1.48412	-0.190492
GO:0043130~ubiquitin binding	2.82769	-0.244094	1.85703	-0.153772	1.44793	-0.190492
GO:0070034~telomerase RNA binding	3.30988	-0.244094	1.56326	-0.153772	1.28818	-0.190492
GO:0004549~tRNA-specific ribonuclease activity	3.30988	-0.244094	-0.346169	-0.153772	1.28818	-0.190492
GO:0016651~oxidoreductase activity, acting on NAD(P)H	4.04714	-0.244094	-0.346169	-0.153772	1.28607	-0.190492
GO:0046966~thyroid hormone receptor binding	2.73119	-0.244094	-0.346169	-0.153772	0.989346	-0.190492
GO:0008137~NADH dehydrogenase (ubiquinone) activity	6.8436	-0.244094	-0.346169	-0.153772	0.938857	-0.190492
GO:0050136~NADH dehydrogenase (quinone) activity	6.8436	-0.244094	-0.346169	-0.153772	0.938857	-0.190492
GO:0003954~NADH dehydrogenase activity	6.65101	-0.244094	-0.346169	-0.153772	0.892309	-0.190492
GO:0005525~GTP binding	4.18329	-0.244094	0.0730102	0.716223	0.766038	-0.190492
GO:0032550~purine ribonucleoside binding	4.11146	-0.244094	0.0606079	0.703133	0.737757	-0.190492
GO:0016655~oxidoreductase activity, acting on NAD(P)H, quinone or similar compound as acceptor	5.93371	-0.244094	-0.346169	-0.153772	0.719521	-0.190492
GO:0001883~purine nucleoside binding	4.06444	-0.244094	0.527561	0.694565	0.719347	-0.190492
GO:0032549~ribonucleoside binding	4.05279	-0.244094	0.0505764	0.692442	0.714798	-0.190492
GO:0060590~ATPase regulator activity	2.17276	-0.244094	0.91745	-0.153772	0.703221	-0.190492
GO:0051539~4 iron, 4 sulfur cluster binding	5.86568	-0.244094	-0.346169	-0.153772	0.703221	-0.190492
GO:0001882~nucleoside binding	3.93854	-0.244094	0.488066	0.671625	0.670472	-0.190492
GO:0019001~guanyl nucleotide binding	3.92733	-0.244094	0.0294339	0.669583	0.666153	-0.190492
GO:0032561~guanyl ribonucleotide binding	3.92733	-0.244094	0.0294339	0.669583	0.666153	-0.190492
GO:0003924~GTPase activity	2.98035	-0.244094	0.237795	0.879273	0.516634	-0.190492
GO:0060589~nucleoside-triphosphatase regulator activity	4.92416	-0.244094	0.208266	-0.153772	0.473886	-0.190492
GO:0008173~RNA methyltransferase activity	3.10819	-0.244094	-0.346169	-0.153772	0.442659	-0.190492
GO:0016829~lyase activity	4.47115	2.17148	1.61834	-0.153772	0.422979	-0.190492
GO:0051536~iron-sulfur cluster binding	6.36437	1.53271	1.98103	-0.153772	0.405468	-0.190492
GO:0051540~metal cluster binding	6.36437	1.53271	1.98103	-0.153772	0.405468	-0.190492
GO:0005096~GTPase activator activity	2.52855	-0.244094	-0.10933	-0.153772	0.187929	-0.190492
GO:0030695~GTPase regulator activity	3.32211	-0.244094	-0.134514	-0.153772	0.135121	-0.190492
GO:0051082~unfolded protein binding	2.30634	-0.244094	0.344325	0.682659	-0.334411	-0.190492
GO:0003887~DNA-directed DNA polymerase activity	2.7834	-0.244094	1.26423	-0.153772	-0.334411	-0.190492
GO:0001671~ATPase activator activity	2.73119	-0.244094	1.23453	-0.153772	-0.334411	-0.190492
GO:0034061~DNA polymerase activity	2.4586	-0.244094	1.07956	-0.153772	-0.334411	-0.190492
GO:0000993~RNA polymerase II complex binding	2.34292	-0.244094	1.01388	-0.153772	-0.334411	-0.190492
GO:0061980~regulatory RNA binding	2.3068	-0.244094	0.993392	-0.153772	-0.334411	-0.190492
GO:0043175~RNA polymerase core enzyme binding	2.20482	-0.244094	0.935598	-0.153772	-0.334411	-0.190492
GO:0070491~repressing transcription factor binding	4.20516	-0.244094	0.482085	-0.153772	-0.334411	-0.190492
GO:0004044~amidophosphoribosyltransferase activity	3.03767	-0.244094	-0.346169	-0.153772	-0.334411	-0.190492
GO:0008761~UDP-N-acetylglucosamine 2-epimerase activity	3.03767	-0.244094	-0.346169	-0.153772	-0.334411	-0.190492
GO:0016213~linoleoyl-CoA desaturase activity	3.03767	-0.244094	-0.346169	-0.153772	-0.334411	-0.190492
GO:0016992~lipoate synthase activity	3.03767	-0.244094	-0.346169	-0.153772	-0.334411	-0.190492
GO:0052909~18S rRNA (adenine(1779)-N(6)/adenine(1780)-N(6))-dimethyltransferase activity	3.03767	-0.244094	-0.346169	-0.153772	-0.334411	-0.190492
GO:0071837~HMG box domain binding	2.83799	-0.244094	-0.346169	-0.153772	-0.334411	-0.190492
GO:0004140~dephospho-CoA kinase activity	2.58476	-0.244094	-0.346169	-0.153772	-0.334411	-0.190492
GO:0004342~glucosamine-6-phosphate deaminase activity	2.58476	-0.244094	-0.346169	-0.153772	-0.334411	-0.190492
GO:0008176~tRNA (guanine-N7-)-methyltransferase activity	2.58476	-0.244094	-0.346169	-0.153772	-0.334411	-0.190492
GO:0008988~rRNA (adenine-N6-)-methyltransferase activity	2.58476	-0.244094	-0.346169	-0.153772	-0.334411	-0.190492
GO:0009384~N-acylmannosamine kinase activity	2.58476	-0.244094	-0.346169	-0.153772	-0.334411	-0.190492
GO:0016880~acid-ammonia (or amide) ligase activity	2.32061	-0.244094	-0.346169	-0.153772	-0.334411	-0.190492
GO:0030337~DNA polymerase processivity factor activity	2.32061	-0.244094	-0.346169	-0.153772	-0.334411	-0.190492
GO:0000179~rRNA (adenine-N6,N6-)-dimethyltransferase activity	2.13375	-0.244094	-0.346169	-0.153772	-0.334411	-0.190492
GO:0004523~RNA-DNA hybrid ribonuclease activity	2.13375	-0.244094	-0.346169	-0.153772	-0.334411	-0.190492
GO:0004594~pantothenate kinase activity	2.13375	-0.244094	-0.346169	-0.153772	-0.334411	-0.190492
GO:0017150~tRNA dihydrouridine synthase activity	2.13375	-0.244094	-0.346169	-0.153772	-0.334411	-0.190492
GO:0044020~histone methyltransferase activity (H4-R3 specific)	2.13375	-0.244094	-0.346169	-0.153772	-0.334411	-0.190492
GO:0016627~oxidoreductase activity, acting on the CH-CH group of donors	0.508648	-0.244094	-0.346169	-0.153772	-0.334411	3.98038
GO:0043022~ribosome binding	-0.335751	-0.244094	0.625333	0.88714	-0.334411	3.86092
GO:0019888~protein phosphatase regulator activity	-0.335751	-0.244094	0.544191	-0.153772	-0.334411	3.6896
GO:0008565~protein transporter activity	0.369854	1.44319	0.516665	-0.153772	0.346845	3.63067
GO:0004527~exonuclease activity	0.369854	-0.244094	-0.346169	0.8096	-0.334411	3.63067
GO:0019843~rRNA binding	1.39501	-0.244094	0.482085	0.784563	-0.334411	3.55597
GO:0008135~translation factor activity, RNA binding	-0.335751	1.36282	-0.346169	-0.153772	1.31643	3.5026
GO:0019208~phosphatase regulator activity	-0.335751	-0.244094	0.43425	0.749597	-0.334411	3.45132
GO:0050660~flavin adenine dinucleotide binding	0.301131	1.33077	-0.346169	-0.153772	-0.334411	3.45132
GO:0038024~cargo receptor activity	-0.335751	1.30001	-0.346169	-0.153772	-0.334411	3.40197
GO:0004725~protein tyrosine phosphatase activity	-0.335751	-0.244094	-0.346169	0.673271	1.07226	3.22142
GO:0004222~metalloendopeptidase activity	0.196072	-0.244094	0.30803	-0.153772	0.165407	3.16643
GO:0000149~SNARE binding	-0.335751	-0.244094	-0.346169	-0.153772	-0.334411	3.00245
GO:0030165~PDZ domain binding	-0.335751	-0.244094	-0.346169	-0.153772	0.0894143	2.95597
GO:0030674~protein binding, bridging	0.103238	0.992235	0.196195	-0.153772	0.0700253	2.90018
GO:0044325~ion channel binding	-0.335751	0.911624	-0.346169	-0.153772	-0.334411	2.76574
GO:0043021~ribonucleoprotein complex binding	0.0283454	-0.244094	0.105696	0.494127	1.49557	2.67138
GO:0016874~ligase activity	0.673508	0.839693	1.97033	-0.153772	0.605543	2.64442
GO:0004721~phosphoprotein phosphatase activity	-0.335751	-0.244094	-0.346169	0.423139	0.459964	2.44784
GO:0060090~molecular adaptor activity	-0.0419749	0.720623	0.0204148	-0.153772	-0.0758362	2.4403
GO:0008237~metallopeptidase activity	-0.0484591	-0.244094	0.0125326	-0.153772	-0.0822214	2.41797
GO:0051537~2 iron, 2 sulfur cluster binding	0.946975	2.33541	1.20608	-0.153772	0.963571	-0.190492
GO:0004866~endopeptidase inhibitor activity	-0.335751	2.00168	-0.0414619	-0.153772	-0.125493	-0.190492
GO:0032452~histone demethylase activity	-0.335751	2.3711	-0.346169	1.30161	-0.334411	-0.190492
GO:0005540~hyaluronic acid binding	-0.335751	2.53032	1.36194	-0.153772	-0.334411	-0.190492
GO:0019239~deaminase activity	0.970846	2.3711	1.23453	-0.153772	-0.334411	-0.190492
GO:0016814~hydrolase activity, acting on carbon-nitrogen (but not peptide) bonds, in cyclic amidines	-0.335751	2.23626	1.12731	-0.153772	-0.334411	-0.190492
GO:0008327~methyl-CpG binding	-0.335751	2.53032	-0.346169	-0.153772	-0.334411	-0.190492
GO:0034237~protein kinase A regulatory subunit binding	-0.335751	2.53032	-0.346169	-0.153772	-0.334411	-0.190492
GO:0009975~cyclase activity	-0.335751	2.3711	-0.346169	-0.153772	-0.334411	-0.190492
GO:0016866~intramolecular transferase activity	-0.335751	2.33541	-0.346169	-0.153772	-0.334411	-0.190492
GO:0005227~calcium activated cation channel activity	-0.335751	2.26808	-0.346169	-0.153772	-0.334411	-0.190492
GO:0004003~ATP-dependent DNA helicase activity	-0.335751	2.11946	-0.346169	-0.153772	-0.334411	-0.190492

## Sheet: PFAM Analysis
Z-scores for the Functional Annotation, PFAM Analysis. Values highlighted in grey represent categories with a pvalue cut-off threshold of 0.05 and z-score cut-off threshold of 1.2.
The protein quantification data was divided into four quantiles according to the normalized SILAC H/L ratio to perform clustering analysis.
Q1 represents log2 ratio ranges less than −1. Q4 represents log2 ratio ranges greater than 1.
Term	DFO24hrQ1	DFO24hrQ4	DFO6hrQ1	DFO6hrQ4	Hypoxia6hrQ1	Hypoxia6hrQ4
PF02037~SAP domain	-0.221869	-0.14804	-0.254143	2.42318	-0.249871	6.70936
PF00929~Exonuclease	-0.221869	-0.14804	-0.254143	2.68903	-0.249871	7.29573
PF07200~Modifier of rudimentary (Mod(r)) protein	-0.221869	-0.14804	3.6503	-0.0815499	-0.249871	9.05258
PF01603~Protein phosphatase 2A regulatory B subunit (B56 family)	-0.221869	-0.14804	3.14849	-0.0815499	-0.249871	8.23503
PF08389~Exportin 1-like protein	-0.221869	-0.14804	2.97032	-0.0815499	-0.249871	7.94347
PF01417~ENTH domain	-0.221869	11.7098	-0.254143	-0.0815499	-0.249871	18.1269
PF02809~Ubiquitin interaction motif	2.65544	10.1242	2.57658	-0.0815499	-0.249871	16.0768
PF11416~Syntaxin-5 N-terminal, Sly1p-binding domain	-0.221869	-0.14804	-0.254143	-0.0815499	-0.249871	10.8128
PF00317~Ribonucleotide reductase, all-alpha domain	-0.221869	-0.14804	-0.254143	-0.0815499	-0.249871	10.8128
PF02867~Ribonucleotide reductase, barrel domain	-0.221869	-0.14804	-0.254143	-0.0815499	-0.249871	10.8128
PF03477~ATP cone domain	-0.221869	-0.14804	-0.254143	-0.0815499	-0.249871	10.8128
PF06372~Gemin6 protein	-0.221869	-0.14804	-0.254143	-0.0815499	-0.249871	10.8128
PF12024~Domain of unknown function (DUF3512)	-0.221869	-0.14804	-0.254143	-0.0815499	-0.249871	9.702
PF14749~Acyl-coenzyme A oxidase N-terminal	-0.221869	-0.14804	-0.254143	-0.0815499	-0.249871	9.702
PF01253~Translation initiation factor SUI1	-0.221869	-0.14804	-0.254143	-0.0815499	-0.249871	8.59205
PF00459~Inositol monophosphatase family	-0.221869	-0.14804	-0.254143	-0.0815499	-0.249871	8.59205
PF01756~Acyl-CoA oxidase	-0.221869	-0.14804	-0.254143	-0.0815499	-0.249871	8.59205
PF13519~von Willebrand factor type A domain	-0.221869	-0.14804	-0.254143	-0.0815499	-0.249871	7.48379
PF05739~SNARE domain	-0.221869	-0.14804	-0.254143	-0.0815499	-0.249871	6.97559
PF02770~Acyl-CoA dehydrogenase, middle domain	-0.221869	-0.14804	-0.254143	-0.0815499	-0.249871	6.48154
PF00439~Bromodomain	-0.221869	-0.14804	-0.254143	-0.0815499	-0.249871	5.28065
PF00373~FERM central domain	-0.221869	-0.14804	-0.254143	1.60679	-0.249871	4.89071
PF00102~Protein-tyrosine phosphatase	-0.221869	-0.14804	-0.254143	1.64164	1.00823	4.96924
PF09379~FERM N-terminal domain	-0.221869	-0.14804	-0.254143	1.95485	-0.249871	5.67069
PF09380~FERM C-terminal PH-like domain	-0.221869	-0.14804	-0.254143	2.01414	-0.249871	5.80274
PF00679~Elongation factor G C-terminus	-0.221869	-0.14804	-0.254143	2.98345	2.66991	-0.104236
PF05577~Serine carboxypeptidase S28	-0.221869	-0.14804	-0.254143	3.48872	3.3186	-0.104236
PF16006~Nucleolar and spindle-associated protein	-0.221869	-0.14804	-0.254143	4.29206	4.35703	-0.104236
PF01536~Adenosylmethionine decarboxylase	9.88262	-0.14804	9.73694	-0.0815499	8.97089	-0.104236
PF15017~Putative WW-binding domain and destruction box	4.13635	-0.14804	4.05053	-0.0815499	3.70088	-0.104236
PF02201~SWIB/MDM2 domain	3.23019	-0.14804	7.4585	-0.0815499	2.83975	-0.104236
PF00157~Pou domain - N-terminal to homeobox domain	-0.221869	-0.14804	8.93013	-0.0815499	8.03839	-0.104236
PF06328~Ig-like C2-type domain	-0.221869	-0.14804	3.36729	-0.0815499	3.04846	-0.104236
PF01805~Surp module	-0.221869	-0.14804	3.14849	-0.0815499	2.83975	-0.104236
PF01754~A20-like zinc finger	-0.221869	-0.14804	2.97032	-0.0815499	2.66991	-0.104236
PF00397~WW domain	1.32966	-0.14804	3.41752	1.67841	2.95334	-0.104236
PF00564~PB1 domain	2.22962	3.93417	-0.254143	-0.0815499	4.73577	-0.104236
PF06003~Survival motor neuron protein (SMN)	3.73433	-0.14804	-0.254143	-0.0815499	7.92994	-0.104236
PF04670~Gtr1/RagA G protein conserved region	8.10049	-0.14804	-0.254143	-0.0815499	7.27501	-0.104236
PF10442~FIST C domain	4.82584	-0.14804	-0.254143	-0.0815499	4.35703	-0.104236
PF11315~Mediator complex subunit 30	4.82584	-0.14804	-0.254143	-0.0815499	4.35703	-0.104236
PF13902~R3H-associated N-terminal domain	4.82584	-0.14804	-0.254143	-0.0815499	4.35703	-0.104236
PF08585~RecQ mediated genome instability protein	4.13635	-0.14804	-0.254143	-0.0815499	3.70088	-0.104236
PF16158~Ig-like domain from next to BRCA1 gene	4.13635	-0.14804	-0.254143	-0.0815499	3.70088	-0.104236
PF01039~Carboxyl transferase domain	3.73433	-0.14804	-0.254143	-0.0815499	3.3186	-0.104236
PF00348~Polyprenyl synthetase	3.45002	-0.14804	-0.254143	-0.0815499	3.04846	-0.104236
PF09333~Autophagy-related protein C terminal domain	3.45002	-0.14804	-0.254143	-0.0815499	3.04846	-0.104236
PF04880~NUDE protein, C-terminal conserved region	-0.221869	-0.14804	-0.254143	-0.0815499	8.97089	-0.104236
PF10384~Centromere protein Scm3	-0.221869	-0.14804	-0.254143	-0.0815499	8.97089	-0.104236
PF12346~Holliday junction recognition protein-associated repeat	-0.221869	-0.14804	-0.254143	-0.0815499	8.97089	-0.104236
PF14774~FAM177 family	-0.221869	-0.14804	-0.254143	-0.0815499	8.97089	-0.104236
PF12347~Holliday junction regulator protein family C-terminal repeat	-0.221869	-0.14804	-0.254143	-0.0815499	6.79364	-0.104236
PF11878~Domain of unknown function (DUF3398)	-0.221869	-0.14804	-0.254143	-0.0815499	6.41258	-0.104236
PF01454~MAGE family	-0.221869	-0.14804	-0.254143	-0.0815499	5.92524	-0.104236
PF06920~Dock homology region 2	-0.221869	-0.14804	-0.254143	-0.0815499	5.38645	-0.104236
PF14429~C2 domain in Dock180 and Zizimin proteins	-0.221869	-0.14804	-0.254143	-0.0815499	5.38645	-0.104236
PF00225~Kinesin motor domain	-0.221869	-0.14804	-0.254143	-0.0815499	4.90662	-0.104236
PF07728~AAA domain (dynein-related subfamily)	-0.221869	-0.14804	-0.254143	-0.0815499	4.8776	-0.104236
PF12894~Anaphase-promoting complex subunit 4 WD40 domain	-0.221869	-0.14804	2.02668	-0.0815499	4.48226	-0.104236
PF01451~Low molecular weight phosphotyrosine protein phosphatase	-0.221869	-0.14804	-0.254143	-0.0815499	4.35703	-0.104236
PF01981~Peptidyl-tRNA hydrolase PTH2	-0.221869	-0.14804	-0.254143	-0.0815499	4.35703	-0.104236
PF03781~Sulfatase-modifying factor enzyme 1	-0.221869	-0.14804	-0.254143	-0.0815499	4.35703	-0.104236
PF03980~Nnf1	-0.221869	-0.14804	-0.254143	-0.0815499	4.35703	-0.104236
PF04031~Las1-like	-0.221869	-0.14804	-0.254143	-0.0815499	4.35703	-0.104236
PF04800~ETC complex I subunit conserved region	-0.221869	-0.14804	-0.254143	-0.0815499	4.35703	-0.104236
PF06588~Muskelin N-terminus	-0.221869	-0.14804	-0.254143	-0.0815499	4.35703	-0.104236
PF07304~Steroid receptor RNA activator (SRA1)	-0.221869	-0.14804	-0.254143	-0.0815499	4.35703	-0.104236
PF08641~Kinetochore protein Mis14 like	-0.221869	-0.14804	-0.254143	-0.0815499	4.35703	-0.104236
PF08914~Rap1 Myb domain	-0.221869	-0.14804	-0.254143	-0.0815499	4.35703	-0.104236
PF11626~TRF2-interacting telomeric protein/Rap1 - C terminal domain	-0.221869	-0.14804	-0.254143	-0.0815499	4.35703	-0.104236
PF12513~Mitochondrial degradasome RNA helicase subunit C terminal	-0.221869	-0.14804	-0.254143	-0.0815499	4.35703	-0.104236
PF02594~Uncharacterised ACR, YggU family COG1872	-0.221869	-0.14804	-0.254143	-0.0815499	4.35703	-0.104236
PF06239~Evolutionarily conserved signalling intermediate in Toll pathway	-0.221869	-0.14804	-0.254143	-0.0815499	4.35703	-0.104236
PF09753~Membrane fusion protein Use1	-0.221869	-0.14804	-0.254143	-0.0815499	4.35703	-0.104236
PF10504~Protein of unknown function (DUF2452)	-0.221869	-0.14804	-0.254143	-0.0815499	4.35703	-0.104236
PF12733~Cadherin-like beta sandwich domain	-0.221869	-0.14804	-0.254143	-0.0815499	4.35703	-0.104236
PF14784~C-terminal domain of the ECSIT protein	-0.221869	-0.14804	-0.254143	-0.0815499	4.35703	-0.104236
PF16090~Domain of unknown function (DUF4819)	-0.221869	-0.14804	-0.254143	-0.0815499	4.35703	-0.104236
PF00454~Phosphatidylinositol 3- and 4-kinase	-0.221869	-0.14804	-0.254143	-0.0815499	4.2608	-0.104236
PF09806~Cyclin-dependent kinase 2-associated protein	-0.221869	-0.14804	-0.254143	-0.0815499	3.70088	-0.104236
PF12901~SUZ-C motif	-0.221869	-0.14804	-0.254143	-0.0815499	3.70088	-0.104236
PF01652~Eukaryotic initiation factor 4E	-0.221869	-0.14804	-0.254143	-0.0815499	3.70088	-0.104236
PF08912~Rho Binding	-0.221869	-0.14804	-0.254143	-0.0815499	3.70088	-0.104236
PF15387~Domain of unknown function (DUF4611)	-0.221869	-0.14804	-0.254143	-0.0815499	3.70088	-0.104236
PF03208~PRA1 family protein	-0.221869	-0.14804	-0.254143	-0.0815499	3.70088	-0.104236
PF01521~Iron-sulphur cluster biosynthesis	-0.221869	-0.14804	-0.254143	-0.0815499	3.70088	-0.104236
PF11629~C terminal SARAH domain of Mst1	-0.221869	-0.14804	-0.254143	-0.0815499	3.70088	-0.104236
PF16046~FAM76 protein	-0.221869	-0.14804	-0.254143	-0.0815499	3.70088	-0.104236
PF08662~Eukaryotic translation initiation factor eIF2A	-0.221869	-0.14804	-0.254143	-0.0815499	3.3186	-0.104236
PF00485~Phosphoribulokinase / Uridine kinase family	-0.221869	-0.14804	-0.254143	-0.0815499	3.3186	-0.104236
PF08824~Serine rich protein interaction domain	-0.221869	-0.14804	-0.254143	-0.0815499	3.3186	-0.104236
PF13638~PIN domain	-0.221869	-0.14804	-0.254143	-0.0815499	3.3186	-0.104236
PF14851~FAM176 family	-0.221869	-0.14804	-0.254143	-0.0815499	3.3186	-0.104236
PF09128~Regulator of G protein signalling-like domain	-0.221869	-0.14804	-0.254143	-0.0815499	3.3186	-0.104236
PF09320~Domain of unknown function (DUF1977)	-0.221869	-0.14804	-0.254143	-0.0815499	3.3186	-0.104236
PF03764~Elongation factor G, domain IV	-0.221869	-0.14804	-0.254143	-0.0815499	3.04846	-0.104236
PF00288~GHMP kinases N terminal domain	-0.221869	-0.14804	-0.254143	-0.0815499	3.04846	-0.104236
PF03556~Cullin binding	-0.221869	-0.14804	-0.254143	-0.0815499	3.04846	-0.104236
PF08544~GHMP kinases C terminal	-0.221869	-0.14804	-0.254143	-0.0815499	3.04846	-0.104236
PF12026~Crk-Associated Substrate C-terminal domain	-0.221869	-0.14804	-0.254143	-0.0815499	3.04846	-0.104236
PF12752~SUZ domain	-0.221869	-0.14804	-0.254143	-0.0815499	3.04846	-0.104236
PF13847~Methyltransferase domain	-0.221869	-0.14804	-0.254143	-0.0815499	3.04846	-0.104236
PF14957~Cdc42 effector	-0.221869	-0.14804	-0.254143	-0.0815499	2.83975	-0.104236
PF01299~Lysosome-associated membrane glycoprotein (Lamp)	-0.221869	-0.14804	-0.254143	-0.0815499	2.83975	-0.104236
PF02089~Palmitoyl protein thioesterase	-0.221869	-0.14804	-0.254143	-0.0815499	2.83975	-0.104236
PF02259~FAT domain	-0.221869	-0.14804	-0.254143	-0.0815499	2.83975	-0.104236
PF16589~BRCT domain, a BRCA1 C-terminus domain	-0.221869	-0.14804	-0.254143	-0.0815499	2.66991	-0.104236
PF01182~Glucosamine-6-phosphate isomerases/6-phosphogluconolactonase	4.13635	6.33617	-0.254143	3.78497	-0.249871	-0.104236
PF03036~Perilipin family	-0.221869	5.47678	-0.254143	3.27879	-0.249871	-0.104236
PF00479~Glucose-6-phosphate dehydrogenase, NAD binding domain	-0.221869	5.83318	-0.254143	3.48872	-0.249871	-0.104236
PF02781~Glucose-6-phosphate dehydrogenase, C-terminal domain	-0.221869	5.83318	-0.254143	3.48872	-0.249871	-0.104236
PF15297~Cytoskeleton-associated protein 2 C-terminus	-0.221869	6.33617	-0.254143	3.78497	-0.249871	-0.104236
PF08614~Autophagy protein 16 (ATG16)	-0.221869	6.33617	-0.254143	3.78497	-0.249871	-0.104236
PF15259~G-2 and S-phase expressed 1	-0.221869	6.33617	-0.254143	3.78497	-0.249871	-0.104236
PF00808~Histone-like transcription factor (CBF/NF-Y) and archaeal histone	2.90027	-0.14804	-0.254143	2.87139	-0.249871	-0.104236
PF00400~WD domain, G-beta repeat	10.0303	2.73553	0.736639	3.08106	1.28738	-0.104236
PF00009~Elongation factor Tu GTP binding domain	-0.221869	-0.14804	-0.254143	2.18924	1.66836	-0.104236
PF00043~Glutathione S-transferase, C-terminal domain	-0.221869	-0.14804	-0.254143	2.18924	-0.249871	-0.104236
PF02893~GRAM domain	2.04499	-0.14804	-0.254143	2.23022	-0.249871	-0.104236
PF02141~DENN (AEX-3) domain	-0.221869	-0.14804	-0.254143	2.32013	-0.249871	-0.104236
PF00781~Diacylglycerol kinase catalytic domain	-0.221869	-0.14804	-0.254143	2.36978	-0.249871	-0.104236
PF03456~uDENN domain	-0.221869	-0.14804	-0.254143	2.36978	-0.249871	-0.104236
PF01852~START domain	2.30054	-0.14804	-0.254143	2.42318	-0.249871	-0.104236
PF04408~Helicase associated domain (HA2)	-0.221869	-0.14804	-0.254143	2.42318	-0.249871	-0.104236
PF03144~Elongation factor Tu domain 2	-0.221869	-0.14804	-0.254143	2.48093	-0.249871	-0.104236
PF07717~Oligonucleotide/oligosaccharide-binding (OB)-fold	-0.221869	-0.14804	-0.254143	2.48093	-0.249871	-0.104236
PF06602~Myotubularin-like phosphatase domain	-0.221869	-0.14804	-0.254143	2.48093	-0.249871	-0.104236
PF01424~R3H domain	2.5533	-0.14804	-0.254143	2.61273	2.19845	-0.104236
PF01663~Type I phosphodiesterase / nucleotide pyrophosphatase	-0.221869	-0.14804	-0.254143	2.68903	-0.249871	-0.104236
PF02902~Ulp1 protease family, C-terminal catalytic domain	-0.221869	-0.14804	-0.254143	2.77444	-0.249871	-0.104236
PF02815~MIR domain	-0.221869	-0.14804	-0.254143	2.77444	-0.249871	-0.104236
PF02138~Beige/BEACH domain	-0.221869	-0.14804	-0.254143	2.77444	-0.249871	-0.104236
PF14844~PH domain associated with Beige/BEACH	-0.221869	-0.14804	-0.254143	2.87139	-0.249871	-0.104236
PF04146~YT521-B-like domain	-0.221869	-0.14804	-0.254143	3.11616	-0.249871	-0.104236
PF04130~Gamma tubulin complex component C-terminal	-0.221869	-0.14804	-0.254143	3.11616	-0.249871	-0.104236
PF15787~Domain of unknown function (DUF4704)	-0.221869	-0.14804	-0.254143	3.11616	-0.249871	-0.104236
PF05761~5' nucleotidase family	-0.221869	-0.14804	-0.254143	3.27879	-0.249871	-0.104236
PF06469~Domain of Unknown Function (DUF1088)	-0.221869	-0.14804	-0.254143	3.78497	-0.249871	-0.104236
PF12335~Myotubularin protein	-0.221869	-0.14804	-0.254143	3.78497	-0.249871	-0.104236
PF06229~FRG1-like domain	-0.221869	-0.14804	-0.254143	4.29206	-0.249871	-0.104236
PF12739~ER-Golgi trafficking TRAPP I complex 85 kDa subunit	-0.221869	-0.14804	-0.254143	4.29206	-0.249871	-0.104236
PF06421~GTP-binding protein LepA C-terminus	-0.221869	-0.14804	-0.254143	4.29206	-0.249871	-0.104236
PF00201~UDP-glucoronosyl and UDP-glucosyl transferase	-0.221869	-0.14804	-0.254143	45.012	-0.249871	-0.104236
PF15905~Hyaluronan mediated motility receptor N-terminal	-0.221869	7.19722	4.73704	-0.0815499	-0.249871	-0.104236
PF15908~Hyaluronan mediated motility receptor C-terminal	-0.221869	7.19722	4.73704	-0.0815499	-0.249871	-0.104236
PF02078~Synapsin, N-terminal domain	-0.221869	5.83318	3.6503	-0.0815499	-0.249871	-0.104236
PF02750~Synapsin, ATP binding domain	-0.221869	5.83318	3.6503	-0.0815499	-0.249871	-0.104236
PF10581~Synapsin N-terminal	-0.221869	5.83318	3.6503	-0.0815499	-0.249871	-0.104236
PF07646~Kelch motif	-0.221869	5.20072	3.14849	-0.0815499	-0.249871	-0.104236
PF12202~Oxidative-stress-responsive kinase 1 C-terminal domain	-0.221869	4.97546	2.97032	-0.0815499	-0.249871	-0.104236
PF00173~Cytochrome b5-like Heme/Steroid binding domain	5.73773	-0.14804	5.61082	-0.0815499	2.03228	-0.104236
PF00226~DnaJ domain	3.43308	-0.14804	3.31984	-0.0815499	1.00823	-0.104236
PF00210~Ferritin-like domain	9.88352	-0.14804	9.70304	-0.0815499	-0.249871	-0.104236
PF03328~HpcH/HpaI aldolase/citrate lyase family	4.82584	-0.14804	4.73704	-0.0815499	-0.249871	-0.104236
PF04100~Vps53-like, N-terminal	4.82584	-0.14804	4.73704	-0.0815499	-0.249871	-0.104236
PF16199~Radical_SAM C-terminal domain	4.82584	-0.14804	4.73704	-0.0815499	-0.249871	-0.104236
PF04410~Gar1/Naf1 RNA binding region	4.13635	-0.14804	4.05053	-0.0815499	-0.249871	-0.104236
PF08355~EF hand associated	4.13635	-0.14804	4.05053	-0.0815499	-0.249871	-0.104236
PF08356~EF hand associated	4.13635	-0.14804	4.05053	-0.0815499	-0.249871	-0.104236
PF02234~Cyclin-dependent kinase inhibitor	3.73433	-0.14804	3.6503	-0.0815499	-0.249871	-0.104236
PF04042~DNA polymerase alpha/epsilon subunit B	3.73433	-0.14804	3.6503	-0.0815499	-0.249871	-0.104236
PF17218~CBX family C-terminal motif	3.23019	-0.14804	3.14849	-0.0815499	-0.249871	-0.104236
PF13906~C-terminus of AA_permease	3.05116	-0.14804	2.97032	-0.0815499	-0.249871	-0.104236
PF00640~Phosphotyrosine interaction domain (PTB/PID)	-0.221869	-0.14804	4.2386	-0.0815499	1.4164	-0.104236
PF17284~Spermidine synthase tetramerisation domain	-0.221869	-0.14804	8.64798	-0.0815499	-0.249871	-0.104236
PF03494~Beta-amyloid peptide (beta-APP)	-0.221869	-0.14804	4.73704	-0.0815499	-0.249871	-0.104236
PF05337~Macrophage colony stimulating factor-1 (CSF-1)	-0.221869	-0.14804	4.73704	-0.0815499	-0.249871	-0.104236
PF09088~MIF4G like	-0.221869	-0.14804	4.73704	-0.0815499	-0.249871	-0.104236
PF09090~MIF4G like	-0.221869	-0.14804	4.73704	-0.0815499	-0.249871	-0.104236
PF09334~tRNA synthetases class I (M)	-0.221869	-0.14804	4.73704	-0.0815499	-0.249871	-0.104236
PF09741~Uncharacterized conserved protein (DUF2045)	-0.221869	-0.14804	4.73704	-0.0815499	-0.249871	-0.104236
PF12213~DNA polymerases epsilon N terminal	-0.221869	-0.14804	4.73704	-0.0815499	-0.249871	-0.104236
PF12542~Pre-mRNA splicing factor	-0.221869	-0.14804	4.73704	-0.0815499	-0.249871	-0.104236
PF00437~Type II/IV secretion system protein	-0.221869	-0.14804	4.73704	-0.0815499	-0.249871	-0.104236
PF00692~dUTPase	-0.221869	-0.14804	4.73704	-0.0815499	-0.249871	-0.104236
PF01238~Phosphomannose isomerase type I	-0.221869	-0.14804	4.73704	-0.0815499	-0.249871	-0.104236
PF01491~Frataxin-like domain	-0.221869	-0.14804	4.73704	-0.0815499	-0.249871	-0.104236
PF04106~Autophagy protein Apg5	-0.221869	-0.14804	4.73704	-0.0815499	-0.249871	-0.104236
PF04841~Vps16, N-terminal region	-0.221869	-0.14804	4.73704	-0.0815499	-0.249871	-0.104236
PF06202~Amylo-alpha-1,6-glucosidase	-0.221869	-0.14804	4.73704	-0.0815499	-0.249871	-0.104236
PF14629~Origin recognition complex (ORC) subunit 4 C-terminus	-0.221869	-0.14804	4.73704	-0.0815499	-0.249871	-0.104236
PF14699~N-terminal domain from the human glycogen debranching enzyme	-0.221869	-0.14804	4.73704	-0.0815499	-0.249871	-0.104236
PF14701~Glycogen debranching enzyme, glucanotransferase domain	-0.221869	-0.14804	4.73704	-0.0815499	-0.249871	-0.104236
PF14702~Central domain of human glycogen debranching enzyme	-0.221869	-0.14804	4.73704	-0.0815499	-0.249871	-0.104236
PF15383~Transmembrane protein 237	-0.221869	-0.14804	4.73704	-0.0815499	-0.249871	-0.104236
PF07645~Calcium-binding EGF domain	-0.221869	-0.14804	4.36826	-0.0815499	-0.249871	-0.104236
PF00832~Ribosomal L39 protein	-0.221869	-0.14804	4.05053	-0.0815499	-0.249871	-0.104236
PF01597~Glycine cleavage H-protein	-0.221869	-0.14804	4.05053	-0.0815499	-0.249871	-0.104236
PF00750~tRNA synthetases class I (R)	-0.221869	-0.14804	4.05053	-0.0815499	-0.249871	-0.104236
PF05746~DALR anticodon binding domain	-0.221869	-0.14804	4.05053	-0.0815499	-0.249871	-0.104236
PF06583~Neogenin C-terminus	-0.221869	-0.14804	4.05053	-0.0815499	-0.249871	-0.104236
PF08952~Domain of unknown function (DUF1866)	-0.221869	-0.14804	4.05053	-0.0815499	-0.249871	-0.104236
PF04840~Vps16, C-terminal region	-0.221869	-0.14804	4.05053	-0.0815499	-0.249871	-0.104236
PF06384~Beta-catenin-interacting protein ICAT	-0.221869	-0.14804	4.05053	-0.0815499	-0.249871	-0.104236
PF10506~PDZ domain of MCC-2 bdg protein for Usher syndrome	-0.221869	-0.14804	4.05053	-0.0815499	-0.249871	-0.104236
PF00093~von Willebrand factor type C domain	-0.221869	-0.14804	4.01223	-0.0815499	-0.249871	-0.104236
PF00788~Ras association (RalGDS/AF-6) domain	-0.221869	-0.14804	3.74945	-0.0815499	-0.249871	-0.104236
PF03853~YjeF-related protein N-terminus	-0.221869	-0.14804	3.6503	-0.0815499	-0.249871	-0.104236
PF02177~Amyloid A4 N-terminal heparin-binding	-0.221869	-0.14804	3.6503	-0.0815499	-0.249871	-0.104236
PF05147~Lanthionine synthetase C-like protein	-0.221869	-0.14804	3.6503	-0.0815499	-0.249871	-0.104236
PF07474~G2F domain	-0.221869	-0.14804	3.6503	-0.0815499	-0.249871	-0.104236
PF09532~FDF domain	-0.221869	-0.14804	3.6503	-0.0815499	-0.249871	-0.104236
PF10197~N-terminal domain of CBF1 interacting co-repressor CIR	-0.221869	-0.14804	3.6503	-0.0815499	-0.249871	-0.104236
PF10515~Beta-amyloid precursor protein C-terminus	-0.221869	-0.14804	3.6503	-0.0815499	-0.249871	-0.104236
PF10541~Nuclear envelope localisation domain	-0.221869	-0.14804	3.6503	-0.0815499	-0.249871	-0.104236
PF12701~Scd6-like Sm domain	-0.221869	-0.14804	3.6503	-0.0815499	-0.249871	-0.104236
PF12924~Copper-binding of amyloid precursor, CuBD	-0.221869	-0.14804	3.6503	-0.0815499	-0.249871	-0.104236
PF12925~E2 domain of amyloid precursor protein	-0.221869	-0.14804	3.6503	-0.0815499	-0.249871	-0.104236
PF06816~NOTCH protein	-0.221869	-0.14804	3.6503	-0.0815499	-0.249871	-0.104236
PF11936~Domain of unknown function (DUF3454)	-0.221869	-0.14804	3.6503	-0.0815499	-0.249871	-0.104236
PF00039~Fibronectin type I domain	-0.221869	-0.14804	3.36729	-0.0815499	-0.249871	-0.104236
PF06119~Nidogen-like	-0.221869	-0.14804	3.36729	-0.0815499	-0.249871	-0.104236
PF02179~BAG domain	-0.221869	-0.14804	3.36729	-0.0815499	-0.249871	-0.104236
PF07684~NOTCH protein	-0.221869	-0.14804	3.36729	-0.0815499	-0.249871	-0.104236
PF08409~Domain of unknown function (DUF1736)	-0.221869	-0.14804	3.36729	-0.0815499	-0.249871	-0.104236
PF13174~Tetratricopeptide repeat	-0.221869	-0.14804	3.36729	-0.0815499	-0.249871	-0.104236
PF00962~Adenosine/AMP deaminase	-0.221869	-0.14804	3.14849	-0.0815499	-0.249871	-0.104236
PF02383~SacI homology domain	-0.221869	-0.14804	3.14849	-0.0815499	-0.249871	-0.104236
PF09289~Follistatin/Osteonectin-like EGF domain	-0.221869	-0.14804	3.14849	-0.0815499	-0.249871	-0.104236
PF10591~Secreted protein acidic and rich in cysteine Ca binding region	-0.221869	-0.14804	3.14849	-0.0815499	-0.249871	-0.104236
PF01428~AN1-like Zinc finger	-0.221869	-0.14804	3.14849	-0.0815499	-0.249871	-0.104236
PF02845~CUE domain	-0.221869	-0.14804	2.97032	-0.0815499	-0.249871	-0.104236
PF11938~TLR4 regulator and MIR-interacting MSAP	-0.221869	-0.14804	2.97032	-0.0815499	-0.249871	-0.104236
PF00066~LNR domain	-0.221869	-0.14804	2.97032	-0.0815499	-0.249871	-0.104236
PF07719~Tetratricopeptide repeat	-0.221869	-0.14804	2.82017	-0.0815499	-0.249871	-0.104236
PF11977~Zc3h12a-like Ribonuclease NYN domain	-0.221869	-0.14804	2.82017	-0.0815499	-0.249871	-0.104236
PF01217~Clathrin adaptor complex small chain	5.4251	3.93417	-0.254143	-0.0815499	1.89291	-0.104236
PF00079~Serpin (serine protease inhibitor)	-0.221869	5.4672	-0.254143	-0.0815499	0.697307	-0.104236
PF00040~Fibronectin type II domain	-0.221869	4.02475	2.22362	-0.0815499	-0.249871	-0.104236
PF00022~Actin	-0.221869	17.9063	-0.254143	-0.0815499	-0.249871	-0.104236
PF08336~Prolyl 4-Hydroxylase alpha-subunit, N-terminal region	-0.221869	13.204	-0.254143	-0.0815499	-0.249871	-0.104236
PF13640~2OG-Fe(II) oxygenase superfamily	-0.221869	10.4348	-0.254143	-0.0815499	-0.249871	-0.104236
PF01956~Integral membrane protein EMC3/TMCO1-like	-0.221869	7.19722	-0.254143	-0.0815499	-0.249871	-0.104236
PF16704~Rab binding domain	-0.221869	7.19722	-0.254143	-0.0815499	-0.249871	-0.104236
PF03171~2OG-Fe(II) oxygenase superfamily	-0.221869	6.33617	-0.254143	-0.0815499	-0.249871	-0.104236
PF02291~Transcription initiation factor IID, 31kD subunit	-0.221869	6.33617	-0.254143	-0.0815499	-0.249871	-0.104236
PF02295~Adenosine deaminase z-alpha domain	-0.221869	6.33617	-0.254143	-0.0815499	-0.249871	-0.104236
PF05236~Transcription initiation factor TFIID component TAF4 family	-0.221869	6.33617	-0.254143	-0.0815499	-0.249871	-0.104236
PF06388~Protein of unknown function (DUF1075)	-0.221869	6.33617	-0.254143	-0.0815499	-0.249871	-0.104236
PF02377~Dishevelled specific domain	-0.221869	5.83318	-0.254143	-0.0815499	-0.249871	-0.104236
PF12316~Segment polarity protein dishevelled (Dsh) C terminal	-0.221869	5.83318	-0.254143	-0.0815499	-0.249871	-0.104236
PF01465~GRIP domain	-0.221869	5.47678	-0.254143	-0.0815499	-0.249871	-0.104236
PF04588~Hypoxia induced protein conserved region	-0.221869	5.20072	-0.254143	-0.0815499	-0.249871	-0.104236
PF07531~NHR1 homology to TAF	-0.221869	5.20072	-0.254143	-0.0815499	-0.249871	-0.104236
PF00778~DIX domain	-0.221869	4.97546	-0.254143	-0.0815499	-0.249871	-0.104236
PF02137~Adenosine-deaminase (editase) domain	-0.221869	4.97546	-0.254143	-0.0815499	-0.249871	-0.104236
PF04547~Calcium-activated chloride channel	-0.221869	4.34632	-0.254143	-0.0815499	-0.249871	-0.104236
PF01176~Translation initiation factor 1A / IF-1	-0.221869	4.34632	-0.254143	-0.0815499	-0.249871	-0.104236
PF00300~Histidine phosphatase superfamily (branch 1)	-0.221869	4.22935	-0.254143	-0.0815499	-0.249871	-0.104236
PF00567~Tudor domain	-0.221869	4.22935	-0.254143	-0.0815499	-0.249871	-0.104236
PF00035~Double-stranded RNA binding motif	-0.221869	3.84996	-0.254143	-0.0815499	-0.249871	-0.104236
PF01344~Kelch motif	-0.221869	5.72862	-0.254143	1.44252	0.780323	-0.104236
PF12796~Ankyrin repeats (3 copies)	3.53419	-0.14804	0.133856	-0.0815499	0.035961	2.72532
PF00487~Fatty acid desaturase	5.73773	-0.14804	2.30003	-0.0815499	2.03228	-0.104236
PF04055~Radical SAM superfamily	6.57786	-0.14804	2.69054	-0.0815499	-0.249871	-0.104236
PF00620~RhoGAP domain	4.68908	-0.14804	0.823455	-0.0815499	-0.249871	-0.104236
PF03920~Groucho/TLE N-terminal Q-rich domain	12.6569	-0.14804	-0.254143	-0.0815499	-0.249871	-0.104236
PF03826~OAR domain	5.57497	-0.14804	-0.254143	-0.0815499	-0.249871	-0.104236
PF01412~Putative GTPase activating protein for Arf	4.92255	-0.14804	-0.254143	-0.0815499	-0.249871	-0.104236
PF00384~Molybdopterin oxidoreductase	4.82584	-0.14804	-0.254143	-0.0815499	-0.249871	-0.104236
PF00480~ROK family	4.82584	-0.14804	-0.254143	-0.0815499	-0.249871	-0.104236
PF01351~Ribonuclease HII	4.82584	-0.14804	-0.254143	-0.0815499	-0.249871	-0.104236
PF02350~UDP-N-acetylglucosamine 2-epimerase	4.82584	-0.14804	-0.254143	-0.0815499	-0.249871	-0.104236
PF04981~NMD3 family	4.82584	-0.14804	-0.254143	-0.0815499	-0.249871	-0.104236
PF05076~Suppressor of fused protein (SUFU)	4.82584	-0.14804	-0.254143	-0.0815499	-0.249871	-0.104236
PF09326~NADH-ubiquinone oxidoreductase subunit G, C-terminal	4.82584	-0.14804	-0.254143	-0.0815499	-0.249871	-0.104236
PF10046~Biogenesis of lysosome-related organelles complex-1 subunit 2	4.82584	-0.14804	-0.254143	-0.0815499	-0.249871	-0.104236
PF10155~CCR4-NOT transcription complex subunit 11	4.82584	-0.14804	-0.254143	-0.0815499	-0.249871	-0.104236
PF10224~Short coiled-coil protein	4.82584	-0.14804	-0.254143	-0.0815499	-0.249871	-0.104236
PF10588~NADH-ubiquinone oxidoreductase-G iron-sulfur binding region	4.82584	-0.14804	-0.254143	-0.0815499	-0.249871	-0.104236
PF12470~Suppressor of Fused Gli/Ci N terminal binding domain	4.82584	-0.14804	-0.254143	-0.0815499	-0.249871	-0.104236
PF12830~Sister chromatid cohesion C-terminus	4.82584	-0.14804	-0.254143	-0.0815499	-0.249871	-0.104236
PF12838~4Fe-4S dicluster domain	4.82584	-0.14804	-0.254143	-0.0815499	-0.249871	-0.104236
PF14788~EF hand	4.82584	-0.14804	-0.254143	-0.0815499	-0.249871	-0.104236
PF15264~Tumour suppressing sub-chromosomal transferable candidate 4	4.82584	-0.14804	-0.254143	-0.0815499	-0.249871	-0.104236
PF15880~NADH dehydrogenase [ubiquinone] flavoprotein 3, mitochondrial	4.82584	-0.14804	-0.254143	-0.0815499	-0.249871	-0.104236
PF16881~N-terminal domain of lipoyl synthase of Radical_SAM family	4.82584	-0.14804	-0.254143	-0.0815499	-0.249871	-0.104236
PF01121~Dephospho-CoA kinase	4.13635	-0.14804	-0.254143	-0.0815499	-0.249871	-0.104236
PF04900~Fcf1	4.13635	-0.14804	-0.254143	-0.0815499	-0.249871	-0.104236
PF05047~Mitochondrial ribosomal protein L51 / S25 / CI-B8 domain	4.13635	-0.14804	-0.254143	-0.0815499	-0.249871	-0.104236
PF12765~HEAT repeat associated with sister chromatid cohesion	4.13635	-0.14804	-0.254143	-0.0815499	-0.249871	-0.104236
PF14260~C4-type zinc-finger of DNA polymerase delta	4.13635	-0.14804	-0.254143	-0.0815499	-0.249871	-0.104236
PF14845~beta-acetyl hexosaminidase like	4.13635	-0.14804	-0.254143	-0.0815499	-0.249871	-0.104236
PF15784~G-protein pathway suppressor 2-interacting domain	4.13635	-0.14804	-0.254143	-0.0815499	-0.249871	-0.104236
PF00238~Ribosomal protein L14p/L23e	3.73433	-0.14804	-0.254143	-0.0815499	-0.249871	-0.104236
PF00728~Glycosyl hydrolase family 20, catalytic domain	3.73433	-0.14804	-0.254143	-0.0815499	-0.249871	-0.104236
PF01851~Proteasome/cyclosome repeat	3.73433	-0.14804	-0.254143	-0.0815499	-0.249871	-0.104236
PF03957~Jun-like transcription factor	3.73433	-0.14804	-0.254143	-0.0815499	-0.249871	-0.104236
PF00136~DNA polymerase family B	3.45002	-0.14804	-0.254143	-0.0815499	-0.249871	-0.104236
PF00156~Phosphoribosyl transferase domain	3.45002	-0.14804	-0.254143	-0.0815499	-0.249871	-0.104236
PF03104~DNA polymerase family B, exonuclease domain	3.45002	-0.14804	-0.254143	-0.0815499	-0.249871	-0.104236
PF03630~Fumble	3.45002	-0.14804	-0.254143	-0.0815499	-0.249871	-0.104236
PF04427~Brix domain	3.45002	-0.14804	-0.254143	-0.0815499	-0.249871	-0.104236
PF01467~Cytidylyltransferase-like	3.05116	-0.14804	-0.254143	-0.0815499	-0.249871	-0.104236
PF02188~GoLoco motif	3.05116	-0.14804	-0.254143	-0.0815499	-0.249871	-0.104236
PF04212~MIT (microtubule interacting and transport) domain	2.90027	-0.14804	-0.254143	-0.0815499	-0.249871	-0.104236
PF04818~RNA polymerase II-binding domain.	2.90027	-0.14804	-0.254143	-0.0815499	-0.249871	-0.104236
PF05033~Pre-SET motif	2.90027	-0.14804	-0.254143	-0.0815499	-0.249871	-0.104236
PF00071~Ras family	4.62412	-0.14804	1.37727	0.879657	-0.249871	-0.104236
PF00536~SAM domain (Sterile alpha motif)	-0.221869	-0.14804	0.936292	-0.0815499	0.751394	4.45988
PF09336~Vps4 C terminal oligomerisation domain	-0.221869	-0.14804	-0.254143	-0.0815499	2.52687	-0.104236
PF01504~Phosphatidylinositol-4-phosphate 5-Kinase	-0.221869	-0.14804	-0.254143	-0.0815499	2.52687	-0.104236
PF12624~N-terminal region of Chorein or VPS13	2.76999	-0.14804	-0.254143	-0.0815499	2.40347	-0.104236
PF00255~Glutathione peroxidase	-0.221869	-0.14804	-0.254143	-0.0815499	2.40347	-0.104236
PF01501~Glycosyl transferase family 8	-0.221869	-0.14804	-0.254143	-0.0815499	2.40347	-0.104236
PF02204~Vacuolar sorting protein 9 (VPS9) domain	-0.221869	-0.14804	-0.254143	-0.0815499	2.40347	-0.104236
PF00533~BRCA1 C Terminus (BRCT) domain	-0.221869	-0.14804	-0.254143	-0.0815499	2.29505	-0.104236
PF04826~Armadillo-like	-0.221869	-0.14804	-0.254143	-0.0815499	2.29505	-0.104236
PF01073~3-beta hydroxysteroid dehydrogenase/isomerase family	-0.221869	-0.14804	-0.254143	-0.0815499	2.29505	-0.104236
PF02145~Rap/ran-GAP	-0.221869	-0.14804	-0.254143	-0.0815499	2.29505	-0.104236
PF08385~Dynein heavy chain, N-terminal region 1	-0.221869	-0.14804	-0.254143	-0.0815499	2.29505	-0.104236
PF09240~Interleukin-6 receptor alpha chain, binding	-0.221869	-0.14804	2.47498	-0.0815499	2.19845	-0.104236
PF02820~mbt repeat	-0.221869	-0.14804	2.38338	-0.0815499	2.11141	-0.104236
PF01248~Ribosomal protein L7Ae/L30e/S12e/Gadd45 family	-0.221869	-0.14804	-0.254143	-0.0815499	2.03228	-0.104236
PF03281~Mab-21 protein	-0.221869	-0.14804	-0.254143	-0.0815499	2.03228	-0.104236
PF01108~Tissue factor	-0.221869	-0.14804	-0.254143	-0.0815499	2.03228	-0.104236
PF09294~Interferon-alpha/beta receptor, fibronectin type III	-0.221869	-0.14804	-0.254143	-0.0815499	2.03228	-0.104236
PF00293~NUDIX domain	2.22962	-0.14804	-0.254143	-0.0815499	1.89291	-0.104236
PF00569~Zinc finger, ZZ type	2.16381	-0.14804	-0.254143	-0.0815499	1.83091	-0.104236
PF00646~F-box domain	2.16381	-0.14804	-0.254143	-0.0815499	1.83091	-0.104236
PF01585~G-patch domain	2.04499	-0.14804	1.96958	-0.0815499	1.7191	-0.104236
PF00498~FHA domain	-0.221869	3.18355	1.57562	-0.0815499	1.34747	-0.104236
PF00179~Ubiquitin-conjugating enzyme	-0.221869	3.01203	-0.254143	-0.0815499	1.22571	-0.104236
PF00041~Fibronectin type III domain	-0.221869	-0.14804	2.60398	-0.0815499	0.969262	-0.104236
PF00995~Sec1 family	-0.221869	-0.14804	2.69054	-0.0815499	-0.249871	-0.104236
PF02854~MIF4G domain	-0.221869	-0.14804	2.69054	-0.0815499	-0.249871	-0.104236
PF12947~EGF domain	-0.221869	-0.14804	2.69054	-0.0815499	-0.249871	-0.104236
PF00888~Cullin family	-0.221869	-0.14804	2.57658	-0.0815499	-0.249871	-0.104236
PF03129~Anticodon binding domain	-0.221869	-0.14804	2.57658	-0.0815499	-0.249871	-0.104236
PF00354~Pentaxin family	-0.221869	-0.14804	2.57658	-0.0815499	-0.249871	-0.104236
PF02198~Sterile alpha motif (SAM)/Pointed domain	-0.221869	-0.14804	2.47498	-0.0815499	-0.249871	-0.104236
PF07716~Basic region leucine zipper	-0.221869	-0.14804	2.47498	-0.0815499	-0.249871	-0.104236
PF12171~Zinc-finger double-stranded RNA-binding	-0.221869	-0.14804	2.47498	-0.0815499	-0.249871	-0.104236
PF01410~Fibrillar collagen C-terminal domain	-0.221869	-0.14804	2.38338	-0.0815499	-0.249871	-0.104236
PF02174~PTB domain (IRS-1 type)	-0.221869	-0.14804	2.30003	-0.0815499	-0.249871	-0.104236
PF00538~linker histone H1 and H5 family	2.30054	-0.14804	2.22362	-0.0815499	-0.249871	-0.104236
PF03810~Importin-beta N-terminal domain	-0.221869	-0.14804	2.22362	-0.0815499	-0.249871	-0.104236
PF03114~BAR domain	-0.221869	-0.14804	2.22362	-0.0815499	-0.249871	-0.104236
PF00058~Low-density lipoprotein receptor repeat class B	-0.221869	-0.14804	2.15311	-0.0815499	-0.249871	-0.104236
PF00086~Thyroglobulin type-1 repeat	-0.221869	-0.14804	2.08768	-0.0815499	-0.249871	-0.104236
PF13520~Amino acid permease	2.10245	-0.14804	2.02668	-0.0815499	-0.249871	-0.104236
PF00050~Kazal-type serine protease inhibitor domain	-0.221869	-0.14804	2.02668	-0.0815499	-0.249871	-0.104236
PF01759~UNC-6/NTR/C345C module	-0.221869	-0.14804	2.02668	-0.0815499	-0.249871	-0.104236
PF01569~PAP2 superfamily	-0.221869	-0.14804	2.02668	-0.0815499	-0.249871	-0.104236
PF07653~Variant SH3 domain	1.06825	2.40906	1.00047	-0.0815499	-0.249871	-0.104236
PF14604~Variant SH3 domain	2.40408	-0.14804	0.738381	-0.0815499	-0.249871	-0.104236
PF00610~Domain found in Dishevelled, Egl-10, and Pleckstrin (DEP)	-0.221869	3.56237	-0.254143	-0.0815499	-0.249871	-0.104236
PF00013~KH domain	1.37906	2.8284	-0.254143	-0.0815499	-0.249871	-0.104236
PF00628~PHD-finger	-0.221869	2.5063	-0.254143	-0.0815499	-0.249871	-0.104236
PF03522~Solute carrier family 12	2.76999	-0.14804	-0.254143	-0.0815499	-0.249871	-0.104236
PF00324~Amino acid permease	2.65544	-0.14804	-0.254143	-0.0815499	-0.249871	-0.104236
PF00887~Acyl CoA binding protein	2.65544	-0.14804	-0.254143	-0.0815499	-0.249871	-0.104236
PF13176~Tetratricopeptide repeat	2.65544	-0.14804	-0.254143	-0.0815499	-0.249871	-0.104236
PF01485~IBR domain, a half RING-finger domain	2.37739	-0.14804	-0.254143	-0.0815499	-0.249871	-0.104236
PF00387~Phosphatidylinositol-specific phospholipase C, Y domain	2.22962	-0.14804	-0.254143	-0.0815499	-0.249871	-0.104236
PF00388~Phosphatidylinositol-specific phospholipase C, X domain	2.22962	-0.14804	-0.254143	-0.0815499	-0.249871	-0.104236
PF01926~50S ribosome-binding GTPase	2.22962	-0.14804	-0.254143	-0.0815499	-0.249871	-0.104236
PF07707~BTB And C-terminal Kelch	-0.221869	2.4566	-0.254143	1.49758	-0.249871	-0.104236
PF00130~Phorbol esters/diacylglycerol binding domain (C1 domain)	-0.221869	2.48117	-0.254143	1.51211	-0.249871	-0.104236
PF02798~Glutathione S-transferase, N-terminal domain	-0.221869	-0.14804	-0.254143	2.079	-0.249871	-0.104236
