# Supplementary material for: Quantitative Proteome and Transcriptome Dynamics Analysis Reveals Iron Deficiency Response Networks and Signature in Neuronal Cells
Source: Molecules. 2022 Jan 13;27(2):484. doi: 10.3390/molecules27020484 (PMC8779535; doi:10.3390/molecules27020484)
Supplement: Supplementary file 1 [file molecules-27-00484-s001.zip › Table S4. P15 microarrray raw data.xls]

## Sheet: Sheet0
Expr p-value	Expr Fold Change (positive indicates upregulation and negative indicates downregulation. The decimal value indicates the percentage of up- or down-regulation.	Gene Name	Entrez Gene Name	Location	Type(s)
0.28	-1.028	A1bg	alpha-1-B glycoprotein	Extracellular Space	other
0.967	1.002	A2m	alpha-2-macroglobulin	Extracellular Space	transporter
0.251	-1.051	A4galt	alpha 1,4-galactosyltransferase (P blood group)	Cytoplasm	enzyme
0.208	-1.017	AA926063	AA926063gene	Other	other
0.738	-1.012	Aacs	acetoacetyl-CoA synthetase	Cytoplasm	enzyme
0.165	-1.038	Aadac	arylacetamide deacetylase	Cytoplasm	enzyme
0.964	-1.001	Aadat	aminoadipate aminotransferase	Cytoplasm	enzyme
0.588	-1.031	Aanat	aralkylamine N-acetyltransferase	Cytoplasm	enzyme
0.107	-1.075	Aard	alanine and arginine rich domain containing protein	Other	other
0.341	1.033	Aatf	apoptosis antagonizing transcription factor	Nucleus	transcription regulator
0.127	1.081	Abat	4-aminobutyrate aminotransferase	Cytoplasm	enzyme
0.235	1.105	Abca2	ATP binding cassette subfamily A member 2	Plasma Membrane	transporter
0.0387	1.097	Abcb1a	ATP binding cassette subfamily B member 1	Plasma Membrane	transporter
0.378	1.032	Abcb1a	ATP binding cassette subfamily B member 1	Plasma Membrane	transporter
0.905	-1.003	Abcb1a	ATP binding cassette subfamily B member 1	Plasma Membrane	transporter
0.353	-1.024	Abcb11	ATP binding cassette subfamily B member 11	Plasma Membrane	transporter
0.921	1.005	Abcb4	ATP binding cassette subfamily B member 4	Plasma Membrane	transporter
0.415	1.049	Abcb6	ATP binding cassette subfamily B member 6 (Langereis blood group)	Cytoplasm	transporter
0.722	1.021	Abcb9	ATP binding cassette subfamily B member 9	Cytoplasm	transporter
0.682	-1.013	Abcc1	ATP binding cassette subfamily C member 1	Plasma Membrane	transporter
0.468	-1.027	Abcc2	ATP binding cassette subfamily C member 2	Plasma Membrane	transporter
0.521	-1.034	Abcc3	ATP binding cassette subfamily C member 3	Plasma Membrane	transporter
0.073	1.106	Abcc5	ATP binding cassette subfamily C member 5	Plasma Membrane	transporter
0.659	-1.049	Abcc5	ATP binding cassette subfamily C member 5	Plasma Membrane	transporter
0.904	1.008	Abcc6	ATP binding cassette subfamily C member 6	Plasma Membrane	transporter
0.528	-1.022	Abcc8	ATP binding cassette subfamily C member 8	Plasma Membrane	transporter
0.654	-1.027	Abcc9	ATP binding cassette subfamily C member 9	Plasma Membrane	ion channel
0.824	1.005	Abcc9	ATP binding cassette subfamily C member 9	Plasma Membrane	ion channel
0.948	1.002	Abcd2	ATP binding cassette subfamily D member 2	Cytoplasm	transporter
0.334	1.027	Abcf1	ATP binding cassette subfamily F member 1	Cytoplasm	transporter
0.33	-1.043	Abcg1	ATP binding cassette subfamily G member 1	Plasma Membrane	transporter
0.357	1.089	Abcg1	ATP binding cassette subfamily G member 1	Plasma Membrane	transporter
0.773	-1.011	Abcg5	ATP binding cassette subfamily G member 5	Plasma Membrane	transporter
0.906	1.004	Abcg8	ATP binding cassette subfamily G member 8	Plasma Membrane	transporter
0.413	1.062	Abi1	abl interactor 1	Cytoplasm	other
0.246	1.076	Abi2	abl interactor 2	Cytoplasm	other
0.215	-1.014	Abo	ABO, alpha 1-3-N-acetylgalactosaminyltransferase and alpha 1-3-galactosyltransferase	Plasma Membrane	enzyme
0.41	1.022	Abo	ABO, alpha 1-3-N-acetylgalactosaminyltransferase and alpha 1-3-galactosyltransferase	Plasma Membrane	enzyme
0.55	-1.018	Abo	ABO, alpha 1-3-N-acetylgalactosaminyltransferase and alpha 1-3-galactosyltransferase	Plasma Membrane	enzyme
0.999	1.001	Abo	ABO, alpha 1-3-N-acetylgalactosaminyltransferase and alpha 1-3-galactosyltransferase	Plasma Membrane	enzyme
0.0782	-1.081	Abtb2	ankyrin repeat and BTB domain containing 2	Nucleus	other
0.536	1.04	Acaa2	acetyl-CoA acyltransferase 2	Cytoplasm	enzyme
0.533	-1.018	Acacb	acetyl-CoA carboxylase beta	Cytoplasm	enzyme
0.114	1.086	Acad9	acyl-CoA dehydrogenase family member 9	Cytoplasm	enzyme
0.269	-1.076	Acadl	acyl-CoA dehydrogenase long chain	Cytoplasm	enzyme
0.422	-1.036	Acadm	acyl-CoA dehydrogenase medium chain	Cytoplasm	enzyme
0.24	-1.049	Acads	acyl-CoA dehydrogenase short chain	Cytoplasm	enzyme
0.121	-1.062	Acadsb	acyl-CoA dehydrogenase short/branched chain	Cytoplasm	enzyme
0.01	1.091	Acadvl	acyl-CoA dehydrogenase very long chain	Cytoplasm	enzyme
0.0716	-1.149	Acat1	acetyl-CoA acetyltransferase 1	Cytoplasm	enzyme
0.21	1.068	Acbd3	acyl-CoA binding domain containing 3	Cytoplasm	other
0.298	-1.051	Acbd3	acyl-CoA binding domain containing 3	Cytoplasm	other
0.442	-1.047	Ace	angiotensin I converting enzyme	Plasma Membrane	peptidase
0.852	1.014	Ace	angiotensin I converting enzyme	Plasma Membrane	peptidase
0.108	1.115	Acly	ATP citrate lyase	Cytoplasm	enzyme
0.249	-1.066	Acmsd	aminocarboxymuconate semialdehyde decarboxylase	Cytoplasm	enzyme
0.0164	1.125	Aco2	aconitase 2	Cytoplasm	enzyme
0.412	-1.035	Acox1	acyl-CoA oxidase 1	Cytoplasm	enzyme
0.886	-1.007	Acox2	acyl-CoA oxidase 2	Cytoplasm	enzyme
0.435	1.031	Acox3	acyl-CoA oxidase 3, pristanoyl	Cytoplasm	enzyme
0.43	1.047	Acp1	acid phosphatase 1	Cytoplasm	phosphatase
0.707	1.036	Acp1	acid phosphatase 1	Cytoplasm	phosphatase
0.0828	1.091	Acp2	acid phosphatase 2, lysosomal	Cytoplasm	phosphatase
0.808	-1.004	Acpp	acid phosphatase 3	Extracellular Space	phosphatase
0.609	1.021	Acp5	acid phosphatase 5, tartrate resistant	Cytoplasm	phosphatase
0.137	-1.082	Acr	acrosin	Extracellular Space	peptidase
0.0686	-1.094	Acrv1	acrosomal vesicle protein 1	Cytoplasm	other
0.317	1.088	Acsl3	acyl-CoA synthetase long chain family member 3	Cytoplasm	enzyme
0.777	-1.046	Acsl4	acyl-CoA synthetase long chain family member 4	Cytoplasm	enzyme
0.783	1.013	Acsl5	acyl-CoA synthetase long chain family member 5	Cytoplasm	enzyme
0.816	1.014	Acsl6	acyl-CoA synthetase long chain family member 6	Cytoplasm	enzyme
0.298	1.048	Acta1	actin alpha 1, skeletal muscle	Cytoplasm	other
0.216	-1.096	Actb	actin beta	Cytoplasm	other
0.237	-1.117	Actb	actin beta	Cytoplasm	other
0.138	-1.041	Actc1	actin alpha cardiac muscle 1	Cytoplasm	enzyme
0.604	-1.018	Actc1	actin alpha cardiac muscle 1	Cytoplasm	enzyme
0.977	1.008	Actc1	actin alpha cardiac muscle 1	Cytoplasm	enzyme
0.995	1	Actg2	actin gamma 2, smooth muscle	Cytoplasm	other
0.44	1.045	Actn1	actinin alpha 1	Cytoplasm	transcription regulator
0.338	-1.074	Actn3	actinin alpha 3	Plasma Membrane	other
0.593	-1.028	Actn4	actinin alpha 4	Cytoplasm	transcription regulator
0.0835	1.056	Actr3	actin related protein 3	Plasma Membrane	other
0.228	1.061	Actr3	actin related protein 3	Plasma Membrane	other
0.508	-1.056	Acvr1	activin A receptor type 1	Plasma Membrane	kinase
0.498	-1.029	Acvr1c	activin A receptor type 1C	Plasma Membrane	kinase
0.0146	-1.087	Acvr2b	activin A receptor type 2B	Plasma Membrane	kinase
0.865	1.008	Acvrl1	activin A receptor like type 1	Plasma Membrane	kinase
0.462	1.032	Acy1	aminoacylase 1	Cytoplasm	peptidase
0.29	-1.04	Ada	adenosine deaminase	Cytoplasm	enzyme
0.235	-1.111	Adam10	ADAM metallopeptidase domain 10	Plasma Membrane	peptidase
0.25	-1.084	Adam10	ADAM metallopeptidase domain 10	Plasma Membrane	peptidase
0.205	1.067	Adam15	ADAM metallopeptidase domain 15	Plasma Membrane	peptidase
0.911	1.007	Adam17	ADAM metallopeptidase domain 17	Plasma Membrane	peptidase
0.151	-1.086	Adam18	ADAM metallopeptidase domain 18	Plasma Membrane	peptidase
0.83	-1.007	Adam2	ADAM metallopeptidase domain 2	Plasma Membrane	peptidase
0.303	-1.073	Adam3	a disintegrin and metallopeptidase domain 3 (cyritestin)	Plasma Membrane	peptidase
0.061	-1.109	Adam7	ADAM metallopeptidase domain 7	Plasma Membrane	peptidase
0.109	-1.05	Adamts1	ADAM metallopeptidase with thrombospondin type 1 motif 1	Extracellular Space	peptidase
0.845	-1.017	Adar	adenosine deaminase RNA specific	Nucleus	enzyme
0.154	1.109	Adarb1	adenosine deaminase RNA specific B1	Nucleus	enzyme
0.421	1.055	Adarb2	adenosine deaminase RNA specific B2 (inactive)	Nucleus	enzyme
0.0419	1.117	Adcy2	adenylate cyclase 2	Plasma Membrane	enzyme
0.0217	1.097	Adcy3	adenylate cyclase 3	Plasma Membrane	enzyme
0.904	1.005	Adcy4	adenylate cyclase 4	Plasma Membrane	enzyme
0.872	-1.007	Adcy5	adenylate cyclase 5	Plasma Membrane	enzyme
0.053	-1.108	Adcy6	adenylate cyclase 6	Plasma Membrane	enzyme
0.358	1.038	Adcy6	adenylate cyclase 6	Plasma Membrane	enzyme
0.819	-1.007	Adcy8	adenylate cyclase 8	Plasma Membrane	enzyme
0.929	-1.001	Adcyap1	adenylate cyclase activating polypeptide 1	Extracellular Space	other
0.599	-1.039	Adcyap1r1	ADCYAP receptor type I	Plasma Membrane	G-protein coupled receptor
0.611	-1.042	Adcyap1r1	ADCYAP receptor type I	Plasma Membrane	G-protein coupled receptor
0.651	-1.048	Adcyap1r1	ADCYAP receptor type I	Plasma Membrane	G-protein coupled receptor
0.854	1.006	Add2	adducin 2	Cytoplasm	other
0.685	1.032	Add3	adducin 3	Cytoplasm	other
0.823	-1.007	Adh1	alcohol dehydrogenase 1C (class I), gamma polypeptide	Cytoplasm	enzyme
0.55	-1.024	Adh4	alcohol dehydrogenase 4 (class II), pi polypeptide	Cytoplasm	enzyme
0.478	-1.012	Adh7	alcohol dehydrogenase 7 (class IV), mu or sigma polypeptide	Cytoplasm	enzyme
0.147	1.089	Adk	adenosine kinase	Nucleus	kinase
0.566	1.026	Adk	adenosine kinase	Nucleus	kinase
0.52	-1.034	Adm	adrenomedullin	Extracellular Space	other
0.215	-1.091	Adnp	activity dependent neuroprotector homeobox	Nucleus	transcription regulator
0.791	-1.028	Adora1	adenosine A1 receptor	Plasma Membrane	G-protein coupled receptor
0.824	1.007	Adora1	adenosine A1 receptor	Plasma Membrane	G-protein coupled receptor
0.53	-1.052	Adora2a	adenosine A2a receptor	Plasma Membrane	G-protein coupled receptor
0.715	-1.016	Adora2a	adenosine A2a receptor	Plasma Membrane	G-protein coupled receptor
0.548	-1.03	Adora2b	adenosine A2b receptor	Plasma Membrane	G-protein coupled receptor
0.686	-1.014	Adora3	adenosine A3 receptor	Plasma Membrane	G-protein coupled receptor
0.519	1.032	Adprh	ADP-ribosylarginine hydrolase	Other	enzyme
0.617	1.028	Adra1a	adrenoceptor alpha 1A	Plasma Membrane	G-protein coupled receptor
0.467	-1.035	Adra1b	adrenoceptor alpha 1B	Plasma Membrane	G-protein coupled receptor
0.114	1.139	Adra1d	adrenoceptor alpha 1D	Plasma Membrane	G-protein coupled receptor
0.573	-1.023	Adra2a	adrenoceptor alpha 2A	Plasma Membrane	G-protein coupled receptor
0.401	-1.046	Adra2b	adrenoceptor alpha 2B	Plasma Membrane	G-protein coupled receptor
0.151	1.082	Adra2c	adrenoceptor alpha 2C	Plasma Membrane	G-protein coupled receptor
0.102	-1.07	Adrb1	adrenoceptor beta 1	Plasma Membrane	G-protein coupled receptor
0.226	-1.062	Adrb2	adrenoceptor beta 2	Plasma Membrane	G-protein coupled receptor
0.0517	-1.145	Adrb3	adrenoceptor beta 3	Plasma Membrane	G-protein coupled receptor
0.357	1.077	Adrm1	adhesion regulating molecule 1	Plasma Membrane	other
0.00613	-1.139	Afm	afamin	Extracellular Space	transporter
0.104	-1.044	Afp	alpha fetoprotein	Extracellular Space	transporter
0.23	-1.084	Ager	advanced glycosylation end-product specific receptor	Plasma Membrane	transmembrane receptor
0.998	-1.002	Agpat1	1-acylglycerol-3-phosphate O-acyltransferase 1	Cytoplasm	enzyme
0.312	1.05	Agpat4	1-acylglycerol-3-phosphate O-acyltransferase 4	Cytoplasm	enzyme
0.0949	-1.053	Agps	alkylglycerone phosphate synthase	Cytoplasm	enzyme
0.963	-1.007	Agrn	agrin	Plasma Membrane	other
0.00331	1.416	Agt	angiotensinogen	Extracellular Space	growth factor
0.181	-1.054	Agtr1a	angiotensin II receptor type 1	Plasma Membrane	G-protein coupled receptor
0.0799	-1.083	Agtr2	angiotensin II receptor type 2	Plasma Membrane	G-protein coupled receptor
0.271	-1.078	Agxt	alanine--glyoxylate and serine--pyruvate aminotransferase	Cytoplasm	enzyme
0.363	-1.041	Agxt2	alanine--glyoxylate aminotransferase 2	Cytoplasm	enzyme
0.423	-1.047	Ahr	aryl hydrocarbon receptor	Nucleus	ligand-dependent nuclear receptor
0.853	1.003	Ahr	aryl hydrocarbon receptor	Nucleus	ligand-dependent nuclear receptor
0.81	-1.005	Ahsg	alpha 2-HS glycoprotein	Extracellular Space	other
0.124	-1.1	Aif1	allograft inflammatory factor 1	Nucleus	other
0.315	-1.068	Aif1	allograft inflammatory factor 1	Nucleus	other
0.652	1.008	Aip	aryl hydrocarbon receptor interacting protein	Nucleus	transcription regulator
0.832	-1.006	Aipl1	aryl hydrocarbon receptor interacting protein like 1	Nucleus	other
0.0237	-1.122	Ak2	adenylate kinase 2	Cytoplasm	kinase
0.828	1.006	Ak2	adenylate kinase 2	Cytoplasm	kinase
0.672	1.018	Ak3	adenylate kinase 3	Cytoplasm	kinase
0.22	-1.068	Akap1	A-kinase anchoring protein 1	Cytoplasm	other
0.318	-1.106	Akap1	A-kinase anchoring protein 1	Cytoplasm	other
0.323	-1.04	Akap11	A-kinase anchoring protein 11	Cytoplasm	other
0.23	-1.058	Akap12	A-kinase anchoring protein 12	Cytoplasm	transporter
0.264	-1.077	Akap12	A-kinase anchoring protein 12	Cytoplasm	transporter
0.945	-1.001	Akap4	A-kinase anchoring protein 4	Cytoplasm	other
0.451	-1.031	Akap5	A-kinase anchoring protein 5	Plasma Membrane	other
0.725	-1.029	Akap6	A-kinase anchoring protein 6	Nucleus	other
0.275	1.066	Akap8	A-kinase anchoring protein 8	Nucleus	other
0.351	1.099	Akr1a1	aldo-keto reductase family 1 member A1	Cytoplasm	enzyme
0.445	-1.018	Akr1b8	aldo-keto reductase family 1 member B10	Cytoplasm	enzyme
0.424	-1.03	Akr1b7	aldo-keto reductase family 1, member B7	Cytoplasm	enzyme
0.145	-1.037	Akr1d1	aldo-keto reductase family 1 member D1	Cytoplasm	enzyme
0.0682	1.106	Akr7a2	aldo-keto reductase family 7 member A2	Cytoplasm	enzyme
0.57	1.049	Akr7a3	aldo-keto reductase family 7 member A3	Cytoplasm	enzyme
0.204	-1.147	Akt1	AKT serine/threonine kinase 1	Cytoplasm	kinase
0.208	-1.148	Akt2	AKT serine/threonine kinase 2	Cytoplasm	kinase
0.407	-1.068	Akt2	AKT serine/threonine kinase 2	Cytoplasm	kinase
0.0534	-1.086	Akt3	AKT serine/threonine kinase 3	Cytoplasm	kinase
0.906	1.007	Alad	aminolevulinate dehydratase	Cytoplasm	enzyme
0.0181	1.17	Alas1	5'-aminolevulinate synthase 1	Cytoplasm	enzyme
3.18e-06	1.338	Alas2	5'-aminolevulinate synthase 2	Cytoplasm	enzyme
0.698	1.035	Alcam	activated leukocyte cell adhesion molecule	Plasma Membrane	other
0.285	1.132	Aldh1a1	aldehyde dehydrogenase 1 family member A1	Cytoplasm	enzyme
0.118	-1.102	Aldh1a2	aldehyde dehydrogenase 1 family member A2	Cytoplasm	enzyme
0.918	-1.011	Aldh2	aldehyde dehydrogenase 2 family member	Cytoplasm	enzyme
0.827	-1.008	Aldh3a1	aldehyde dehydrogenase 3 family member A1	Cytoplasm	enzyme
0.0119	1.199	Aldh3a2	aldehyde dehydrogenase 3 family member A2	Cytoplasm	enzyme
0.655	-1.025	Aldh5a1	aldehyde dehydrogenase 5 family member A1	Cytoplasm	enzyme
0.474	1.032	Aldh9a1	aldehyde dehydrogenase 9 family member A1	Cytoplasm	enzyme
0.266	1.063	Aldoa	aldolase, fructose-bisphosphate A	Cytoplasm	enzyme
0.646	-1.014	Aldob	aldolase, fructose-bisphosphate B	Cytoplasm	enzyme
0.0224	1.097	Aldoc	aldolase, fructose-bisphosphate C	Cytoplasm	enzyme
2.29e-07	2.76	Alox15	arachidonate 15-lipoxygenase	Cytoplasm	enzyme
0.721	1.01	Alox5	arachidonate 5-lipoxygenase	Cytoplasm	enzyme
0.866	1.003	Alox5ap	arachidonate 5-lipoxygenase activating protein	Plasma Membrane	enzyme
0.866	-1.009	Alpi	alkaline phosphatase, placental	Plasma Membrane	phosphatase
0.156	1.077	Amacr	alpha-methylacyl-CoA racemase	Cytoplasm	enzyme
0.105	-1.062	Ambn	ameloblastin	Extracellular Space	growth factor
0.267	-1.055	Ambp	alpha-1-microglobulin/bikunin precursor	Extracellular Space	transporter
0.0352	1.23	Amd1	adenosylmethionine decarboxylase 1	Cytoplasm	enzyme
0.0528	-1.02	Amelx	amelogenin X-linked	Extracellular Space	growth factor
0.557	1.012	Amelx	amelogenin X-linked	Extracellular Space	growth factor
0.884	1.006	Amelx	amelogenin X-linked	Extracellular Space	growth factor
0.892	-1.002	Amelx	amelogenin X-linked	Extracellular Space	growth factor
0.818	1.014	Amh	anti-Mullerian hormone	Extracellular Space	growth factor
0.284	-1.032	Amhr2	anti-Mullerian hormone receptor type 2	Plasma Membrane	kinase
0.0916	1.126	Amigo2	adhesion molecule with Ig like domain 2	Plasma Membrane	other
0.474	1.033	Amigo3	adhesion molecule with Ig like domain 3	Other	other
0.261	-1.028	Ampd1	adenosine monophosphate deaminase 1	Cytoplasm	enzyme
0.0765	1.119	Ampd3	adenosine monophosphate deaminase 3	Cytoplasm	enzyme
0.668	-1.007	Amy1	amylase alpha 2A	Extracellular Space	enzyme
0.903	-1.002	Amy1	amylase alpha 2A	Extracellular Space	enzyme
0.834	1.003	Andpro	similar to Cystatin-related protein 2 precursor (Prostatic 22 kDa glycoprotein P22K15)	Other	other
0.842	1.005	Andpro	similar to Cystatin-related protein 2 precursor (Prostatic 22 kDa glycoprotein P22K15)	Other	other
0.682	-1.016	Angptl2	angiopoietin like 2	Extracellular Space	other
0.251	-1.107	Ank3	ankyrin 3	Plasma Membrane	other
0.946	-1.015	Ank3	ankyrin 3	Plasma Membrane	other
0.137	1.112	Ank	ANKH inorganic pyrophosphate transport regulator	Plasma Membrane	transporter
0.0622	-1.075	Ankrd1	ankyrin repeat domain 1	Cytoplasm	transcription regulator
0.137	1.053	Ankrd1	ankyrin repeat domain 1	Cytoplasm	transcription regulator
0.091	-1.305	Anp32a	acidic (leucine-rich) nuclear phosphoprotein 32 family, member A	Nucleus	other
0.15	-1.101	Anpep	alanyl aminopeptidase, membrane	Plasma Membrane	peptidase
0.22	-1.038	Anxa1	annexin A1	Plasma Membrane	enzyme
0.227	1.061	Anxa2	annexin A2	Plasma Membrane	other
0.236	-1.068	Anxa4	annexin A4	Plasma Membrane	other
0.893	1.017	Anxa6	annexin A6	Plasma Membrane	ion channel
0.0186	1.068	Anxa7	annexin A7	Plasma Membrane	ion channel
0.2	1.084	Anxa7	annexin A7	Plasma Membrane	ion channel
0.201	-1.066	Aox1	aldehyde oxidase 1	Cytoplasm	enzyme
0.109	1.106	Ap1b1	adaptor related protein complex 1 subunit beta 1	Cytoplasm	other
0.286	1.059	Ap2a2	adaptor related protein complex 2 subunit alpha 2	Cytoplasm	transporter
0.425	1.026	Ap2b1	adaptor related protein complex 2 subunit beta 1	Plasma Membrane	transporter
0.684	1.025	Ap2b1	adaptor related protein complex 2 subunit beta 1	Plasma Membrane	transporter
0.156	1.052	Ap2m1	adaptor related protein complex 2 subunit mu 1	Cytoplasm	other
0.029	1.164	Ap2s1	adaptor related protein complex 2 subunit sigma 1	Cytoplasm	transporter
0.29	-1.06	Ap3m1	adaptor related protein complex 3 subunit mu 1	Cytoplasm	transporter
0.232	1.106	Ap3m2	adaptor related protein complex 3 subunit mu 2	Cytoplasm	transporter
0.0737	-1.109	Apaf1	apoptotic peptidase activating factor 1	Cytoplasm	other
0.369	1.05	Apaf1	apoptotic peptidase activating factor 1	Cytoplasm	other
0.821	-1.028	Apba1	amyloid beta precursor protein binding family A member 1	Cytoplasm	transporter
0.675	-1.023	Apba2	amyloid beta precursor protein binding family A member 2	Cytoplasm	transporter
0.99	-1.003	Apba3	amyloid beta precursor protein binding family A member 3	Cytoplasm	transporter
0.00677	1.108	Apbb1	amyloid beta precursor protein binding family B member 1	Cytoplasm	transcription regulator
0.186	1.078	Apbb3	amyloid beta precursor protein binding family B member 3	Cytoplasm	other
0.0812	-1.095	Apc	APC regulator of WNT signaling pathway	Nucleus	enzyme
0.463	-1.03	Apeh	acylaminoacyl-peptide hydrolase	Cytoplasm	peptidase
0.0763	1.12	Apex1	apurinic/apyrimidinic endodeoxyribonuclease 1	Nucleus	enzyme
0.831	-1.006	Apln	apelin	Extracellular Space	other
0.963	-1.021	Aplp2	amyloid beta precursor like protein 2	Cytoplasm	other
0.252	-1.05	Apoa2	apolipoprotein A2	Extracellular Space	transporter
0.268	-1.09	Apoa5	apolipoprotein A5	Extracellular Space	transporter
0.54	-1.026	Apob	apolipoprotein B	Extracellular Space	transporter
0.294	1.032	Apobec1	apolipoprotein B mRNA editing enzyme catalytic subunit 1	Cytoplasm	enzyme
0.011	1.329	Apod	apolipoprotein D	Extracellular Space	transporter
0.161	1.077	Apoe	apolipoprotein E	Extracellular Space	transporter
0.177	-1.058	Apom	apolipoprotein M	Plasma Membrane	transporter
0.0451	1.064	App	amyloid beta precursor protein	Plasma Membrane	other
0.659	-1.014	Aptx	aprataxin	Nucleus	phosphatase
0.328	-1.043	Aqp2	aquaporin 2	Plasma Membrane	transporter
0.134	-1.028	Aqp3	aquaporin 3 (Gill blood group)	Plasma Membrane	transporter
0.0717	-1.128	Aqp4	aquaporin 4	Plasma Membrane	transporter
0.112	-1.283	Aqp4	aquaporin 4	Plasma Membrane	transporter
0.63	-1.011	Aqp5	aquaporin 5	Plasma Membrane	transporter
0.698	-1.021	Aqp6	aquaporin 6	Cytoplasm	transporter
0.883	1.009	Aqp7	aquaporin 7	Plasma Membrane	transporter
0.794	1.01	Aqp8	aquaporin 8	Plasma Membrane	transporter
0.818	-1.009	Aqp9	aquaporin 9	Plasma Membrane	transporter
0.729	-1.025	Ar	androgen receptor	Nucleus	ligand-dependent nuclear receptor
0.213	1.14	Arc	activity regulated cytoskeleton associated protein	Cytoplasm	other
0.257	-1.026	Areg	amphiregulin	Extracellular Space	growth factor
0.928	1.005	Arf1	ADP ribosylation factor 1	Cytoplasm	enzyme
0.98	-1.001	Arf1	ADP ribosylation factor 1	Cytoplasm	enzyme
0.131	-1.077	Arf2	ADP-ribosylation factor 2	Cytoplasm	other
0.316	-1.109	Arf3	ADP ribosylation factor 3	Cytoplasm	enzyme
0.76	-1.017	Arf4	ADP ribosylation factor 4	Cytoplasm	enzyme
0.576	-1.063	Arf5	ADP ribosylation factor 5	Cytoplasm	enzyme
0.947	1.007	Arf6	ADP ribosylation factor 6	Plasma Membrane	transporter
0.161	-1.106	Arfgap1	ADP ribosylation factor GTPase activating protein 1	Cytoplasm	transporter
0.205	1.083	Arfgap1	ADP ribosylation factor GTPase activating protein 1	Cytoplasm	transporter
0.732	-1.022	Arfgap1	ADP ribosylation factor GTPase activating protein 1	Cytoplasm	transporter
0.61	-1.028	Arfgef2	ADP ribosylation factor guanine nucleotide exchange factor 2	Cytoplasm	other
0.121	1.082	Arfrp1	ADP ribosylation factor related protein 1	Cytoplasm	enzyme
0.0756	-1.051	Arg1	arginase 1	Cytoplasm	enzyme
0.931	-1.003	Arg2	arginase 2	Cytoplasm	enzyme
0.213	1.036	Arhgap17	Rho GTPase activating protein 17	Cytoplasm	other
0.218	-1.044	Arhgap4	Rho GTPase activating protein 4	Cytoplasm	other
0.681	1.022	Arhgef1	Rho guanine nucleotide exchange factor 1	Cytoplasm	other
0.757	1.021	Arhgef11	Rho guanine nucleotide exchange factor 11	Cytoplasm	other
0.02	1.153	Arhgef9	Cdc42 guanine nucleotide exchange factor 9	Cytoplasm	other
0.406	1.066	Arl1	ADP ribosylation factor like GTPase 1	Cytoplasm	enzyme
0.877	-1.018	Arl1	ADP ribosylation factor like GTPase 1	Cytoplasm	enzyme
0.0592	1.08	Arl2	ADP ribosylation factor like GTPase 2	Cytoplasm	enzyme
0.758	-1.008	Arl3	ADP ribosylation factor like GTPase 3	Cytoplasm	enzyme
0.124	-1.057	Arl9	ADP ribosylation factor like GTPase 9	Other	other
0.621	1.02	Arl9	ADP ribosylation factor like GTPase 9	Other	other
0.457	-1.042	Arnt	aryl hydrocarbon receptor nuclear translocator	Nucleus	transcription regulator
0.82	-1.019	Arnt2	aryl hydrocarbon receptor nuclear translocator 2	Nucleus	transcription regulator
0.643	-1.029	Arntl	aryl hydrocarbon receptor nuclear translocator like	Nucleus	transcription regulator
0.212	1.059	Arpc1a	actin related protein 2/3 complex subunit 1A	Extracellular Space	other
0.101	-1.066	Arpc1b	actin related protein 2/3 complex subunit 1B	Cytoplasm	other
0.991	-1.002	Arpp19	cAMP regulated phosphoprotein 19	Cytoplasm	transporter
0.412	-1.029	Arr3	arrestin 3	Cytoplasm	other
0.764	-1.017	Arrb1	arrestin beta 1	Cytoplasm	transcription regulator
0.335	1.054	Arrb2	arrestin beta 2	Cytoplasm	other
0.641	-1.036	Arsb	arylsulfatase B	Cytoplasm	enzyme
0.687	-1.012	Asah2	N-acylsphingosine amidohydrolase 2	Cytoplasm	enzyme
0.473	1.012	Ascl1	achaete-scute family bHLH transcription factor 1	Nucleus	transcription regulator
0.683	1.037	Ascl2	achaete-scute family bHLH transcription factor 2	Nucleus	transcription regulator
0.187	-1.065	Ascl3	achaete-scute family bHLH transcription factor 3	Nucleus	transcription regulator
0.488	-1.038	Asgr2	asialoglycoprotein receptor 2	Plasma Membrane	transmembrane receptor
0.0688	1.055	Asl	argininosuccinate lyase	Cytoplasm	enzyme
0.599	-1.014	Asmt	acetylserotonin O-methyltransferase	Cytoplasm	enzyme
0.0173	1.124	Asns	asparagine synthetase (glutamine-hydrolyzing)	Cytoplasm	enzyme
0.665	1.018	Aspa	aspartoacylase	Cytoplasm	enzyme
0.0166	1.118	Asrgl1	asparaginase and isoaspartyl peptidase 1	Cytoplasm	enzyme
0.738	1.01	Asrgl1	asparaginase and isoaspartyl peptidase 1	Cytoplasm	enzyme
0.403	-1.022	Asz1	ankyrin repeat, SAM and basic leucine zipper domain containing 1	Nucleus	transcription regulator
0.0766	-1.141	Atf2	activating transcription factor 2	Nucleus	transcription regulator
0.903	-1.003	Atf3	activating transcription factor 3	Nucleus	transcription regulator
0.264	-1.036	Atf4	activating transcription factor 4	Nucleus	transcription regulator
0.812	1.004	Atf5	activating transcription factor 5	Nucleus	transcription regulator
0.209	-1.072	Atic	5-aminoimidazole-4-carboxamide ribonucleotide formyltransferase/IMP cyclohydrolase	Cytoplasm	enzyme
0.28	1.052	Atox1	antioxidant 1 copper chaperone	Cytoplasm	transporter
0.453	-1.04	Atp12a	ATPase H+/K+ transporting non-gastric alpha2 subunit	Plasma Membrane	transporter
0.568	1.044	Atp1a1	ATPase Na+/K+ transporting subunit alpha 1	Plasma Membrane	transporter
0.614	-1.042	Atp1a1	ATPase Na+/K+ transporting subunit alpha 1	Plasma Membrane	transporter
0.00987	1.159	Atp1a2	ATPase Na+/K+ transporting subunit alpha 2	Plasma Membrane	transporter
0.47	1.119	Atp1a3	ATPase Na+/K+ transporting subunit alpha 3	Plasma Membrane	transporter
0.394	1.016	Atp1a4	ATPase Na+/K+ transporting subunit alpha 4	Plasma Membrane	transporter
0.267	1.041	Atp1b1	ATPase Na+/K+ transporting subunit beta 1	Plasma Membrane	transporter
0.773	-1.014	Atp1b1	ATPase Na+/K+ transporting subunit beta 1	Plasma Membrane	transporter
0.933	-1.019	Atp1b2	ATPase Na+/K+ transporting subunit beta 2	Plasma Membrane	transporter
0.489	1.038	Atp1b3	ATPase Na+/K+ transporting subunit beta 3	Plasma Membrane	transporter
0.0268	-1.036	Atp1b4	ATPase Na+/K+ transporting family member beta 4	Plasma Membrane	transporter
0.273	-1.046	Atp2a1	ATPase sarcoplasmic/endoplasmic reticulum Ca2+ transporting 1	Cytoplasm	transporter
0.0825	1.072	Atp2a2	ATPase sarcoplasmic/endoplasmic reticulum Ca2+ transporting 2	Cytoplasm	transporter
0.177	1.077	Atp2a2	ATPase sarcoplasmic/endoplasmic reticulum Ca2+ transporting 2	Cytoplasm	transporter
0.664	1.021	Atp2a2	ATPase sarcoplasmic/endoplasmic reticulum Ca2+ transporting 2	Cytoplasm	transporter
0.344	-1.084	Atp2a3	ATPase sarcoplasmic/endoplasmic reticulum Ca2+ transporting 3	Cytoplasm	transporter
0.84	1.013	Atp2b1	ATPase plasma membrane Ca2+ transporting 1	Plasma Membrane	transporter
0.0482	1.093	Atp2b2	ATPase plasma membrane Ca2+ transporting 2	Plasma Membrane	transporter
0.758	-1.048	Atp2b2	ATPase plasma membrane Ca2+ transporting 2	Plasma Membrane	transporter
0.0789	1.195	Atp2b3	ATPase plasma membrane Ca2+ transporting 3	Plasma Membrane	transporter
0.597	-1.016	Atp2b3	ATPase plasma membrane Ca2+ transporting 3	Plasma Membrane	transporter
0.96	-1.006	Atp2b3	ATPase plasma membrane Ca2+ transporting 3	Plasma Membrane	transporter
0.782	-1.017	Atp2b4	ATPase plasma membrane Ca2+ transporting 4	Plasma Membrane	transporter
0.161	-1.068	Atp2c1	ATPase secretory pathway Ca2+ transporting 1	Cytoplasm	transporter
0.414	-1.067	Atp2c1	ATPase secretory pathway Ca2+ transporting 1	Cytoplasm	transporter
0.471	-1.033	Atp2c2	ATPase secretory pathway Ca2+ transporting 2	Cytoplasm	enzyme
0.041	-1.173	Atp4a	ATPase H+/K+ transporting subunit alpha	Plasma Membrane	transporter
0.948	-1.004	Atp4b	ATPase H+/K+ transporting subunit beta	Plasma Membrane	transporter
0.0645	1.203	Atp5e	ATP synthase, H+ transporting, mitochondrial F1 complex, epsilon subunit	Cytoplasm	transporter
0.209	1.061	Atp5a1	ATP synthase F1 subunit alpha	Cytoplasm	transporter
0.634	1.017	Atp5b	ATP synthase F1 subunit beta	Cytoplasm	transporter
0.523	1.041	Atp5c1	ATP synthase F1 subunit gamma	Cytoplasm	transporter
0.0884	1.1	Atp5d	ATP synthase F1 subunit delta	Cytoplasm	transporter
0.0933	1.065	Atp5g1	ATP synthase membrane subunit c locus 1	Cytoplasm	transporter
0.18	1.12	Atp5o	ATP synthase peripheral stalk subunit OSCP	Cytoplasm	transporter
0.00628	1.12	Atp6ap1	ATPase H+ transporting accessory protein 1	Cytoplasm	transporter
0.0926	1.185	Atp6v0a1	ATPase H+ transporting V0 subunit a1	Cytoplasm	transporter
0.0634	1.128	Atp6v1d	ATPase H+ transporting V1 subunit D	Cytoplasm	transporter
0.414	-1.046	Atp7a	ATPase copper transporting alpha	Plasma Membrane	transporter
0.489	-1.023	Atp7b	ATPase copper transporting beta	Cytoplasm	transporter
0.588	-1.025	Atp7b	ATPase copper transporting beta	Cytoplasm	transporter
0.187	1.119	Atrn	attractin	Extracellular Space	other
0.814	1.01	Atrn	attractin	Extracellular Space	other
0.158	-1.076	Atrx	ATRX chromatin remodeler	Nucleus	transcription regulator
0.409	-1.029	Atrx	ATRX chromatin remodeler	Nucleus	transcription regulator
0.117	-1.053	Aurkb	aurora kinase B	Nucleus	kinase
0.264	-1.056	Avil	advillin	Plasma Membrane	other
0.803	-1.007	Avp	arginine vasopressin	Plasma Membrane	other
0.124	1.096	Avpi1	arginine vasopressin induced 1	Other	other
0.775	-1.009	Avpi1	arginine vasopressin induced 1	Other	other
0.987	1.001	Avpr1a	arginine vasopressin receptor 1A	Plasma Membrane	G-protein coupled receptor
0.362	-1.049	Avpr1b	arginine vasopressin receptor 1B	Plasma Membrane	G-protein coupled receptor
0.462	-1.049	Avpr1b	arginine vasopressin receptor 1B	Plasma Membrane	G-protein coupled receptor
0.637	-1.032	Avpr2	arginine vasopressin receptor 2	Plasma Membrane	G-protein coupled receptor
0.48	1.024	Axin2	axin 2	Cytoplasm	other
0.29	-1.077	Azgp1	alpha-2-glycoprotein 1, zinc-binding	Extracellular Space	transporter
0.85	-1.006	B2m	beta-2-microglobulin	Plasma Membrane	transmembrane receptor
0.522	1.023	B3galt4	beta-1,3-galactosyltransferase 4	Cytoplasm	enzyme
0.848	-1.024	B3gat1	beta-1,3-glucuronyltransferase 1	Cytoplasm	enzyme
0.276	-1.049	B3gat2	beta-1,3-glucuronyltransferase 2	Cytoplasm	enzyme
0.191	-1.067	B4galt1	beta-1,4-galactosyltransferase 1	Cytoplasm	enzyme
0.923	-1.004	B4galt1	beta-1,4-galactosyltransferase 1	Cytoplasm	enzyme
0.116	1.067	B4galt6	beta-1,4-galactosyltransferase 6	Cytoplasm	enzyme
0.214	1.073	Baalc	BAALC binder of MAP3K1 and KLF4	Cytoplasm	other
0.495	-1.026	Baat	bile acid-CoA:amino acid N-acyltransferase	Cytoplasm	enzyme
0.748	1.011	Bace2	beta-secretase 2	Cytoplasm	peptidase
0.0409	1.129	Bad	BCL2 associated agonist of cell death	Cytoplasm	other
0.00305	1.218	Baiap2	BAR/IMD domain containing adaptor protein 2	Plasma Membrane	kinase
0.975	1.002	Bak1	BCL2 antagonist/killer 1	Cytoplasm	other
0.427	-1.038	Bambi	BMP and activin membrane bound inhibitor	Plasma Membrane	other
0.662	1.013	Banf1	BAF nuclear assembly factor 1	Nucleus	other
0.379	-1.043	Bard1	BRCA1 associated RING domain 1	Nucleus	transcription regulator
0.464	-1.038	Barhl2	BarH like homeobox 2	Nucleus	transcription regulator
0.181	-1.046	Basp1	brain abundant, membrane attached signal protein 1	Cytoplasm	transcription regulator
0.515	-1.04	Basp1	brain abundant, membrane attached signal protein 1	Cytoplasm	transcription regulator
0.547	1.031	Bax	BCL2 associated X, apoptosis regulator	Cytoplasm	transporter
0.839	-1.005	Bbox1	gamma-butyrobetaine hydroxylase 1	Cytoplasm	enzyme
0.977	-1.001	Bbs2	Bardet-Biedl syndrome 2	Cytoplasm	other
0.725	1.016	Bcan	brevican	Extracellular Space	other
0.821	1.01	Bcan	brevican	Extracellular Space	other
0.964	-1.008	Bcar1	BCAR1 scaffold protein, Cas family member	Plasma Membrane	enzyme
0.182	1.081	Bcas1	brain enriched myelin associated protein 1	Plasma Membrane	other
0.0547	1.133	Bcat1	branched chain amino acid transaminase 1	Cytoplasm	enzyme
0.911	-1.051	Bcat1	branched chain amino acid transaminase 1	Cytoplasm	enzyme
0.0933	-1.077	Bcat2	branched chain amino acid transaminase 2	Cytoplasm	enzyme
0.374	-1.022	Bche	butyrylcholinesterase	Plasma Membrane	enzyme
0.00207	1.108	Bckdha	branched chain keto acid dehydrogenase E1 subunit alpha	Cytoplasm	enzyme
0.568	1.037	Bckdhb	branched chain keto acid dehydrogenase E1 subunit beta	Cytoplasm	enzyme
0.0296	1.203	Bckdk	branched chain keto acid dehydrogenase kinase	Cytoplasm	kinase
0.0387	1.136	Bcl10	BCL10 immune signaling adaptor	Cytoplasm	transcription regulator
0.629	-1.023	Bcl2	BCL2 apoptosis regulator	Cytoplasm	transporter
0.527	-1.023	Bcl2a1	BCL2 related protein A1	Cytoplasm	other
0.109	1.091	Bcl2l1	BCL2 like 1	Cytoplasm	other
0.588	1.028	Bcl2l1	BCL2 like 1	Cytoplasm	other
0.86	-1.008	Bcl2l1	BCL2 like 1	Cytoplasm	other
0.771	-1.011	Bcl2l10	BCL2 like 10	Cytoplasm	other
0.246	-1.051	Bcl2l11	BCL2 like 11	Cytoplasm	other
0.908	1.004	Bcl2l11	BCL2 like 11	Cytoplasm	other
0.61	1.022	Bcl2l2	BCL2 like 2	Cytoplasm	other
0.575	-1.032	Bdkrb1	bradykinin receptor B1	Plasma Membrane	G-protein coupled receptor
0.0941	-1.095	Bdkrb2	bradykinin receptor B2	Plasma Membrane	G-protein coupled receptor
0.282	-1.073	Bdkrb2	bradykinin receptor B2	Plasma Membrane	G-protein coupled receptor
0.424	1.021	Bdkrb2	bradykinin receptor B2	Plasma Membrane	G-protein coupled receptor
0.238	-1.039	Bdnf	brain derived neurotrophic factor	Extracellular Space	growth factor
0.949	-1.008	Bdnf	brain derived neurotrophic factor	Extracellular Space	growth factor
0.158	1.088	Becn1	beclin 1	Cytoplasm	other
0.596	-1.056	Begain	brain enriched guanylate kinase associated	Nucleus	other
0.881	1.008	Bet1	Bet1 golgi vesicular membrane trafficking protein	Cytoplasm	transporter
0.924	-1.006	Bet1	Bet1 golgi vesicular membrane trafficking protein	Cytoplasm	transporter
0.106	1.083	Bet1l	Bet1 golgi vesicular membrane trafficking protein like	Cytoplasm	transporter
0.584	1.027	Bet1l	Bet1 golgi vesicular membrane trafficking protein like	Cytoplasm	transporter
0.507	-1.027	Bglap2	bone gamma-carboxyglutamate protein	Extracellular Space	other
0.837	-1.017	Bgn	biglycan	Extracellular Space	other
0.435	-1.037	Bhmt	betaine--homocysteine S-methyltransferase	Cytoplasm	enzyme
0.227	-1.093	Bid	BH3 interacting domain death agonist	Cytoplasm	other
0.0112	1.143	Bin1	bridging integrator 1	Nucleus	other
0.372	-1.045	Birc3	baculoviral IAP repeat containing 3	Cytoplasm	enzyme
0.0445	-1.079	Birc5	baculoviral IAP repeat containing 5	Cytoplasm	other
0.393	-1.067	Blcap	BLCAP apoptosis inducing factor	Other	other
0.676	-1.017	Blvra	biliverdin reductase A	Cytoplasm	enzyme
0.981	1.005	Bmf	Bcl2 modifying factor	Cytoplasm	other
0.695	1.032	Bmp1	bone morphogenetic protein 1	Extracellular Space	peptidase
0.864	-1.007	Bmp15	bone morphogenetic protein 15	Extracellular Space	growth factor
0.716	1.016	Bmp2	bone morphogenetic protein 2	Extracellular Space	growth factor
0.958	-1.001	Bmp2	bone morphogenetic protein 2	Extracellular Space	growth factor
0.306	-1.042	Bmp3	bone morphogenetic protein 3	Extracellular Space	growth factor
0.236	1.067	Bmp4	bone morphogenetic protein 4	Extracellular Space	growth factor
0.249	-1.025	Bmp6	bone morphogenetic protein 6	Extracellular Space	growth factor
0.436	-1.042	Bmp6	bone morphogenetic protein 6	Extracellular Space	growth factor
0.323	-1.077	Bmp7	bone morphogenetic protein 7	Extracellular Space	growth factor
0.253	-1.066	Bmpr1a	bone morphogenetic protein receptor type 1A	Plasma Membrane	kinase
0.879	-1.004	Bnip1	BCL2 interacting protein 1	Cytoplasm	transporter
0.082	1.131	Bnip3	BCL2 interacting protein 3	Cytoplasm	other
0.287	1.056	Bnip3l	BCL2 interacting protein 3 like	Cytoplasm	other
0.538	1.054	Bnip3l	BCL2 interacting protein 3 like	Cytoplasm	other
0.196	-1.057	Bok	BCL2 family apoptosis regulator BOK	Cytoplasm	other
0.0417	1.198	Bpgm	bisphosphoglycerate mutase	Extracellular Space	phosphatase
0.458	1.104	Bpnt1	3'(2'), 5'-bisphosphate nucleotidase 1	Nucleus	phosphatase
0.312	-1.028	Brca1	BRCA1 DNA repair associated	Nucleus	transcription regulator
0.967	-1.001	Brca2	BRCA2 DNA repair associated	Nucleus	transcription regulator
0.298	-1.088	Brd2	bromodomain containing 2	Nucleus	kinase
0.484	1.065	Brd2	bromodomain containing 2	Nucleus	kinase
0.0264	1.152	Bsg	basigin (Ok blood group)	Plasma Membrane	transporter
0.271	-1.082	Bsn	bassoon presynaptic cytomatrix protein	Plasma Membrane	other
0.608	-1.029	Bst1	bone marrow stromal cell antigen 1	Plasma Membrane	enzyme
0.378	-1.053	Btc	betacellulin	Extracellular Space	growth factor
0.813	1.02	Btg1	BTG anti-proliferation factor 1	Nucleus	transcription regulator
0.254	1.066	Btg2	BTG anti-proliferation factor 2	Nucleus	transcription regulator
0.613	-1.028	Btg2	BTG anti-proliferation factor 2	Nucleus	transcription regulator
0.157	1.063	Btg3	BTG anti-proliferation factor 3	Nucleus	other
0.878	-1.002	Btnl8	butyrophilin-like 4	Plasma Membrane	other
0.595	-1.023	Bub1b	BUB1 mitotic checkpoint serine/threonine kinase B	Nucleus	kinase
0.318	-1.036	Bysl	bystin like	Nucleus	other
0.0875	-1.096	Bzw1	basic leucine zipper and W2 domains 1	Cytoplasm	translation regulator
0.346	1.074	Bzw1	basic leucine zipper and W2 domains 1	Cytoplasm	translation regulator
0.119	-1.118	Bzw2	basic leucine zipper and W2 domains 2	Cytoplasm	translation regulator
0.0379	1.099	Bles03	chromosome 11 open reading frame 68	Other	other
0.347	1.034	LOC288913	chromosome 19 open reading frame 53	Nucleus	other
0.153	-1.078	C1galt1	core 1 synthase, glycoprotein-N-acetylgalactosamine 3-beta-galactosyltransferase 1	Plasma Membrane	enzyme
0.469	1.047	C1qb	complement C1q B chain	Extracellular Space	other
0.103	1.102	C1qbp	complement C1q binding protein	Cytoplasm	transcription regulator
0.899	1.003	C1s	complement C1s	Extracellular Space	peptidase
0.852	-1.009	C3	complement C3	Extracellular Space	peptidase
0.934	1.003	C3ar1	complement C3a receptor 1	Plasma Membrane	G-protein coupled receptor
0.9	-1.004	C4a	complement C4A (Rodgers blood group)	Extracellular Space	other
0.571	-1.021	C4bp-ps1	complement component 4 binding protein, pseudogene 1	Other	other
0.581	1.01	C4bpa	complement component 4 binding protein alpha	Extracellular Space	other
0.381	-1.048	C8b	complement C8 beta chain	Extracellular Space	other
0.154	-1.09	C9	complement C9	Extracellular Space	other
0.76	1.016	Ca3	carbonic anhydrase 3	Cytoplasm	enzyme
0.846	1.011	Ca3	carbonic anhydrase 3	Cytoplasm	enzyme
0.597	1.025	Ca4	carbonic anhydrase 4	Plasma Membrane	enzyme
0.951	1.004	Ca5a	carbonic anhydrase 5A	Cytoplasm	enzyme
0.083	1.15	Cabp1	calcium binding protein 1	Plasma Membrane	other
0.0721	-1.162	Cacna1a	calcium voltage-gated channel subunit alpha1 A	Plasma Membrane	ion channel
0.447	-1.035	Cacna1a	calcium voltage-gated channel subunit alpha1 A	Plasma Membrane	ion channel
0.454	-1.078	Cacna1a	calcium voltage-gated channel subunit alpha1 A	Plasma Membrane	ion channel
0.803	-1.012	Cacna1a	calcium voltage-gated channel subunit alpha1 A	Plasma Membrane	ion channel
0.26	-1.034	Cacna1b	calcium voltage-gated channel subunit alpha1 B	Plasma Membrane	ion channel
0.523	1.033	Cacna1b	calcium voltage-gated channel subunit alpha1 B	Plasma Membrane	ion channel
0.462	-1.035	Cacna1c	calcium voltage-gated channel subunit alpha1 C	Plasma Membrane	ion channel
0.0603	-1.089	Cacna1d	calcium voltage-gated channel subunit alpha1 D	Plasma Membrane	ion channel
0.43	1.061	Cacna1d	calcium voltage-gated channel subunit alpha1 D	Plasma Membrane	ion channel
0.902	-1	Cacna1d	calcium voltage-gated channel subunit alpha1 D	Plasma Membrane	ion channel
0.399	-1.042	Cacna1e	calcium voltage-gated channel subunit alpha1 E	Plasma Membrane	ion channel
0.828	-1.009	Cacna1f	calcium voltage-gated channel subunit alpha1 F	Plasma Membrane	ion channel
0.603	-1.022	Cacna1g	calcium voltage-gated channel subunit alpha1 G	Plasma Membrane	ion channel
0.0289	-1.406	Cacna1h	calcium voltage-gated channel subunit alpha1 H	Plasma Membrane	ion channel
0.27	-1.083	Cacna1i	calcium voltage-gated channel subunit alpha1 I	Plasma Membrane	ion channel
0.755	1.023	Cacna1i	calcium voltage-gated channel subunit alpha1 I	Plasma Membrane	ion channel
0.636	-1.021	Cacna1s	calcium voltage-gated channel subunit alpha1 S	Plasma Membrane	ion channel
0.0211	1.173	Cacna2d1	calcium voltage-gated channel auxiliary subunit alpha2delta 1	Plasma Membrane	ion channel
0.446	1.05	Cacna2d3	calcium voltage-gated channel auxiliary subunit alpha2delta 3	Plasma Membrane	ion channel
0.942	-1.007	Cacnb1	calcium voltage-gated channel auxiliary subunit beta 1	Plasma Membrane	ion channel
0.203	1.051	Cacnb2	calcium voltage-gated channel auxiliary subunit beta 2	Plasma Membrane	ion channel
0.783	-1.008	Cacnb2	calcium voltage-gated channel auxiliary subunit beta 2	Plasma Membrane	ion channel
0.232	1.135	Cacnb3	calcium voltage-gated channel auxiliary subunit beta 3	Plasma Membrane	ion channel
0.0186	-1.126	Cacnb4	calcium voltage-gated channel auxiliary subunit beta 4	Plasma Membrane	ion channel
0.506	-1.029	Cacng1	calcium voltage-gated channel auxiliary subunit gamma 1	Plasma Membrane	ion channel
0.891	-1.016	Cacng2	calcium voltage-gated channel auxiliary subunit gamma 2	Plasma Membrane	ion channel
0.444	1.056	Cacng3	calcium voltage-gated channel auxiliary subunit gamma 3	Plasma Membrane	ion channel
0.366	-1.124	Cacng4	calcium voltage-gated channel auxiliary subunit gamma 4	Plasma Membrane	ion channel
0.562	-1.026	Cacng5	calcium voltage-gated channel auxiliary subunit gamma 5	Plasma Membrane	ion channel
0.952	1.001	Cacng6	calcium voltage-gated channel auxiliary subunit gamma 6	Plasma Membrane	ion channel
0.934	1.008	Cacng7	calcium voltage-gated channel auxiliary subunit gamma 7	Plasma Membrane	ion channel
0.0297	-1.51	Cacng8	calcium voltage-gated channel auxiliary subunit gamma 8	Plasma Membrane	ion channel
0.634	1.053	Calb1	calbindin 1	Cytoplasm	other
0.743	1.019	Calb2	calbindin 2	Cytoplasm	other
0.131	-1.06	Calca	calcitonin related polypeptide beta	Extracellular Space	other
0.274	-1.053	Calcb	calcitonin-related polypeptide, beta	Extracellular Space	other
0.564	1.034	Calca	calcitonin related polypeptide beta	Extracellular Space	other
0.605	-1.016	Calca	calcitonin related polypeptide beta	Extracellular Space	other
0.355	-1.057	Calcr	calcitonin receptor	Plasma Membrane	G-protein coupled receptor
0.885	1.004	Calcr	calcitonin receptor	Plasma Membrane	G-protein coupled receptor
0.0201	-1.095	Calcrl	calcitonin receptor like receptor	Plasma Membrane	G-protein coupled receptor
0.146	-1.059	Calcrl	calcitonin receptor like receptor	Plasma Membrane	G-protein coupled receptor
0.333	1.023	Calm2	calmodulin 1	Nucleus	other
0.35	1.024	Calm1	calmodulin 1	Nucleus	other
0.391	-1.063	Calm3	calmodulin 1	Nucleus	other
0.433	-1.024	Calm1	calmodulin 1	Nucleus	other
0.501	-1.035	Calm3	calmodulin 1	Nucleus	other
0.556	-1.041	Calm1	calmodulin 1	Nucleus	other
0.179	1.061	Calr	calreticulin	Cytoplasm	transcription regulator
0.244	1.139	Camk1	calcium/calmodulin dependent protein kinase I	Cytoplasm	kinase
0.182	1.09	Camk1g	calcium/calmodulin dependent protein kinase IG	Cytoplasm	kinase
0.0249	1.295	Camk2a	calcium/calmodulin dependent protein kinase II alpha	Cytoplasm	kinase
0.0664	1.287	Camk2a	calcium/calmodulin dependent protein kinase II alpha	Cytoplasm	kinase
0.101	1.152	Camk2b	calcium/calmodulin dependent protein kinase II beta	Cytoplasm	kinase
0.0567	-1.102	Camk2d	calcium/calmodulin dependent protein kinase II delta	Cytoplasm	kinase
0.171	-1.06	Camk2d	calcium/calmodulin dependent protein kinase II delta	Cytoplasm	kinase
0.343	1.081	Camk2d	calcium/calmodulin dependent protein kinase II delta	Cytoplasm	kinase
0.0746	1.164	Camk2g	calcium/calmodulin dependent protein kinase II gamma	Cytoplasm	kinase
0.0194	-1.329	Camk4	calcium/calmodulin dependent protein kinase IV	Nucleus	kinase
0.36	-1.052	Camk4	calcium/calmodulin dependent protein kinase IV	Nucleus	kinase
0.000668	1.218	Camkk1	calcium/calmodulin dependent protein kinase kinase 1	Cytoplasm	kinase
0.157	1.066	Camkk2	calcium/calmodulin dependent protein kinase kinase 2	Cytoplasm	kinase
0.471	1.049	Camkk2	calcium/calmodulin dependent protein kinase kinase 2	Cytoplasm	kinase
0.345	1.069	Camlg	calcium modulating ligand	Cytoplasm	other
0.122	-1.1	Canx	calnexin	Cytoplasm	other
0.457	1.029	Canx	calnexin	Cytoplasm	other
0.818	-1.01	Canx	calnexin	Cytoplasm	other
0.0256	1.089	Cap1	cyclase associated actin cytoskeleton regulatory protein 1	Plasma Membrane	other
0.185	1.048	Cap1	cyclase associated actin cytoskeleton regulatory protein 1	Plasma Membrane	other
0.451	1.047	Cap2	cyclase associated actin cytoskeleton regulatory protein 2	Plasma Membrane	other
0.124	-1.101	Capn1	calpain 1	Cytoplasm	peptidase
0.596	1.026	Capn10	calpain 10	Cytoplasm	peptidase
0.516	-1.02	Capn2	calpain 2	Cytoplasm	peptidase
0.627	-1.015	Capn3	calpain 3	Cytoplasm	peptidase
0.612	-1.042	Capn5	calpain 5	Cytoplasm	peptidase
0.755	-1.014	Capn6	calpain 6	Cytoplasm	peptidase
0.352	-1.059	Capn8	calpain 8	Cytoplasm	peptidase
0.365	-1.07	Capn8	calpain 8	Cytoplasm	peptidase
0.15	-1.064	Capn9	calpain 9	Cytoplasm	peptidase
0.296	1.083	Capns1	calpain small subunit 1	Cytoplasm	peptidase
0.541	1.035	Caps	calcyphosine	Plasma Membrane	other
0.881	1.005	Capza3	capping actin protein of muscle Z-line subunit alpha 3	Cytoplasm	other
0.628	-1.021	Carhsp1	calcium regulated heat stable protein 1	Cytoplasm	transcription regulator
0.187	-1.052	Cask	calcium/calmodulin dependent serine protein kinase	Plasma Membrane	kinase
0.815	1.011	Cask	calcium/calmodulin dependent serine protein kinase	Plasma Membrane	kinase
0.0216	1.179	Caskin1	CASK interacting protein 1	Nucleus	transcription regulator
0.24	-1.037	Casp1	caspase 1	Cytoplasm	peptidase
0.163	-1.075	Casp12	caspase 12	Cytoplasm	peptidase
0.0549	-1.068	Casp2	caspase 2	Cytoplasm	peptidase
0.0633	-1.078	Casp2	caspase 2	Cytoplasm	peptidase
0.00185	-1.249	Casp3	caspase 3	Cytoplasm	peptidase
0.239	-1.072	Casp4	caspase 4	Cytoplasm	peptidase
0.972	-1.003	Casp6	caspase 6	Cytoplasm	peptidase
0.114	-1.082	Casp7	caspase 7	Cytoplasm	peptidase
0.617	-1.023	Casp7	caspase 7	Cytoplasm	peptidase
0.0619	-1.08	Casp8	caspase 8	Nucleus	peptidase
0.0481	1.091	Casp9	caspase 9	Cytoplasm	peptidase
0.357	-1.043	Casp9	caspase 9	Cytoplasm	peptidase
0.75	-1.013	Casp9	caspase 9	Cytoplasm	peptidase
0.448	-1.033	Casq2	calsequestrin 2	Cytoplasm	other
0.587	-1.022	Casq2	calsequestrin 2	Cytoplasm	other
0.669	1.018	Casr	calcium sensing receptor	Plasma Membrane	G-protein coupled receptor
0.0059	-1.111	Cast	calpastatin	Cytoplasm	peptidase
0.474	-1.025	Cast	calpastatin	Cytoplasm	peptidase
0.173	-1.074	Cat	catalase	Cytoplasm	enzyme
0.473	-1.034	Cav2	caveolin 2	Plasma Membrane	other
0.612	1.037	Cav3	caveolin 3	Plasma Membrane	enzyme
0.27	-1.073	Cbfb	core-binding factor subunit beta	Nucleus	transcription regulator
0.0527	1.148	Cblb	Cbl proto-oncogene B	Nucleus	enzyme
0.0386	1.105	Cbr1	carbonyl reductase 1	Cytoplasm	enzyme
0.309	-1.043	Cbr4	carbonyl reductase 4	Cytoplasm	enzyme
0.0841	1.097	Cbs	cystathionine beta-synthase	Cytoplasm	enzyme
0.00681	1.043	Cbx7	chromobox 7	Nucleus	other
0.0695	1.133	Cck	cholecystokinin	Extracellular Space	other
0.181	-1.087	Cckar	cholecystokinin A receptor	Plasma Membrane	G-protein coupled receptor
0.739	1.008	Cckar	cholecystokinin A receptor	Plasma Membrane	G-protein coupled receptor
0.458	-1.07	Cckbr	cholecystokinin B receptor	Plasma Membrane	G-protein coupled receptor
0.844	-1.007	Cckbr	cholecystokinin B receptor	Plasma Membrane	G-protein coupled receptor
0.369	-1.076	Ccl17	C-C motif chemokine ligand 17	Extracellular Space	cytokine
0.17	-1.049	Ccl2	chemokine (C-C motif) ligand 2	Extracellular Space	cytokine
0.0942	-1.136	Ccl20	C-C motif chemokine ligand 20	Extracellular Space	cytokine
0.407	-1.039	Ccl22	C-C motif chemokine ligand 22	Extracellular Space	cytokine
0.575	-1.037	Ccl22	C-C motif chemokine ligand 22	Extracellular Space	cytokine
0.935	1.004	Ccl28	C-C motif chemokine ligand 28	Extracellular Space	cytokine
0.305	-1.094	Ccl3	C-C motif chemokine ligand 3 like 3	Extracellular Space	cytokine
0.171	-1.076	Ccl4	C-C motif chemokine ligand 4	Extracellular Space	cytokine
0.0576	-1.113	Ccl5	C-C motif chemokine ligand 5	Extracellular Space	cytokine
0.325	1.024	Ccnb1	cyclin B1	Cytoplasm	kinase
0.956	1.002	Ccnb1	cyclin B1	Cytoplasm	kinase
0.722	1.026	Ccnc	cyclin C	Nucleus	other
0.0695	-1.093	Ccnd1	cyclin D1	Nucleus	transcription regulator
0.894	1.007	Ccnd1	cyclin D1	Nucleus	transcription regulator
0.984	-1.006	Ccnd1	cyclin D1	Nucleus	transcription regulator
0.659	1.041	Ccnd2	cyclin D2	Nucleus	other
0.918	1.001	Ccnd3	cyclin D3	Nucleus	kinase
0.736	1.036	Ccng1	cyclin G1	Nucleus	other
0.197	-1.151	Ccnh	cyclin H	Nucleus	transcription regulator
0.975	-1.017	Ccnl1	cyclin L1	Nucleus	other
0.353	-1.034	Ccr1	C-C motif chemokine receptor 1	Plasma Membrane	G-protein coupled receptor
0.986	1.004	Ccr2	C-C motif chemokine receptor 2	Plasma Membrane	G-protein coupled receptor
0.635	1.032	Ccr4	C-C motif chemokine receptor 4	Plasma Membrane	G-protein coupled receptor
0.949	1.003	Ccr5	C-C motif chemokine receptor 5	Plasma Membrane	G-protein coupled receptor
0.939	-1.002	Ccs	copper chaperone for superoxide dismutase	Cytoplasm	enzyme
0.27	1.079	Cct3	chaperonin containing TCP1 subunit 3	Cytoplasm	other
0.606	-1.023	Cct4	chaperonin containing TCP1 subunit 4	Cytoplasm	other
0.25	1.089	Cct5	chaperonin containing TCP1 subunit 5	Cytoplasm	other
0.35	1.047	Cd14	CD14 molecule	Plasma Membrane	transmembrane receptor
0.0558	1.143	Cd151	CD151 molecule (Raph blood group)	Plasma Membrane	other
0.991	-1.001	Cd164	CD164 molecule	Plasma Membrane	other
0.667	-1.013	Cd1d1	CD1d molecule	Plasma Membrane	other
0.0693	-1.096	Cd2	CD2 molecule	Plasma Membrane	transmembrane receptor
0.115	-1.061	Cd244	CD244 molecule	Plasma Membrane	transmembrane receptor
0.495	1.014	Cd244	CD244 molecule	Plasma Membrane	transmembrane receptor
0.609	-1.029	Cd24	CD24a antigen	Plasma Membrane	other
0.519	-1.026	Cd28	CD28 molecule	Plasma Membrane	transmembrane receptor
0.533	1.016	Cd36	CD36 molecule	Plasma Membrane	transmembrane receptor
0.0454	1.064	Cd37	CD37 molecule	Plasma Membrane	other
0.0595	-1.132	Cd38	CD38 molecule	Plasma Membrane	enzyme
0.198	-1.079	Cd38	CD38 molecule	Plasma Membrane	enzyme
0.948	-1.005	Cd38	CD38 molecule	Plasma Membrane	enzyme
0.734	-1.017	Cd3d	CD3d molecule	Plasma Membrane	transmembrane receptor
0.638	-1.019	Cd4	CD4 molecule	Plasma Membrane	transmembrane receptor
0.0577	-1.106	Cd44	CD44 molecule (Indian blood group)	Plasma Membrane	other
0.373	-1.048	Cd44	CD44 molecule (Indian blood group)	Plasma Membrane	other
0.106	-1.105	Cd47	CD47 molecule	Plasma Membrane	transmembrane receptor
0.357	-1.142	Cd48	CD48 molecule	Plasma Membrane	other
0.362	-1.033	Cd5	CD5 molecule	Plasma Membrane	transmembrane receptor
0.853	1.01	Cd52	CD52 antigen	Cytoplasm	other
0.702	1.018	Cd53	CD53 molecule	Plasma Membrane	other
0.323	1.086	Cd59	CD59 molecule (CD59 blood group)	Plasma Membrane	other
0.317	1.044	Cd63	CD63 molecule	Plasma Membrane	other
0.177	-1.064	Cd74	CD74 molecule	Plasma Membrane	transmembrane receptor
0.239	-1.039	Cd80	CD80 molecule	Plasma Membrane	transmembrane receptor
0.0168	1.128	Cd81	CD81 molecule	Plasma Membrane	other
0.562	-1.04	Cd86	CD86 molecule	Plasma Membrane	transmembrane receptor
0.51	-1.026	Cd8a	CD8a molecule	Plasma Membrane	other
0.829	-1.009	Cd8b	CD8b molecule	Plasma Membrane	other
0.579	1.058	Cd9	CD9 molecule	Plasma Membrane	other
0.355	-1.05	Cdc20	cell division cycle 20	Nucleus	other
0.658	1.018	Cdc20	cell division cycle 20	Nucleus	other
0.898	-1.006	Cdc20	cell division cycle 20	Nucleus	other
0.0392	-1.066	Cdc25a	cell division cycle 25A	Nucleus	phosphatase
0.333	-1.044	Cdc25b	cell division cycle 25B	Nucleus	phosphatase
0.0693	1.117	Cdc37	cell division cycle 37, HSP90 cochaperone	Cytoplasm	other
0.49	-1.035	Cdc42	cell division cycle 42	Plasma Membrane	enzyme
0.796	1.018	Cdc42	cell division cycle 42	Plasma Membrane	enzyme
0.258	-1.121	Cdc42bpb	CDC42 binding protein kinase beta	Cytoplasm	kinase
0.824	-1.012	Cdc42bpb	CDC42 binding protein kinase beta	Cytoplasm	kinase
0.0649	1.118	Cdc5l	cell division cycle 5 like	Nucleus	transcription regulator
0.0143	-1.079	Cdh1	cadherin 1	Plasma Membrane	other
0.127	1.141	Cdh13	cadherin 13	Plasma Membrane	other
0.712	1.03	Cdh13	cadherin 13	Plasma Membrane	other
0.319	-1.041	Cdh17	cadherin 17	Plasma Membrane	transporter
0.262	-1.073	Cdh2	cadherin 2	Plasma Membrane	other
0.727	1.044	Cdh2	cadherin 2	Plasma Membrane	other
0.395	1.032	Cdh22	cadherin 22	Plasma Membrane	other
0.92	-1.013	Cdh22	cadherin 22	Plasma Membrane	other
0.484	-1.04	Cdh23	cadherin related 23	Plasma Membrane	transporter
0.0528	-1.12	Cdh3	cadherin 3	Plasma Membrane	other
0.154	-1.035	Cdh6	cadherin 6	Plasma Membrane	other
0.035	1.128	Cdipt	CDP-diacylglycerol--inositol 3-phosphatidyltransferase	Cytoplasm	enzyme
0.213	1.032	Cdk4	cyclin dependent kinase 4	Nucleus	kinase
0.206	1.048	Cdk5	cyclin dependent kinase 5	Nucleus	kinase
0.936	1.007	Cdk5rap1	CDK5 regulatory subunit associated protein 1	Extracellular Space	enzyme
0.0308	-1.139	Cdk5rap2	CDK5 regulatory subunit associated protein 2	Cytoplasm	other
0.617	-1.026	Cdk7	cyclin dependent kinase 7	Nucleus	kinase
0.2	-1.071	Cdkl3	cyclin dependent kinase like 3	Cytoplasm	kinase
0.385	1.046	Cdkn1a	cyclin dependent kinase inhibitor 1A	Nucleus	kinase
0.397	1.066	Cdkn1b	cyclin dependent kinase inhibitor 1B	Nucleus	kinase
0.104	-1.184	Cdkn1c	cyclin-dependent kinase inhibitor 1C (P57)	Nucleus	other
0.0519	-1.048	Cdkn2a	cyclin dependent kinase inhibitor 2A	Nucleus	transcription regulator
0.111	-1.082	Cdkn2b	cyclin dependent kinase inhibitor 2B	Nucleus	transcription regulator
0.0527	-1.133	Cdkn2c	cyclin dependent kinase inhibitor 2C	Nucleus	transcription regulator
0.113	1.072	Cdo1	cysteine dioxygenase type 1	Cytoplasm	enzyme
0.0175	-1.107	Cdon	cell adhesion associated, oncogene regulated	Plasma Membrane	other
0.0461	1.231	Cds1	CDP-diacylglycerol synthase 1	Cytoplasm	enzyme
0.516	-1.047	Cds2	CDP-diacylglycerol synthase 2	Cytoplasm	enzyme
0.358	-1.034	Cdx2	caudal type homeobox 2	Nucleus	transcription regulator
0.423	-1.033	Ceacam1	CEA cell adhesion molecule 1	Plasma Membrane	transporter
0.775	-1.009	Ceacam1	CEA cell adhesion molecule 1	Plasma Membrane	transporter
0.946	1.001	Ceacam9	carcinoembryonic antigen-related cell adhesion molecule 9	Extracellular Space	other
0.945	1.007	Cebpa	CCAAT enhancer binding protein alpha	Nucleus	transcription regulator
0.00989	1.274	Cebpb	CCAAT enhancer binding protein beta	Nucleus	transcription regulator
0.0132	1.167	Cebpd	CCAAT enhancer binding protein delta	Nucleus	transcription regulator
0.26	1.059	Cebpd	CCAAT enhancer binding protein delta	Nucleus	transcription regulator
0.453	-1.036	Cebpd	CCAAT enhancer binding protein delta	Nucleus	transcription regulator
0.365	-1.046	Cebpe	CCAAT enhancer binding protein epsilon	Nucleus	transcription regulator
0.397	-1.036	Cebpg	CCAAT enhancer binding protein gamma	Nucleus	transcription regulator
0.48	1.045	Cel	carboxyl ester lipase	Extracellular Space	enzyme
0.128	1.093	Celsr2	cadherin EGF LAG seven-pass G-type receptor 2	Plasma Membrane	G-protein coupled receptor
0.684	1.028	Celsr2	cadherin EGF LAG seven-pass G-type receptor 2	Plasma Membrane	G-protein coupled receptor
0.0453	-1.112	Celsr3	cadherin EGF LAG seven-pass G-type receptor 3	Plasma Membrane	G-protein coupled receptor
0.767	-1.011	Ces2	carboxylesterase 2C	Other	enzyme
0.577	-1.056	Cetn2	centrin 2	Nucleus	enzyme
0.726	-1.031	Cetn3	centrin 3	Cytoplasm	other
0.31	-1.062	Cfdp1	craniofacial development protein 1	Extracellular Space	other
0.866	1.004	Cfh	complement factor H	Extracellular Space	other
0.946	1.001	Cfh	complement factor H	Extracellular Space	other
0.47	-1.031	Cfi	complement factor I	Extracellular Space	peptidase
0.00917	1.146	Cfl1	cofilin 1	Nucleus	other
0.47	1.029	Cfl1	cofilin 1	Nucleus	other
0.777	1.011	Cflar	CASP8 and FADD like apoptosis regulator	Cytoplasm	other
0.886	-1.003	Cga	glycoprotein hormones, alpha polypeptide	Extracellular Space	other
0.776	-1.016	Cgref1	cell growth regulator with EF-hand domain 1	Extracellular Space	other
0.0349	1.136	Cgrrf1	cell growth regulator with ring finger domain 1	Nucleus	other
0.314	-1.043	Chad	chondroadherin	Extracellular Space	other
0.814	-1.004	Chek1	checkpoint kinase 1	Nucleus	kinase
0.67	1.017	Chek2	checkpoint kinase 2	Nucleus	kinase
0.0786	1.069	Chga	chromogranin A	Cytoplasm	other
0.733	1.017	Chgb	chromogranin B	Extracellular Space	other
0.68	1.009	Chia	chitinase acidic	Extracellular Space	enzyme
0.371	1.048	Chka	choline kinase alpha	Cytoplasm	kinase
0.0719	1.084	Chkb	choline kinase beta	Cytoplasm	kinase
0.472	-1.04	Chn2	chimerin 2	Plasma Membrane	other
0.409	-1.093	Chrm1	cholinergic receptor muscarinic 1	Plasma Membrane	G-protein coupled receptor
0.0101	-1.053	Chrm2	cholinergic receptor, muscarinic 2	Plasma Membrane	G-protein coupled receptor
0.0475	-1.177	Chrm3	cholinergic receptor muscarinic 3	Plasma Membrane	G-protein coupled receptor
0.617	-1.037	Chrm3	cholinergic receptor muscarinic 3	Plasma Membrane	G-protein coupled receptor
0.892	1.011	Chrm4	cholinergic receptor muscarinic 4	Plasma Membrane	G-protein coupled receptor
0.0825	-1.086	Chrna1	cholinergic receptor nicotinic alpha 1 subunit	Plasma Membrane	transmembrane receptor
0.357	-1.061	Chrna10	cholinergic receptor nicotinic alpha 10 subunit	Plasma Membrane	transmembrane receptor
0.0518	-1.12	Chrna2	cholinergic receptor nicotinic alpha 2 subunit	Plasma Membrane	transmembrane receptor
0.502	-1.04	Chrna3	cholinergic receptor nicotinic alpha 3 subunit	Plasma Membrane	transmembrane receptor
0.728	-1.015	Chrna4	cholinergic receptor nicotinic alpha 4 subunit	Plasma Membrane	transmembrane receptor
0.398	-1.028	Chrna5	cholinergic receptor nicotinic alpha 5 subunit	Plasma Membrane	transmembrane receptor
0.197	-1.065	Chrna6	cholinergic receptor nicotinic alpha 6 subunit	Plasma Membrane	transmembrane receptor
0.206	-1.035	Chrna9	cholinergic receptor nicotinic alpha 9 subunit	Plasma Membrane	transmembrane receptor
0.531	-1.021	Chrnb1	cholinergic receptor nicotinic beta 1 subunit	Plasma Membrane	transmembrane receptor
0.345	1.052	Chrnb2	cholinergic receptor nicotinic beta 2 subunit	Plasma Membrane	transmembrane receptor
0.664	-1.009	Chrnb3	cholinergic receptor nicotinic beta 3 subunit	Plasma Membrane	transmembrane receptor
0.339	-1.067	Chrnb4	cholinergic receptor nicotinic beta 4 subunit	Plasma Membrane	transmembrane receptor
0.0736	-1.071	Chrnd	cholinergic receptor nicotinic delta subunit	Plasma Membrane	transmembrane receptor
0.464	-1.018	Chrne	cholinergic receptor nicotinic epsilon subunit	Plasma Membrane	transmembrane receptor
0.0324	-1.093	Chrng	cholinergic receptor nicotinic gamma subunit	Plasma Membrane	transmembrane receptor
0.0158	1.124	Chst10	carbohydrate sulfotransferase 10	Cytoplasm	enzyme
0.814	1.01	Ciao1	cytosolic iron-sulfur assembly component 1	Nucleus	transcription regulator
0.918	1.002	Cib1	calcium and integrin binding 1	Nucleus	other
0.297	-1.085	Cirbp	cold inducible RNA binding protein	Nucleus	translation regulator
0.435	-1.054	Cish	cytokine inducible SH2 containing protein	Cytoplasm	other
0.107	-1.064	Cit	citron rho-interacting serine/threonine kinase	Cytoplasm	kinase
0.335	1.114	Cited2	Cbp/p300 interacting transactivator with Glu/Asp rich carboxy-terminal domain 2	Nucleus	transcription regulator
0.716	1.032	Cited2	Cbp/p300 interacting transactivator with Glu/Asp rich carboxy-terminal domain 2	Nucleus	transcription regulator
0.515	-1.029	Cited4	Cbp/p300 interacting transactivator with Glu/Asp rich carboxy-terminal domain 4	Nucleus	transcription regulator
0.754	1.025	Ckb	creatine kinase B	Cytoplasm	kinase
0.041	1.142	Ckmt1	creatine kinase, mitochondrial 1B	Cytoplasm	kinase
0.832	-1.016	Clasp2	cytoplasmic linker associated protein 2	Cytoplasm	other
0.482	-1.044	Clcn1	chloride voltage-gated channel 1	Plasma Membrane	ion channel
0.103	1.089	Clcn2	chloride voltage-gated channel 2	Plasma Membrane	ion channel
0.688	1.048	Clcn3	chloride voltage-gated channel 3	Plasma Membrane	ion channel
0.874	1.016	Clcn3	chloride voltage-gated channel 3	Plasma Membrane	ion channel
0.618	-1.022	Clcn5	chloride voltage-gated channel 5	Plasma Membrane	ion channel
0.762	-1.018	Clcn7	chloride voltage-gated channel 7	Plasma Membrane	ion channel
0.0596	-1.099	Cldn1	claudin 1	Plasma Membrane	other
0.0297	1.268	Cldn11	claudin 11	Plasma Membrane	other
0.723	1.041	Cldn11	claudin 11	Plasma Membrane	other
0.139	-1.069	Cldn16	claudin 16	Plasma Membrane	transporter
0.38	-1.075	Cldn3	claudin 3	Plasma Membrane	transmembrane receptor
0.606	-1.026	Cldn7	claudin 7	Plasma Membrane	other
0.846	-1.013	Clic4	chloride intracellular channel 4	Plasma Membrane	ion channel
0.681	1.012	Clic5	chloride intracellular channel 5	Cytoplasm	ion channel
0.224	1.045	Clk3	CDC like kinase 3	Nucleus	kinase
0.114	1.127	Clns1a	chloride nucleotide-sensitive channel 1A	Plasma Membrane	ion channel
0.234	-1.08	Clock	clock circadian regulator	Nucleus	transcription regulator
0.403	-1.027	Clps	colipase	Extracellular Space	other
0.631	-1.016	Clta	clathrin light chain A	Plasma Membrane	other
0.648	-1.018	Cltb	clathrin light chain B	Plasma Membrane	other
0.198	1.068	Cltc	clathrin heavy chain	Plasma Membrane	other
0.00255	1.219	Clu	clusterin	Cytoplasm	other
0.211	-1.053	Cma1	chymase 1	Extracellular Space	peptidase
0.342	-1.053	Cmklr1	chemerin chemokine-like receptor 1	Plasma Membrane	G-protein coupled receptor
0.455	-1.054	Cnbp	CCHC-type zinc finger nucleic acid binding protein	Nucleus	transcription regulator
0.14	-1.049	Cnga1	cyclic nucleotide gated channel subunit alpha 1	Plasma Membrane	ion channel
0.0362	-1.16	Cnga2	cyclic nucleotide gated channel subunit alpha 2	Plasma Membrane	ion channel
0.483	-1.048	Cnga3	cyclic nucleotide gated channel subunit alpha 3	Plasma Membrane	ion channel
0.173	-1.126	Cngb1	cyclic nucleotide gated channel subunit beta 1	Plasma Membrane	ion channel
0.354	1.026	Cngb1	cyclic nucleotide gated channel subunit beta 1	Plasma Membrane	ion channel
0.925	-1.005	Cngb1	cyclic nucleotide gated channel subunit beta 1	Plasma Membrane	ion channel
0.156	1.108	Cnksr2	connector enhancer of kinase suppressor of Ras 2	Plasma Membrane	other
0.688	-1.027	Cnksr2	connector enhancer of kinase suppressor of Ras 2	Plasma Membrane	other
0.547	1.026	Cnn1	calponin 1	Cytoplasm	other
0.347	-1.036	Cnn3	calponin 3	Cytoplasm	other
0.0549	-1.211	Cnr1	cannabinoid receptor 1	Plasma Membrane	G-protein coupled receptor
0.63	1.032	Cnr1	cannabinoid receptor 1	Plasma Membrane	G-protein coupled receptor
0.0692	1.051	Cntf	ciliary neurotrophic factor	Extracellular Space	cytokine
0.0142	-1.163	Cntn1	contactin 1	Plasma Membrane	enzyme
0.654	1.033	Cntn2	contactin 2	Plasma Membrane	other
0.84	-1.007	Cntn3	contactin 3	Plasma Membrane	other
0.738	1.015	Cntn4	contactin 4	Plasma Membrane	enzyme
0.381	-1.056	Cntn5	contactin 5	Plasma Membrane	other
0.385	-1.033	Cntn6	contactin 6	Plasma Membrane	enzyme
0.0142	1.18	Cntnap1	contactin associated protein 1	Plasma Membrane	other
0.535	1.038	Coil	coilin	Nucleus	enzyme
0.677	-1.023	Col10a1	collagen type X alpha 1 chain	Extracellular Space	other
0.382	-1.016	Col11a1	collagen type XI alpha 1 chain	Extracellular Space	other
0.95	-1.001	Col11a1	collagen type XI alpha 1 chain	Extracellular Space	other
0.154	1.106	Col11a2	collagen type XI alpha 2 chain	Extracellular Space	other
0.0707	-1.071	Col12a1	collagen type XII alpha 1 chain	Extracellular Space	other
0.885	-1.003	Col12a1	collagen type XII alpha 1 chain	Extracellular Space	other
0.0711	-1.103	Col18a1	collagen type XVIII alpha 1 chain	Extracellular Space	other
0.203	-1.066	Col18a1	collagen type XVIII alpha 1 chain	Extracellular Space	other
0.576	-1.087	Col1a2	collagen type I alpha 2 chain	Extracellular Space	other
0.975	1.003	Col1a2	collagen type I alpha 2 chain	Extracellular Space	other
0.176	-1.043	Col2a1	collagen type II alpha 1 chain	Extracellular Space	other
0.332	1.07	Col3a1	collagen type III alpha 1 chain	Extracellular Space	other
0.903	-1.001	Col5a1	collagen type V alpha 1 chain	Extracellular Space	other
0.196	1.066	Col5a2	collagen type V alpha 2 chain	Extracellular Space	other
0.371	-1.06	Col5a3	collagen type V alpha 3 chain	Extracellular Space	other
0.821	1.017	Colec12	collectin subfamily member 12	Plasma Membrane	transmembrane receptor
0.512	-1.029	Colq	collagen like tail subunit of asymmetric acetylcholinesterase	Extracellular Space	other
0.967	-1.004	Commd3	COMM domain containing 3	Extracellular Space	other
0.296	-1.026	Commd5	COMM domain containing 5	Nucleus	other
0.279	-1.056	Comp	cartilage oligomeric matrix protein	Extracellular Space	other
0.863	-1.007	Comt	catechol-O-methyltransferase	Cytoplasm	enzyme
0.831	1.006	Copb1	COPI coat complex subunit beta 1	Cytoplasm	transporter
0.119	-1.046	Copb2	COPI coat complex subunit beta 2	Cytoplasm	transporter
0.0829	-1.141	Cops2	COP9 signalosome subunit 2	Nucleus	transcription regulator
0.873	-1.018	Coq3	coenzyme Q3, methyltransferase	Cytoplasm	enzyme
0.586	1.014	Coq7	coenzyme Q7, hydroxylase	Cytoplasm	enzyme
0.0386	1.159	Coro1a	coronin 1A	Cytoplasm	other
0.172	1.072	Coro1b	coronin 1B	Cytoplasm	other
0.851	-1.008	Cort	cortistatin	Extracellular Space	other
0.136	1.165	Cox17	cytochrome c oxidase copper chaperone COX17	Cytoplasm	enzyme
0.115	1.063	Cox4i1	cytochrome c oxidase subunit 4I1	Cytoplasm	enzyme
0.805	-1.023	Cox4i2	cytochrome c oxidase subunit 4I2	Cytoplasm	enzyme
0.297	-1.034	Cox5a	cytochrome c oxidase subunit 5A	Cytoplasm	enzyme
0.716	1.024	Cox5b	cytochrome c oxidase subunit 5B	Cytoplasm	enzyme
0.499	1.034	Cox6a1	cytochrome c oxidase subunit 6A1	Cytoplasm	enzyme
0.586	-1.026	Cox6a2	cytochrome c oxidase subunit 6A2	Cytoplasm	enzyme
0.125	-1.079	Cox6c	cytochrome c oxidase subunit 6C	Cytoplasm	enzyme
0.169	-1.074	Cox7b	cytochrome c oxidase subunit 7B	Cytoplasm	enzyme
0.258	-1.039	Cox8a	cytochrome c oxidase subunit 8A	Cytoplasm	enzyme
0.459	-1.024	Cp	ceruloplasmin	Extracellular Space	enzyme
0.495	-1.032	Cp	ceruloplasmin	Extracellular Space	enzyme
0.927	1.001	Cp	ceruloplasmin	Extracellular Space	enzyme
0.48	-1.026	Cpa1	carboxypeptidase A1	Extracellular Space	peptidase
0.153	-1.08	Cpa3	carboxypeptidase A3	Extracellular Space	peptidase
0.134	-1.083	Cpb1	carboxypeptidase B1	Extracellular Space	peptidase
0.212	-1.081	Cpb2	carboxypeptidase B2	Extracellular Space	peptidase
0.816	1.02	Cpd	carboxypeptidase D	Extracellular Space	peptidase
0.608	-1.018	Cpe	carboxypeptidase E	Cytoplasm	peptidase
0.101	-1.076	Cpg1	candidate plasticity gene 1	Other	other
0.692	1.028	Cplx1	complexin 1	Plasma Membrane	transporter
0.972	1.027	Cplx2	complexin 2	Cytoplasm	other
0.57	-1.02	Cpn1	carboxypeptidase N subunit 1	Extracellular Space	peptidase
0.288	-1.046	Cps1	carbamoyl-phosphate synthase 1	Cytoplasm	enzyme
0.191	1.046	Cpsf4	cleavage and polyadenylation specific factor 4	Nucleus	other
0.112	1.136	Cpt1a	carnitine palmitoyltransferase 1A	Cytoplasm	enzyme
0.131	-1.129	Cpt1a	carnitine palmitoyltransferase 1A	Cytoplasm	enzyme
0.932	1.002	Cpt1b	carnitine palmitoyltransferase 1B	Cytoplasm	enzyme
0.583	1.033	Cpt2	carnitine palmitoyltransferase 2	Cytoplasm	enzyme
0.494	-1.042	Cpz	carboxypeptidase Z	Extracellular Space	peptidase
0.662	-1.023	Crabp1	cellular retinoic acid binding protein 1	Cytoplasm	transporter
0.0237	-1.119	Crabp2	cellular retinoic acid binding protein 2	Cytoplasm	other
0.0942	1.088	Crcp	CGRP receptor component	Plasma Membrane	transmembrane receptor
0.167	-1.082	Creb1	cAMP responsive element binding protein 1	Nucleus	transcription regulator
0.169	-1.042	Crebbp	CREB binding protein	Nucleus	transcription regulator
0.102	-1.018	Crem	cAMP responsive element modulator	Nucleus	transcription regulator
0.253	-1.056	Crem	cAMP responsive element modulator	Nucleus	transcription regulator
0.592	1.017	Crem	cAMP responsive element modulator	Nucleus	transcription regulator
0.427	1.032	Crh	corticotropin releasing hormone	Extracellular Space	cytokine
0.594	1.012	Crhbp	corticotropin releasing hormone binding protein	Extracellular Space	other
0.229	-1.041	Crhr1	corticotropin releasing hormone receptor 1	Plasma Membrane	G-protein coupled receptor
0.478	-1.032	Crhr1	corticotropin releasing hormone receptor 1	Plasma Membrane	G-protein coupled receptor
0.0626	-1.091	Crhr2	corticotropin releasing hormone receptor 2	Plasma Membrane	G-protein coupled receptor
0.237	1.045	Crip2	cysteine rich protein 2	Plasma Membrane	other
0.688	1.028	Cript	CXXC repeat containing interactor of PDZ3 domain	Cytoplasm	other
0.679	-1.011	Crisp1	cysteine rich secretory protein 1	Extracellular Space	other
0.543	-1.034	Crk	CRK proto-oncogene, adaptor protein	Cytoplasm	other
0.0179	-1.153	Crmp1	collapsin response mediator protein 1	Cytoplasm	enzyme
0.328	1.04	Crnkl1	crooked neck pre-mRNA splicing factor 1	Nucleus	other
0.0243	-1.106	Crot	carnitine O-octanoyltransferase	Cytoplasm	enzyme
0.805	-1.03	Crot	carnitine O-octanoyltransferase	Cytoplasm	enzyme
0.194	-1.081	Crp	C-reactive protein	Extracellular Space	other
0.0304	1.182	Crtac1	cartilage acidic protein 1	Extracellular Space	other
0.385	-1.038	Crx	cone-rod homeobox	Nucleus	transcription regulator
0.564	-1.047	Cry2	cryptochrome circadian regulator 2	Nucleus	enzyme
0.262	-1.041	Cryaa	crystallin alpha A	Cytoplasm	other
0.997	1.013	Cryaa	crystallin alpha A	Cytoplasm	other
0.269	-1.025	Cryba1	crystallin beta A1	Cytoplasm	other
0.419	-1.041	Cryba2	crystallin beta A2	Other	other
0.766	-1.01	Cryba4	crystallin beta A4	Other	other
0.351	-1.055	Crybb1	crystallin beta B1	Other	other
0.44	-1.029	Crybb2	crystallin beta B2	Other	other
0.873	1.006	Crygc	crystallin gamma C	Cytoplasm	other
0.804	1.022	Crygd	crystallin gamma D	Cytoplasm	other
0.733	-1.009	Crygf	crystallin, gamma F	Other	other
0.0186	1.066	Cryl1	crystallin lambda 1	Cytoplasm	enzyme
0.583	-1.046	Crym	crystallin mu	Cytoplasm	enzyme
0.313	-1.063	Cs	citrate synthase	Cytoplasm	enzyme
0.38	-1.066	Csad	cysteine sulfinic acid decarboxylase	Cytoplasm	enzyme
0.165	-1.057	Csf1	colony stimulating factor 1	Extracellular Space	cytokine
0.2	-1.086	Csf2	colony stimulating factor 2	Extracellular Space	cytokine
0.928	1.005	Csf3	colony stimulating factor 3	Extracellular Space	cytokine
0.16	-1.054	Csn2	casein beta	Extracellular Space	kinase
0.0496	-1.19	Csnk1a1	casein kinase 1 alpha 1	Cytoplasm	kinase
0.291	-1.06	Csnk1d	casein kinase 1 delta	Cytoplasm	kinase
0.319	1.055	Csnk1d	casein kinase 1 delta	Cytoplasm	kinase
0.868	1.008	Csnk1d	casein kinase 1 delta	Cytoplasm	kinase
0.188	-1.129	Csnk1e	casein kinase 1 epsilon	Cytoplasm	kinase
0.115	-1.053	Csnk1g1	casein kinase 1 gamma 1	Cytoplasm	kinase
0.507	-1.057	Csnk1g2	casein kinase 1 gamma 2	Cytoplasm	kinase
0.098	-1.095	Csnk1g3	casein kinase 1 gamma 3	Cytoplasm	kinase
0.592	1.04	Csnk1g3	casein kinase 1 gamma 3	Cytoplasm	kinase
0.757	1.038	Csnk2a1	casein kinase 2 alpha 1	Nucleus	kinase
0.281	1.047	Csnk2b	casein kinase 2 beta	Cytoplasm	kinase
0.532	1.085	Csnk2b	casein kinase 2 beta	Cytoplasm	kinase
0.555	1.038	Cspg4	chondroitin sulfate proteoglycan 4	Plasma Membrane	other
0.13	-1.257	Cspg5	chondroitin sulfate proteoglycan 5	Extracellular Space	growth factor
0.0673	1.212	Csrp1	cysteine and glycine rich protein 1	Nucleus	other
0.874	1.012	Csrp2	cysteine and glycine rich protein 2	Nucleus	other
0.123	-1.075	Cst11	cystatin 11	Extracellular Space	other
0.0083	1.148	Cst3	cystatin C	Extracellular Space	other
0.711	1.028	Cst6	cystatin E/M	Extracellular Space	other
0.824	-1.002	Cst8	cystatin 8	Extracellular Space	other
0.316	1.071	Cstb	cystatin B	Cytoplasm	peptidase
0.442	-1.029	LOC257643	cystatin domain containing 1	Other	other
0.00466	1.141	Ctbp1	C-terminal binding protein 1	Nucleus	enzyme
0.959	1.002	Ctbp2	C-terminal binding protein 2	Nucleus	transcription regulator
0.567	1.043	Ctbs	chitobiase	Cytoplasm	enzyme
0.762	1.022	Ctcf	CCCTC-binding factor	Nucleus	transcription regulator
0.411	-1.029	Ctf1	cardiotrophin 1	Extracellular Space	cytokine
0.942	1.002	Cth	cystathionine gamma-lyase	Cytoplasm	enzyme
0.254	-1.036	Ctla4	cytotoxic T-lymphocyte associated protein 4	Plasma Membrane	transmembrane receptor
0.936	1.001	Ctnnb1	catenin beta 1	Nucleus	transcription regulator
0.862	-1.007	Ctrl	chymotrypsin like	Extracellular Space	peptidase
0.437	-1.029	Ctsr	cathepsin 6	Cytoplasm	peptidase
0.00206	1.106	Ctsb	cathepsin B	Cytoplasm	peptidase
0.0656	-1.07	Ctsc	cathepsin C	Cytoplasm	peptidase
0.364	1.024	Ctsc	cathepsin C	Cytoplasm	peptidase
0.963	1.002	Ctsd	cathepsin D	Cytoplasm	peptidase
0.154	-1.065	Ctse	cathepsin E	Cytoplasm	peptidase
0.0838	1.095	Ctsk	cathepsin K	Cytoplasm	peptidase
0.639	-1.015	Ctsq	cathepsin Q	Cytoplasm	peptidase
0.783	1.005	Ctsq	cathepsin Q	Cytoplasm	peptidase
0.00035	1.258	Ctss	cathepsin S	Cytoplasm	peptidase
0.044	1.135	Ctsl	cathepsin V	Cytoplasm	peptidase
0.518	1.041	Ctsl	cathepsin V	Cytoplasm	peptidase
0.849	1.011	Cttn	cortactin	Plasma Membrane	other
0.127	-1.066	Cubn	cubilin	Plasma Membrane	transmembrane receptor
0.00258	-1.09	Cul5	cullin 5	Nucleus	ion channel
0.0353	1.072	Cuta	cutA divalent cation tolerance homolog	Cytoplasm	other
0.118	-1.072	Cuzd1	CUB and zona pellucida like domains 1	Plasma Membrane	other
0.0096	1.104	Cx3cl1	C-X3-C motif chemokine ligand 1	Extracellular Space	cytokine
0.278	-1.066	Cxcl10	C-X-C motif chemokine ligand 10	Extracellular Space	cytokine
0.0423	1.225	Cxcl12	C-X-C motif chemokine ligand 12	Extracellular Space	cytokine
0.837	-1.012	Cxcl12	C-X-C motif chemokine ligand 12	Extracellular Space	cytokine
0.167	-1.046	Cxcl1	C-X-C motif chemokine ligand 2	Extracellular Space	cytokine
0.655	-1.018	Cxcl2	C-X-C motif chemokine ligand 3	Extracellular Space	cytokine
0.113	-1.091	Cxcr3	C-X-C motif chemokine receptor 3	Plasma Membrane	G-protein coupled receptor
0.00413	-1.136	Cxcr4	C-X-C motif chemokine receptor 4	Plasma Membrane	G-protein coupled receptor
0.22	-1.046	Cxcr4	C-X-C motif chemokine receptor 4	Plasma Membrane	G-protein coupled receptor
0.577	-1.015	Cxcr4	C-X-C motif chemokine receptor 4	Plasma Membrane	G-protein coupled receptor
0.567	-1.04	Cxxc4	CXXC finger protein 4	Cytoplasm	other
0.823	1.023	Cyba	cytochrome b-245 alpha chain	Cytoplasm	enzyme
0.917	-1.003	Cyba	cytochrome b-245 alpha chain	Cytoplasm	enzyme
0.637	-1.019	Cybb	cytochrome b-245 beta chain	Cytoplasm	enzyme
0.0211	1.143	Cygb	cytoglobin	Cytoplasm	transporter
0.193	-1.094	Cyp11a1	cytochrome P450 family 11 subfamily A member 1	Cytoplasm	enzyme
0.714	-1.008	Cyp11b1	cytochrome P450, family 11, subfamily b, polypeptide 1	Cytoplasm	enzyme
0.996	1.001	Cyp17a1	cytochrome P450 family 17 subfamily A member 1	Cytoplasm	enzyme
0.25	-1.052	Cyp19a1	cytochrome P450 family 19 subfamily A member 1	Cytoplasm	enzyme
0.0754	-1.127	Cyp1a1	cytochrome P450 family 1 subfamily A member 1	Cytoplasm	enzyme
0.268	-1.089	Cyp1a2	cytochrome P450 family 1 subfamily A member 2	Cytoplasm	enzyme
0.00181	-1.247	Cyp1b1	cytochrome P450 family 1 subfamily B member 1	Cytoplasm	enzyme
0.321	-1.056	Cyp26a1	cytochrome P450 family 26 subfamily A member 1	Cytoplasm	enzyme
0.301	-1.053	Cyp26b1	cytochrome P450 family 26 subfamily B member 1	Cytoplasm	enzyme
0.936	1.002	Cyp27a1	cytochrome P450 family 27 subfamily A member 1	Cytoplasm	enzyme
0.0998	-1.09	Cyp27b1	cytochrome P450 family 27 subfamily B member 1	Cytoplasm	enzyme
0.259	-1.021	Cyp2a2	cytochrome P450, family 2, subfamily a, polypeptide 12	Cytoplasm	enzyme
0.393	-1.067	Cyp2a2	cytochrome P450, family 2, subfamily a, polypeptide 12	Cytoplasm	enzyme
0.447	-1.039	Cyp2b3	cytochrome P450, family 2, subfamily b, polypeptide 9	Cytoplasm	enzyme
0.695	-1.014	Cyp2b15	cytochrome P450, family 2, subfamily b, polypeptide 19	Cytoplasm	enzyme
0.519	-1.037	Cyp2c13	cytochrome P450, family 2, subfamily c, polypeptide 13	Cytoplasm	enzyme
0.282	-1.054	Cyp2c23	cytochrome P450, family 2, subfamily c, polypeptide 23	Cytoplasm	enzyme
0.0217	-1.088	Cyp2c40	cytochrome P450, family 2, subfamily c, polypeptide 40	Cytoplasm	enzyme
0.755	-1.013	Cyp2c70	cytochrome P450, family 2, subfamily c, polypeptide 70	Cytoplasm	enzyme
0.966	1.007	Cyp2d13	cytochrome P450, family 2, subfamily d, polypeptide 13	Other	other
0.303	-1.067	Cyp2d22	cytochrome P450, family 2, subfamily d, polypeptide 22	Cytoplasm	enzyme
0.722	1.015	Cyp2d22	cytochrome P450, family 2, subfamily d, polypeptide 22	Cytoplasm	enzyme
0.807	-1.011	Cyp2d26	cytochrome P450, family 2, subfamily d, polypeptide 26	Cytoplasm	enzyme
0.419	-1.042	Cyp2e1	cytochrome P450 family 2 subfamily E member 1	Cytoplasm	enzyme
0.848	-1.005	Cyp2f2	cytochrome P450 family 2 subfamily F member 1	Cytoplasm	enzyme
0.277	-1.059	Cyp2g1	cytochrome P450, family 2, subfamily g, polypeptide 1	Cytoplasm	enzyme
0.126	-1.067	Cyp2j4	cytochrome P450 family 2 subfamily J member 2	Cytoplasm	enzyme
0.68	1.01	Cyp2j9	cytochrome P450, family 2, subfamily j, polypeptide 9	Cytoplasm	enzyme
0.774	-1.011	Cyp2t1	cytochrome P450, family 2, subfamily t, polypeptide 4	Other	other
0.689	-1.015	Cyp3a18	cytochrome P450, family 3, subfamily a, polypeptide 25	Cytoplasm	enzyme
0.569	-1.012	Cyp3a11	cytochrome P450 family 3 subfamily A member 5	Cytoplasm	enzyme
0.521	1.028	Cyp3a13	cytochrome P450 family 3 subfamily A member 7	Cytoplasm	enzyme
0.0566	-1.101	Cyp4a14	cytochrome P450, family 4, subfamily a, polypeptide 14	Cytoplasm	enzyme
0.0933	-1.105	Cyp4b1	cytochrome P450 family 4 subfamily B member 1	Cytoplasm	enzyme
0.196	-1.041	Cyp4f14	cytochrome P450 family 4 subfamily F member 12	Cytoplasm	enzyme
0.775	-1.01	Cyp4f5	cytochrome P450, family 4, subfamily f, polypeptide 16	Cytoplasm	enzyme
0.542	-1.027	Cyp4f6	cytochrome P450 family 4 subfamily F member 3	Cytoplasm	enzyme
0.738	1.02	Cyp4f4	cytochrome P450 family 4 subfamily F member 8	Cytoplasm	enzyme
0.202	1.119	Cyp51	cytochrome P450 family 51 subfamily A member 1	Cytoplasm	enzyme
0.316	1.087	Cyp51	cytochrome P450 family 51 subfamily A member 1	Cytoplasm	enzyme
0.659	1.016	Cyp7b1	cytochrome P450 family 7 subfamily B member 1	Cytoplasm	enzyme
0.926	-1.006	Cyp8b1	cytochrome P450 family 8 subfamily B member 1	Cytoplasm	enzyme
0.186	-1.075	Cysltr1	cysteinyl leukotriene receptor 1	Plasma Membrane	G-protein coupled receptor
0.559	-1.035	Dab2	DAB adaptor protein 2	Plasma Membrane	other
0.173	1.083	Dab2ip	DAB2 interacting protein	Plasma Membrane	other
0.277	1.043	Dad1	defender against cell death 1	Cytoplasm	other
0.288	-1.091	Dag1	dystroglycan 1	Plasma Membrane	transmembrane receptor
0.56	-1.018	Dap	death associated protein	Cytoplasm	transcription regulator
0.456	1.06	Dars	aspartyl-tRNA synthetase 1	Cytoplasm	enzyme
0.247	1.027	Daxx	death domain associated protein	Nucleus	transcription regulator
0.716	1.015	Dbh	dopamine beta-hydroxylase	Cytoplasm	enzyme
0.0431	-1.161	Dbi	diazepam binding inhibitor, acyl-CoA binding protein	Cytoplasm	other
0.423	-1.022	Dbil5	diazepam binding inhibitor-like 5	Cytoplasm	other
0.0137	1.194	Dbn1	drebrin 1	Cytoplasm	other
0.648	1.02	Dbnl	drebrin like	Cytoplasm	other
0.00198	1.207	Dbp	D-box binding PAR bZIP transcription factor	Nucleus	transcription regulator
0.145	-1.11	Dcbld2	discoidin, CUB and LCCL domain containing 2	Plasma Membrane	other
0.205	-1.064	Dcc	DCC netrin 1 receptor	Plasma Membrane	transmembrane receptor
0.195	-1.025	Dck	deoxycytidine kinase	Nucleus	kinase
0.009	-1.144	Dcm5	Dcm5 protein	Other	other
0.671	-1.038	Dcn	decorin	Extracellular Space	other
0.687	1.027	Dcps	decapping enzyme, scavenger	Nucleus	enzyme
0.0347	1.076	Dctn1	dynactin subunit 1	Cytoplasm	other
0.0474	-1.219	Dctn4	dynactin subunit 4	Nucleus	other
0.15	-1.132	Dctn4	dynactin subunit 4	Nucleus	other
0.0595	-1.099	Dcx	doublecortin	Cytoplasm	other
0.0635	-1.186	Dcx	doublecortin	Cytoplasm	other
0.694	1.017	Ddah2	dimethylarginine dimethylaminohydrolase 2	Cytoplasm	enzyme
0.0226	1.107	Ddb1	damage specific DNA binding protein 1	Nucleus	other
0.244	1.045	Ddb1	damage specific DNA binding protein 1	Nucleus	other
0.33	1.017	Ddb1	damage specific DNA binding protein 1	Nucleus	other
0.342	-1.044	Ddc	dopa decarboxylase	Cytoplasm	enzyme
0.65	-1.021	Ddc	dopa decarboxylase	Cytoplasm	enzyme
0.0584	1.087	Ddit3	DNA damage inducible transcript 3	Nucleus	transcription regulator
0.00118	1.635	Ddit4	DNA damage inducible transcript 4	Cytoplasm	other
0.094	-1.05	Ddit4l	DNA damage inducible transcript 4 like	Cytoplasm	other
0.068	1.166	Ddn	dendrin	Cytoplasm	transcription regulator
0.184	1.087	Ddr1	discoidin domain receptor tyrosine kinase 1	Plasma Membrane	kinase
0.723	-1.068	Ddr1	discoidin domain receptor tyrosine kinase 1	Plasma Membrane	kinase
0.576	-1.022	Ddr2	discoidin domain receptor tyrosine kinase 2	Plasma Membrane	kinase
0.999	1.005	Ddt	D-dopachrome tautomerase	Cytoplasm	enzyme
0.996	-1.001	Ddx1	DEAD-box helicase 1	Nucleus	enzyme
0.352	-1.033	Ddx20	DEAD-box helicase 20	Nucleus	transcription regulator
0.00563	1.218	Ddx24	DEAD-box helicase 24	Nucleus	enzyme
0.00176	-1.104	Ddx25	DEAD-box helicase 25	Nucleus	enzyme
0.384	1.049	Ddx46	DEAD-box helicase 46	Nucleus	enzyme
0.0956	-1.025	Ddx52	DExD-box helicase 52	Nucleus	enzyme
0.763	-1.024	Deaf1	DEAF1 transcription factor	Nucleus	transcription regulator
0.589	-1.032	Decr1	2,4-dienoyl-CoA reductase 1	Cytoplasm	enzyme
0.444	1.048	Decr2	2,4-dienoyl-CoA reductase 2	Cytoplasm	enzyme
0.509	-1.021	Dedd	death effector domain containing	Nucleus	other
0.138	-1.079	Defb1	defensin beta 1	Extracellular Space	other
0.131	-1.065	Defb3	beta-defensin 3	Extracellular Space	other
0.467	1.037	Des	desmin	Cytoplasm	other
0.0914	-1.114	Dffa	DNA fragmentation factor subunit alpha	Nucleus	enzyme
0.92	1.015	Dffb	DNA fragmentation factor subunit beta	Nucleus	enzyme
0.427	1.038	Dgat1	diacylglycerol O-acyltransferase 1	Cytoplasm	enzyme
0.48	1.049	Dgka	diacylglycerol kinase alpha	Cytoplasm	kinase
0.847	1.009	Dgkb	diacylglycerol kinase beta	Cytoplasm	kinase
0.014	1.177	Dgkg	diacylglycerol kinase gamma	Cytoplasm	kinase
0.000247	1.275	Dgkz	diacylglycerol kinase zeta	Cytoplasm	kinase
0.568	1.07	Dhcr7	7-dehydrocholesterol reductase	Cytoplasm	enzyme
0.0255	-1.195	Dhfr	dihydrofolate reductase	Nucleus	enzyme
0.148	1.066	Dhodh	dihydroorotate dehydrogenase (quinone)	Cytoplasm	enzyme
0.814	-1.007	Dhrs4	dehydrogenase/reductase 4	Cytoplasm	enzyme
0.819	-1.008	Dhrs9	dehydrogenase/reductase 9	Cytoplasm	enzyme
0.618	-1.018	Dio1	iodothyronine deiodinase 1	Cytoplasm	enzyme
0.405	-1.048	Dio2	iodothyronine deiodinase 2	Cytoplasm	enzyme
0.882	1.008	Dio3	iodothyronine deiodinase 3	Plasma Membrane	enzyme
0.0159	1.09	Dkc1	dyskerin pseudouridine synthase 1	Nucleus	enzyme
0.729	-1.012	Dkk3	dickkopf WNT signaling pathway inhibitor 3	Extracellular Space	cytokine
0.0721	1.142	Dlat	dihydrolipoamide S-acetyltransferase	Cytoplasm	enzyme
0.171	-1.046	Dlc1	DLC1 Rho GTPase activating protein	Cytoplasm	other
0.919	-1.006	Dld	dihydrolipoamide dehydrogenase	Cytoplasm	enzyme
0.243	-1.12	Dlg2	discs large MAGUK scaffold protein 2	Plasma Membrane	kinase
0.297	1.076	Dlgap1	DLG associated protein 1	Plasma Membrane	other
0.429	1.095	Dlgap1	DLG associated protein 1	Plasma Membrane	other
0.448	1.044	Dlgap1	DLG associated protein 1	Plasma Membrane	other
0.567	-1.027	Dlgap2	DLG associated protein 2	Plasma Membrane	other
0.895	-1.031	Dlgap3	DLG associated protein 3	Cytoplasm	other
0.264	-1.06	Dlk1	delta like non-canonical Notch ligand 1	Extracellular Space	other
0.607	-1.021	Dll1	delta like canonical Notch ligand 1	Plasma Membrane	enzyme
0.161	-1.071	Dll3	delta like canonical Notch ligand 3	Extracellular Space	other
0.816	-1.009	Dlx5	distal-less homeobox 5	Nucleus	transcription regulator
0.194	-1.087	Dmbt1	deleted in malignant brain tumors 1	Plasma Membrane	transmembrane receptor
0.287	-1.074	Dmd	dystrophin	Plasma Membrane	other
0.658	-1.009	Dmgdh	dimethylglycine dehydrogenase	Cytoplasm	enzyme
0.683	-1.02	Dmrt1	doublesex and mab-3 related transcription factor 1	Nucleus	transcription regulator
0.479	-1.059	Dmtf1	cyclin D binding myb-like transcription factor 1	Other	transcription regulator
0.353	-1.081	Dnaja1	DnaJ heat shock protein family (Hsp40) member A1	Nucleus	other
0.915	-1.012	Dnaja1	DnaJ heat shock protein family (Hsp40) member A1	Nucleus	other
0.178	1.075	Dnaja2	DnaJ heat shock protein family (Hsp40) member A2	Nucleus	enzyme
0.264	1.118	Dnajb9	DnaJ heat shock protein family (Hsp40) member B9	Nucleus	other
0.386	-1.022	Dnajc3	DnaJ heat shock protein family (Hsp40) member C3	Cytoplasm	other
0.45	-1.07	Dnajc5	DnaJ heat shock protein family (Hsp40) member C5	Plasma Membrane	other
0.183	-1.067	Dnase1	deoxyribonuclease 1	Extracellular Space	enzyme
0.823	-1.008	Dnase1l3	deoxyribonuclease 1 like 3	Nucleus	enzyme
0.973	1.001	Dnase2	deoxyribonuclease 2, lysosomal	Cytoplasm	enzyme
0.244	1.059	Dnm1	dynamin 1	Cytoplasm	enzyme
0.0718	-1.099	Dnm1l	dynamin 1 like	Cytoplasm	enzyme
0.295	-1.051	Dnm1l	dynamin 1 like	Cytoplasm	enzyme
0.326	-1.048	Dnm2	dynamin 2	Plasma Membrane	enzyme
0.0542	-1.115	Dnm3	dynamin 3	Cytoplasm	enzyme
0.228	-1.071	Dnm3	dynamin 3	Cytoplasm	enzyme
0.0452	-1.052	Dnmt1	DNA methyltransferase 1	Nucleus	enzyme
0.235	-1.027	Dnttip1	deoxynucleotidyltransferase terminal interacting protein 1	Nucleus	ligand-dependent nuclear receptor
0.429	1.054	Dnttip1	deoxynucleotidyltransferase terminal interacting protein 1	Nucleus	ligand-dependent nuclear receptor
0.488	1.025	Dnttip1	deoxynucleotidyltransferase terminal interacting protein 1	Nucleus	ligand-dependent nuclear receptor
0.0201	-1.255	Doc2b	double C2 domain beta	Cytoplasm	transporter
0.406	1.05	Dock9	dedicator of cytokinesis 9	Cytoplasm	other
0.0914	-1.127	Dpep1	dipeptidase 1	Cytoplasm	peptidase
0.688	-1.01	Dpep1	dipeptidase 1	Cytoplasm	peptidase
0.396	1.045	Dpm2	dolichyl-phosphate mannosyltransferase subunit 2, regulatory	Cytoplasm	enzyme
0.293	1.053	Dpp3	dipeptidyl peptidase 3	Cytoplasm	peptidase
0.533	-1.024	Dpp4	dipeptidyl peptidase 4	Plasma Membrane	peptidase
0.894	-1.005	Dpp4	dipeptidyl peptidase 4	Plasma Membrane	peptidase
0.674	1.025	Dpp6	dipeptidyl peptidase like 6	Plasma Membrane	other
0.793	1.013	Dpp7	dipeptidyl peptidase 7	Cytoplasm	peptidase
0.711	-1.016	Dpt	dermatopontin	Extracellular Space	other
0.816	-1.007	Dpyd	dihydropyrimidine dehydrogenase	Cytoplasm	enzyme
0.874	-1.003	Dpys	dihydropyrimidinase	Cytoplasm	enzyme
0.869	1.007	Dpysl2	dihydropyrimidinase like 2	Cytoplasm	enzyme
0.00656	-1.688	Dpysl3	dihydropyrimidinase like 3	Cytoplasm	enzyme
0.0248	-1.193	Dpysl5	dihydropyrimidinase like 5	Cytoplasm	enzyme
0.195	-1.088	Drd2	dopamine receptor D2	Plasma Membrane	G-protein coupled receptor
0.301	-1.081	Drd3	dopamine receptor D3	Plasma Membrane	G-protein coupled receptor
0.545	-1.032	Drd5	dopamine receptor D5	Plasma Membrane	G-protein coupled receptor
0.0317	-1.122	Drp2	dystrophin related protein 2	Plasma Membrane	other
0.242	-1.06	Drp2	dystrophin related protein 2	Plasma Membrane	other
0.374	-1.022	Drp2	dystrophin related protein 2	Plasma Membrane	other
0.657	-1.021	Dscam	DS cell adhesion molecule	Plasma Membrane	other
0.193	-1.063	Dspp	dentin sialophosphoprotein	Extracellular Space	other
0.525	-1.03	Dspp	dentin sialophosphoprotein	Extracellular Space	other
0.777	-1.011	Dspp	dentin sialophosphoprotein	Extracellular Space	other
0.122	-1.082	Duox2	dual oxidase 2	Plasma Membrane	enzyme
0.101	1.066	Dusp1	dual specificity phosphatase 1	Nucleus	phosphatase
0.0443	-1.106	Dusp12	dual specificity phosphatase 12	Nucleus	phosphatase
0.158	-1.109	Dusp4	dual specificity phosphatase 4	Nucleus	phosphatase
0.00189	1.179	Dusp5	dual specificity phosphatase 5	Nucleus	phosphatase
0.305	1.06	Dusp6	dual specificity phosphatase 6	Cytoplasm	phosphatase
0.455	1.034	Dut	deoxyuridine triphosphatase	Nucleus	enzyme
0.899	1.007	Dvl1	dishevelled segment polarity protein 1	Cytoplasm	other
0.893	1.001	Dyrk1a	dual specificity tyrosine phosphorylation regulated kinase 1A	Nucleus	kinase
0.438	1.052	E2f5	E2F transcription factor 5	Nucleus	transcription regulator
0.25	1.081	Ebna1bp2	EBNA1 binding protein 2	Nucleus	other
0.028	1.046	Ebp	EBP cholestenol delta-isomerase	Cytoplasm	enzyme
0.489	1.041	Ece1	endothelin converting enzyme 1	Plasma Membrane	peptidase
0.794	-1.016	Ecel1	endothelin converting enzyme like 1	Plasma Membrane	peptidase
0.913	1.01	Ecel1	endothelin converting enzyme like 1	Plasma Membrane	peptidase
0.786	1.014	Ech1	enoyl-CoA hydratase 1	Cytoplasm	enzyme
0.415	1.055	Echs1	enoyl-CoA hydratase, short chain 1	Cytoplasm	enzyme
0.282	-1.066	Ecm1	extracellular matrix protein 1	Extracellular Space	transporter
0.267	1.063	Edf1	endothelial differentiation related factor 1	Nucleus	transcription regulator
0.453	1.039	Edn1	endothelin 1	Extracellular Space	cytokine
0.685	-1.018	Edn2	endothelin 2	Extracellular Space	growth factor
0.172	-1.107	Ednra	endothelin receptor type A	Plasma Membrane	transmembrane receptor
0.736	-1.03	Ednrb	endothelin receptor type B	Plasma Membrane	G-protein coupled receptor
0.662	1.014	Eef1a1	eukaryotic translation elongation factor 1 alpha 1	Cytoplasm	translation regulator
0.957	-1.001	Eef1a1	eukaryotic translation elongation factor 1 alpha 1	Cytoplasm	translation regulator
0.954	-1.004	Eef1d	eukaryotic translation elongation factor 1 delta	Cytoplasm	translation regulator
0.158	1.106	Eef2	eukaryotic translation elongation factor 2	Cytoplasm	translation regulator
0.148	-1.082	Eef2k	eukaryotic elongation factor 2 kinase	Cytoplasm	kinase
0.425	1.038	Eef2k	eukaryotic elongation factor 2 kinase	Cytoplasm	kinase
0.0725	-1.09	Efna1	ephrin A1	Plasma Membrane	other
0.567	-1.024	Efna1	ephrin A1	Plasma Membrane	other
0.0549	-1.063	Efna5	ephrin A5	Plasma Membrane	kinase
0.174	-1.059	Efnb1	ephrin B1	Plasma Membrane	other
0.444	-1.032	Efnb1	ephrin B1	Plasma Membrane	other
0.462	-1.011	Egf	epidermal growth factor	Extracellular Space	growth factor
0.0916	1.115	Egfr	epidermal growth factor receptor	Plasma Membrane	kinase
0.657	-1.017	Egfr	epidermal growth factor receptor	Plasma Membrane	kinase
0.81	1.014	Egfr	epidermal growth factor receptor	Plasma Membrane	kinase
0.00307	1.104	Egln1	egl-9 family hypoxia inducible factor 1	Cytoplasm	enzyme
0.223	1.12	Egr1	early growth response 1	Nucleus	transcription regulator
0.0295	-1.091	Egr2	early growth response 2	Nucleus	transcription regulator
0.677	-1.018	Egr2	early growth response 2	Nucleus	transcription regulator
0.0511	-1.176	Egr3	early growth response 3	Nucleus	transcription regulator
0.111	1.091	Egr4	early growth response 4	Nucleus	transcription regulator
0.81	1.032	Ehd3	EH domain containing 3	Cytoplasm	other
0.398	-1.041	Ehd4	EH domain containing 4	Plasma Membrane	enzyme
0.909	-1.005	Ehd4	EH domain containing 4	Plasma Membrane	enzyme
0.735	-1.009	Ehhadh	enoyl-CoA hydratase and 3-hydroxyacyl CoA dehydrogenase	Cytoplasm	enzyme
0.185	1.045	Eif2ak1	eukaryotic translation initiation factor 2 alpha kinase 1	Cytoplasm	kinase
0.715	-1.024	Eif2ak3	eukaryotic translation initiation factor 2 alpha kinase 3	Cytoplasm	kinase
0.94	-1.003	Eif2ak4	eukaryotic translation initiation factor 2 alpha kinase 4	Cytoplasm	kinase
0.0421	1.114	Eif2b1	eukaryotic translation initiation factor 2B subunit alpha	Cytoplasm	translation regulator
0.028	1.083	Eif2b2	eukaryotic translation initiation factor 2B subunit beta	Cytoplasm	translation regulator
0.236	-1.02	Eif2b3	eukaryotic translation initiation factor 2B subunit gamma	Cytoplasm	translation regulator
0.763	1.027	Eif2s1	eukaryotic translation initiation factor 2 subunit alpha	Cytoplasm	translation regulator
0.681	-1.036	Eif2s2	eukaryotic translation initiation factor 2 subunit beta	Cytoplasm	translation regulator
0.0285	-1.145	Eif4a1	eukaryotic translation initiation factor 4A1	Cytoplasm	translation regulator
0.198	-1.071	Eif4e	eukaryotic translation initiation factor 4E	Cytoplasm	translation regulator
0.957	-1.002	Eif4e	eukaryotic translation initiation factor 4E	Cytoplasm	translation regulator
0.352	-1.061	Eif4ebp1	eukaryotic translation initiation factor 4E binding protein 1	Cytoplasm	translation regulator
0.7	-1.015	Eif4g2	eukaryotic translation initiation factor 4 gamma 2	Cytoplasm	translation regulator
0.742	-1.014	Eif4g2	eukaryotic translation initiation factor 4 gamma 2	Cytoplasm	translation regulator
0.587	1.045	Eif5	eukaryotic translation initiation factor 5	Cytoplasm	translation regulator
0.688	-1.021	Eif5	eukaryotic translation initiation factor 5	Cytoplasm	translation regulator
0.849	1.021	Eif5	eukaryotic translation initiation factor 5	Cytoplasm	translation regulator
0.109	1.081	Elac2	elaC ribonuclease Z 2	Nucleus	enzyme
0.01	-1.184	Elf1	E74 like ETS transcription factor 1	Nucleus	transcription regulator
0.201	-1.116	Eln	elastin	Extracellular Space	other
0.798	1.011	Emb	embigin	Plasma Membrane	other
0.98	1.002	Emd	emerin	Nucleus	other
0.03	-1.243	Eml2	EMAP like 2	Cytoplasm	other
0.486	-1.034	Emp1	epithelial membrane protein 1	Plasma Membrane	other
0.968	-1.002	Emp3	epithelial membrane protein 3	Plasma Membrane	other
0.0305	1.135	Eno1	enolase 1	Cytoplasm	enzyme
0.341	1.059	Eno2	enolase 2	Cytoplasm	enzyme
0.833	1.003	Enpep	glutamyl aminopeptidase	Plasma Membrane	peptidase
0.767	-1.01	Enpp1	ectonucleotide pyrophosphatase/phosphodiesterase 1	Plasma Membrane	enzyme
0.0581	1.231	Enpp2	ectonucleotide pyrophosphatase/phosphodiesterase 2	Plasma Membrane	enzyme
0.333	-1.046	Enpp3	ectonucleotide pyrophosphatase/phosphodiesterase 3	Plasma Membrane	enzyme
0.495	1.038	Ensa	endosulfine alpha	Cytoplasm	transporter
0.543	1.052	Ensa	endosulfine alpha	Cytoplasm	transporter
0.0765	-1.088	Entpd1	ectonucleoside triphosphate diphosphohydrolase 1	Plasma Membrane	enzyme
0.336	1.056	Entpd1	ectonucleoside triphosphate diphosphohydrolase 1	Plasma Membrane	enzyme
0.974	-1.005	Entpd2	ectonucleoside triphosphate diphosphohydrolase 2	Cytoplasm	enzyme
0.365	1.034	Entpd6	ectonucleoside triphosphate diphosphohydrolase 6	Cytoplasm	enzyme
0.184	-1.07	Ep300	E1A binding protein p300	Nucleus	transcription regulator
0.879	-1.001	Epas1	endothelial PAS domain protein 1	Nucleus	transcription regulator
0.0127	-1.093	Epha3	EPH receptor A3	Plasma Membrane	kinase
0.108	-1.132	Epha5	EPH receptor A5	Plasma Membrane	kinase
0.101	-1.119	Epha7	EPH receptor A7	Plasma Membrane	kinase
0.146	-1.114	Epha7	EPH receptor A7	Plasma Membrane	kinase
0.197	1.112	Ephb1	EPH receptor B1	Plasma Membrane	kinase
0.446	1.024	Ephx1	epoxide hydrolase 1	Cytoplasm	peptidase
0.0365	-1.149	Ephx2	epoxide hydrolase 2	Cytoplasm	enzyme
0.801	1.015	Epn1	epsin 1	Plasma Membrane	other
0.545	-1.044	Epn2	epsin 2	Cytoplasm	other
0.765	-1.01	Epo	erythropoietin	Extracellular Space	cytokine
0.71	1.025	Epor	erythropoietin receptor	Plasma Membrane	transmembrane receptor
0.962	1	Epor	erythropoietin receptor	Plasma Membrane	transmembrane receptor
0.716	-1.017	Erbb2	erb-b2 receptor tyrosine kinase 2	Plasma Membrane	kinase
0.01	-1.136	Erbb3	erb-b2 receptor tyrosine kinase 3	Plasma Membrane	kinase
0.16	-1.105	Erbb4	erb-b2 receptor tyrosine kinase 4	Plasma Membrane	kinase
0.113	-1.079	Ereg	epiregulin	Extracellular Space	growth factor
0.926	1.007	Erg	ETS transcription factor ERG	Nucleus	transcription regulator
0.161	1.079	Erp29	endoplasmic reticulum protein 29	Cytoplasm	transporter
0.898	-1.015	Esd	esterase D	Cytoplasm	enzyme
0.347	-1.021	Esm1	endothelial cell specific molecule 1	Extracellular Space	growth factor
0.0709	-1.092	Espn	espin	Cytoplasm	other
0.201	-1.048	Esr1	estrogen receptor 1	Nucleus	ligand-dependent nuclear receptor
0.2	-1.069	Esr2	estrogen receptor 2	Nucleus	ligand-dependent nuclear receptor
0.0998	-1.056	Etfdh	electron transfer flavoprotein dehydrogenase	Cytoplasm	enzyme
0.371	1.035	Ets1	ETS proto-oncogene 1, transcription factor	Nucleus	transcription regulator
0.459	1.047	Evl	Enah/Vasp-like	Plasma Membrane	other
0.338	1.04	Exoc7	exocyst complex component 7	Plasma Membrane	transporter
0.597	1.037	Exoc7	exocyst complex component 7	Plasma Membrane	transporter
0.75	-1.034	Extl3	exostosin like glycosyltransferase 3	Cytoplasm	enzyme
0.197	-1.04	F10	coagulation factor X	Extracellular Space	peptidase
0.347	1.048	F11r	F11 receptor	Plasma Membrane	other
0.838	-1.006	F2	coagulation factor II, prothrombin	Extracellular Space	peptidase
0.33	1.054	F2r	coagulation factor II thrombin receptor	Plasma Membrane	G-protein coupled receptor
0.461	-1.056	F2rl1	F2R like trypsin receptor 1	Plasma Membrane	G-protein coupled receptor
0.655	-1.018	F2rl2	coagulation factor II thrombin receptor like 2	Plasma Membrane	G-protein coupled receptor
0.126	1.09	F3	coagulation factor III, tissue factor	Plasma Membrane	transmembrane receptor
0.437	-1.026	F5	coagulation factor V	Extracellular Space	other
0.169	1.088	Faah	fatty acid amide hydrolase	Plasma Membrane	enzyme
0.457	-1.015	Fabp2	fatty acid binding protein 2	Cytoplasm	transporter
0.601	-1.034	Fabp3	fatty acid binding protein 3	Cytoplasm	transporter
0.919	1.002	Fabp4	fatty acid binding protein 4	Cytoplasm	transporter
0.0787	-1.127	Fabp5	fatty acid binding protein 5	Cytoplasm	transporter
0.514	1.027	Fabp6	fatty acid binding protein 6	Cytoplasm	transporter
0.00576	1.119	Fads1	fatty acid desaturase 1	Plasma Membrane	enzyme
0.365	-1.056	Fads2	fatty acid desaturase 2	Plasma Membrane	enzyme
0.373	-1.055	Fads3	fatty acid desaturase 3	Plasma Membrane	enzyme
0.114	1.063	Faf1	Fas associated factor 1	Nucleus	other
0.834	1.008	Faim	Fas apoptotic inhibitory molecule	Cytoplasm	other
0.121	1.168	Faim2	Fas apoptotic inhibitory molecule 2	Plasma Membrane	other
0.0221	-1.177	Fancc	FA complementation group C	Nucleus	other
0.889	-1.006	Fap	fibroblast activation protein alpha	Cytoplasm	peptidase
0.812	1.021	Fat2	FAT atypical cadherin 2	Plasma Membrane	other
0.275	-1.041	Fat3	FAT atypical cadherin 3	Plasma Membrane	other
0.227	-1.068	Fau	FAU ubiquitin like and ribosomal protein S30 fusion	Cytoplasm	other
0.201	-1.107	Fbln2	fibulin 2	Extracellular Space	other
0.335	-1.049	Fbln5	fibulin 5	Extracellular Space	other
0.217	1.058	Fbn1	fibrillin 1	Extracellular Space	other
0.23	1.047	Fbn1	fibrillin 1	Extracellular Space	other
0.0318	-1.048	Fbn2	fibrillin 2	Extracellular Space	other
0.775	-1.014	Fbp1	fructose-bisphosphatase 1	Cytoplasm	phosphatase
0.531	-1.04	Fbp2	fructose-bisphosphatase 2	Cytoplasm	phosphatase
0.967	-1.003	Fbxl2	F-box and leucine rich repeat protein 2	Cytoplasm	other
0.799	1.021	Fbxo11	F-box protein 11	Cytoplasm	enzyme
0.00594	1.164	Fbxo2	F-box protein 2	Cytoplasm	enzyme
0.039	-1.067	Fbxo32	F-box protein 32	Cytoplasm	enzyme
0.0154	-1.056	Fcer1a	Fc fragment of IgE receptor Ia	Plasma Membrane	transmembrane receptor
0.43	-1.08	Fcer1g	Fc fragment of IgE receptor Ig	Plasma Membrane	transmembrane receptor
0.882	1.007	Fcer2a	Fc fragment of IgE receptor II	Plasma Membrane	transmembrane receptor
0.0275	1.103	Fcgr3	Fc fragment of IgG receptor IIa	Plasma Membrane	transmembrane receptor
0.108	1.304	Fcgr3	Fc fragment of IgG receptor IIa	Plasma Membrane	transmembrane receptor
0.00169	-1.094	Fcgr2b	Fc fragment of IgG receptor IIb	Plasma Membrane	transmembrane receptor
0.26	1.072	Fcgrt	Fc fragment of IgG receptor and transporter	Plasma Membrane	transmembrane receptor
0.952	1.002	Fcnb	ficolin 1	Extracellular Space	other
0.505	1.033	Fcna	ficolin A	Extracellular Space	other
0.232	1.081	Fdft1	farnesyl-diphosphate farnesyltransferase 1	Cytoplasm	enzyme
0.993	1.002	Fdps	farnesyl diphosphate synthase	Cytoplasm	enzyme
0.579	1.018	Fdx1	ferredoxin 1	Cytoplasm	transporter
0.068	-1.057	Fdxr	ferredoxin reductase	Cytoplasm	enzyme
0.689	1.028	Fen1	flap structure-specific endonuclease 1	Nucleus	enzyme
0.978	1.009	Fetub	fetuin B	Extracellular Space	other
0.269	-1.076	Fev	FEV transcription factor, ETS family member	Nucleus	transcription regulator
0.521	1.023	Fez1	fasciculation and elongation protein zeta 1	Cytoplasm	other
0.185	-1.049	Fga	fibrinogen alpha chain	Extracellular Space	other
0.881	1.005	Fga	fibrinogen alpha chain	Extracellular Space	other
0.244	-1.029	Fgb	fibrinogen beta chain	Extracellular Space	other
0.9	-1	Fgb	fibrinogen beta chain	Extracellular Space	other
0.0015	-1.133	Fgd4	FYVE, RhoGEF and PH domain containing 4	Cytoplasm	other
0.0278	-1.146	Fgf1	fibroblast growth factor 1	Extracellular Space	growth factor
0.165	-1.061	Fgf10	fibroblast growth factor 10	Extracellular Space	growth factor
0.0824	-1.057	Fgf11	fibroblast growth factor 11	Extracellular Space	growth factor
0.321	-1.067	Fgf12	fibroblast growth factor 12	Extracellular Space	other
0.687	-1.02	Fgf13	fibroblast growth factor 13	Extracellular Space	growth factor
0.0296	-1.072	Fgf14	fibroblast growth factor 14	Extracellular Space	growth factor
0.035	-1.056	Fgf14	fibroblast growth factor 14	Extracellular Space	growth factor
0.0433	-1.17	Fgf16	fibroblast growth factor 16	Extracellular Space	growth factor
0.633	-1.022	Fgf17	fibroblast growth factor 17	Extracellular Space	growth factor
0.582	1.023	Fgf18	fibroblast growth factor 18	Extracellular Space	growth factor
0.211	-1.058	Fgf15	fibroblast growth factor 19	Extracellular Space	growth factor
0.265	-1.059	Fgf2	fibroblast growth factor 2	Extracellular Space	growth factor
0.541	-1.017	Fgf20	fibroblast growth factor 20	Extracellular Space	growth factor
0.553	-1.026	Fgf21	fibroblast growth factor 21	Extracellular Space	growth factor
0.401	-1.049	Fgf22	fibroblast growth factor 22	Extracellular Space	growth factor
0.798	1.012	Fgf23	fibroblast growth factor 23	Extracellular Space	growth factor
0.0726	-1.098	Fgf3	fibroblast growth factor 3	Extracellular Space	growth factor
0.79	-1.01	Fgf4	fibroblast growth factor 4	Extracellular Space	growth factor
0.488	-1.031	Fgf5	fibroblast growth factor 5	Extracellular Space	growth factor
0.0575	-1.133	Fgf6	fibroblast growth factor 6	Extracellular Space	growth factor
0.216	-1.069	Fgf7	fibroblast growth factor 7	Extracellular Space	growth factor
0.0357	-1.078	Fgf8	fibroblast growth factor 8	Extracellular Space	growth factor
0.187	-1.067	Fgf9	fibroblast growth factor 9	Extracellular Space	growth factor
0.156	-1.081	Fgfbp1	fibroblast growth factor binding protein 1	Extracellular Space	other
0.459	1.042	Fgfr1	fibroblast growth factor receptor 1	Plasma Membrane	kinase
0.898	-1.005	Fgfr1	fibroblast growth factor receptor 1	Plasma Membrane	kinase
0.153	1.041	Fgfr2	fibroblast growth factor receptor 2	Plasma Membrane	kinase
0.525	1.04	Fgfr2	fibroblast growth factor receptor 2	Plasma Membrane	kinase
0.222	1.092	Fgfr3	fibroblast growth factor receptor 3	Plasma Membrane	kinase
0.188	-1.049	Fgfrl1	fibroblast growth factor receptor like 1	Plasma Membrane	transmembrane receptor
0.173	-1.082	Fgg	fibrinogen gamma chain	Extracellular Space	other
0.31	-1.058	Fgl2	fibrinogen like 2	Extracellular Space	peptidase
0.458	-1.048	Fgr	FGR proto-oncogene, Src family tyrosine kinase	Nucleus	kinase
0.197	1.072	Fh1	fumarate hydratase	Cytoplasm	enzyme
0.181	-1.055	Fhit	fragile histidine triad diadenosine triphosphatase	Cytoplasm	enzyme
0.0702	-1.109	Fhl1	four and a half LIM domains 1	Cytoplasm	other
0.359	1.043	Fhl1	four and a half LIM domains 1	Cytoplasm	other
0.205	1.137	Fhl2	four and a half LIM domains 2	Nucleus	transcription regulator
0.713	1.015	Fhl2	four and a half LIM domains 2	Nucleus	transcription regulator
0.411	1.047	Fibp	FGF1 intracellular binding protein	Nucleus	other
0.274	-1.036	Filip1	filamin A interacting protein 1	Cytoplasm	other
0.000116	1.225	Fkbp1a	FKBP prolyl isomerase 1A	Cytoplasm	enzyme
0.00503	1.116	Fkbp1a	FKBP prolyl isomerase 1A	Cytoplasm	enzyme
0.637	1.055	Fkbp1a	FKBP prolyl isomerase 1A	Cytoplasm	enzyme
0.0521	-1.185	Fkbp1b	FKBP prolyl isomerase 1B	Cytoplasm	enzyme
0.655	-1.019	Fkbp4	FKBP prolyl isomerase 4	Nucleus	enzyme
0.809	1.014	Flot1	flotillin 1	Plasma Membrane	other
0.0932	-1.086	Flot2	flotillin 2	Plasma Membrane	other
0.174	-1.048	Flt1	Fms related receptor tyrosine kinase 1	Plasma Membrane	kinase
0.384	1.039	Flt1	Fms related receptor tyrosine kinase 1	Plasma Membrane	kinase
0.833	1.015	Flt4	fms related receptor tyrosine kinase 4	Plasma Membrane	transmembrane receptor
0.0708	-1.105	Fmo1	flavin containing dimethylaniline monoxygenase 1	Cytoplasm	enzyme
0.902	-1.002	Fmo3	flavin containing dimethylaniline monoxygenase 3	Cytoplasm	enzyme
0.925	1.007	Fmod	fibromodulin	Extracellular Space	other
0.29	1.081	Fmr1	FMRP translational regulator 1	Cytoplasm	translation regulator
0.000913	1.251	Fn1	fibronectin 1	Extracellular Space	enzyme
0.115	1.075	Fnbp1	formin binding protein 1	Nucleus	enzyme
0.456	-1.037	Fnbp1	formin binding protein 1	Nucleus	enzyme
0.71	1.017	Fnbp1	formin binding protein 1	Nucleus	enzyme
0.935	1.002	Fnbp1	formin binding protein 1	Nucleus	enzyme
0.0611	1.085	Fntb	farnesyltransferase, CAAX box, beta	Cytoplasm	enzyme
0.143	-1.062	Folh1	folate hydrolase 1	Plasma Membrane	peptidase
0.366	1.035	Folh1	folate hydrolase 1	Plasma Membrane	peptidase
0.884	-1.004	Folr1	folate receptor alpha	Plasma Membrane	transporter
0.109	-1.103	Fosl1	FOS like 1, AP-1 transcription factor subunit	Nucleus	transcription regulator
0.151	-1.109	Fosl2	FOS like 2, AP-1 transcription factor subunit	Nucleus	transcription regulator
0.756	-1.009	Foxa1	forkhead box A1	Nucleus	transcription regulator
0.656	-1.011	Foxa2	forkhead box A2	Nucleus	transcription regulator
0.255	-1.047	Foxa3	forkhead box A3	Nucleus	transcription regulator
0.858	1.008	Foxc2	forkhead box C2	Nucleus	transcription regulator
0.71	-1.012	Foxe1	forkhead box E1	Nucleus	transcription regulator
0.507	1.026	Foxf1	forkhead box F1	Nucleus	transcription regulator
0.147	-1.064	Foxj1	forkhead box J1	Nucleus	transcription regulator
0.339	-1.037	Foxm1	forkhead box M1	Nucleus	transcription regulator
0.516	1.067	Foxo1	forkhead box O1	Nucleus	transcription regulator
0.0421	1.072	Foxq1	forkhead box Q1	Nucleus	transcription regulator
0.421	-1.049	Fshb	follicle stimulating hormone subunit beta	Extracellular Space	other
0.954	-1.002	Fshb	follicle stimulating hormone subunit beta	Extracellular Space	other
0.461	-1.032	Fst	follistatin	Extracellular Space	other
0.0864	-1.129	Fstl1	follistatin like 1	Extracellular Space	other
0.101	1.185	Fstl1	follistatin like 1	Extracellular Space	other
0.689	1.024	Fstl3	follistatin like 3	Extracellular Space	other
0.249	-1.047	Ftcd	formimidoyltransferase cyclodeaminase	Cytoplasm	enzyme
0.00393	1.09	Fth1	ferritin heavy chain 1	Cytoplasm	enzyme
0.538	-1.03	Ftl1	ferritin light chain	Cytoplasm	enzyme
0.193	-1.033	Fut1	fucosyltransferase 1 (H blood group)	Cytoplasm	enzyme
0.0661	-1.137	Fut2	fucosyltransferase 2	Cytoplasm	enzyme
0.669	-1.016	Fut2	fucosyltransferase 2	Cytoplasm	enzyme
0.292	-1.034	Fut4	fucosyltransferase 4	Cytoplasm	enzyme
0.74	-1.015	Fut4	fucosyltransferase 4	Cytoplasm	enzyme
0.0909	-1.034	Fut9	fucosyltransferase 9	Cytoplasm	enzyme
0.255	1.062	Fxyd1	FXYD domain containing ion transport regulator 1	Plasma Membrane	ion channel
0.603	-1.022	Fxyd2	FXYD domain containing ion transport regulator 2	Plasma Membrane	ion channel
0.519	-1.03	Fxyd3	FXYD domain containing ion transport regulator 3	Plasma Membrane	ion channel
0.953	1.002	Fxyd4	FXYD domain containing ion transport regulator 4	Plasma Membrane	ion channel
0.104	1.074	Fxyd5	FXYD domain containing ion transport regulator 5	Plasma Membrane	ion channel
0.86	-1.017	Fxyd6	FXYD domain containing ion transport regulator 6	Plasma Membrane	ion channel
0.522	-1.072	Fxyd7	FXYD domain containing ion transport regulator 7	Plasma Membrane	ion channel
0.175	1.144	Fyn	FYN proto-oncogene, Src family tyrosine kinase	Plasma Membrane	kinase
0.774	-1.027	Fyn	FYN proto-oncogene, Src family tyrosine kinase	Plasma Membrane	kinase
0.747	1.01	Fzd2	frizzled class receptor 2	Plasma Membrane	G-protein coupled receptor
0.0251	-1.12	Fzd4	frizzled class receptor 4	Plasma Membrane	G-protein coupled receptor
0.403	-1.032	G6pc	glucose-6-phosphatase catalytic subunit 1	Cytoplasm	phosphatase
0.436	-1.04	G6pc	glucose-6-phosphatase catalytic subunit 1	Cytoplasm	phosphatase
0.0316	1.079	G6pc3	glucose-6-phosphatase catalytic subunit 3	Cytoplasm	phosphatase
0.148	1.059	G6pdx	glucose-6-phosphate dehydrogenase	Cytoplasm	enzyme
0.0178	1.099	Gaa	alpha glucosidase	Cytoplasm	enzyme
0.97	-1.002	Gab2	GRB2 associated binding protein 2	Cytoplasm	other
0.0106	1.126	Gabarap	GABA type A receptor-associated protein	Cytoplasm	transporter
0.0953	1.085	Gabarapl2	GABA type A receptor associated protein like 2	Cytoplasm	other
0.0282	1.267	Gabbr1	gamma-aminobutyric acid type B receptor subunit 1	Plasma Membrane	G-protein coupled receptor
0.0372	-1.127	Gabbr1	gamma-aminobutyric acid type B receptor subunit 1	Plasma Membrane	G-protein coupled receptor
0.471	-1.079	Gabbr1	gamma-aminobutyric acid type B receptor subunit 1	Plasma Membrane	G-protein coupled receptor
0.698	1.026	Gabbr1	gamma-aminobutyric acid type B receptor subunit 1	Plasma Membrane	G-protein coupled receptor
0.696	-1.03	Gabra3	gamma-aminobutyric acid type A receptor subunit alpha3	Plasma Membrane	ion channel
0.875	1.003	Gabra4	gamma-aminobutyric acid type A receptor subunit alpha4	Plasma Membrane	ion channel
0.116	1.094	Gabra5	gamma-aminobutyric acid type A receptor subunit alpha5	Plasma Membrane	ion channel
0.0923	-1.099	Gabra6	gamma-aminobutyric acid type A receptor subunit alpha6	Plasma Membrane	ion channel
0.183	1.079	Gabrb1	gamma-aminobutyric acid type A receptor subunit beta1	Plasma Membrane	ion channel
0.342	-1.061	Gabrb2	gamma-aminobutyric acid type A receptor subunit beta2	Plasma Membrane	ion channel
0.321	-1.111	Gabrb3	gamma-aminobutyric acid type A receptor subunit beta3	Plasma Membrane	ion channel
0.0323	1.078	Gabrd	gamma-aminobutyric acid type A receptor subunit delta	Plasma Membrane	ion channel
0.0759	-1.088	Gabre	gamma-aminobutyric acid type A receptor subunit epsilon	Plasma Membrane	ion channel
0.349	-1.027	Gabre	gamma-aminobutyric acid type A receptor subunit epsilon	Plasma Membrane	ion channel
0.00206	-1.294	Gabrg1	gamma-aminobutyric acid type A receptor subunit gamma1	Plasma Membrane	ion channel
0.381	-1.046	Gabrg3	gamma-aminobutyric acid type A receptor subunit gamma3	Plasma Membrane	ion channel
0.996	-1	Gabrp	gamma-aminobutyric acid type A receptor subunit pi	Plasma Membrane	ion channel
0.494	-1.044	Gabrq	gamma-aminobutyric acid type A receptor subunit theta	Plasma Membrane	ion channel
0.0762	-1.104	Gabrr1	gamma-aminobutyric acid type A receptor subunit rho1	Plasma Membrane	ion channel
0.893	-1.003	Gabrr1	gamma-aminobutyric acid type A receptor subunit rho1	Plasma Membrane	ion channel
0.269	-1.047	Gabrr2	gamma-aminobutyric acid type A receptor subunit rho2	Plasma Membrane	ion channel
0.0941	1.147	Gad1	glutamate decarboxylase 1	Cytoplasm	enzyme
0.897	-1.027	Gad1	glutamate decarboxylase 1	Cytoplasm	enzyme
0.0478	-1.188	Gad2	glutamate decarboxylase 2	Cytoplasm	enzyme
0.281	-1.057	Gadd45a	growth arrest and DNA damage inducible alpha	Nucleus	other
0.275	1.05	Gak	cyclin G associated kinase	Nucleus	kinase
0.0409	-1.125	Gal	galanin and GMAP prepropeptide	Extracellular Space	other
0.352	1.036	Gale	UDP-galactose-4-epimerase	Cytoplasm	enzyme
0.145	-1.074	Galnt1	polypeptide N-acetylgalactosaminyltransferase 1	Cytoplasm	enzyme
0.395	-1.063	Galnt10	polypeptide N-acetylgalactosaminyltransferase 10	Cytoplasm	enzyme
0.497	1.029	Galnt11	polypeptide N-acetylgalactosaminyltransferase 11	Cytoplasm	enzyme
0.155	-1.088	Galnt5	polypeptide N-acetylgalactosaminyltransferase 5	Cytoplasm	enzyme
0.13	-1.062	Galnt7	polypeptide N-acetylgalactosaminyltransferase 7	Cytoplasm	enzyme
0.18	-1.038	Galr1	galanin receptor 1	Plasma Membrane	G-protein coupled receptor
0.902	-1.002	Galr2	galanin receptor 2	Plasma Membrane	G-protein coupled receptor
0.755	1.03	Galr3	galanin receptor 3	Plasma Membrane	G-protein coupled receptor
0.0149	1.101	Gamt	guanidinoacetate N-methyltransferase	Cytoplasm	enzyme
0.0299	-1.138	Gap43	growth associated protein 43	Plasma Membrane	other
0.667	-1.037	Gas5	growth arrest specific 5	Other	other
0.211	1.119	Gas6	growth arrest specific 6	Extracellular Space	growth factor
0.266	-1.063	Gas6	growth arrest specific 6	Extracellular Space	growth factor
0.0294	1.133	Gas7	growth arrest specific 7	Cytoplasm	other
0.349	-1.045	Gast	gastrin	Extracellular Space	other
0.127	-1.066	Gata1	GATA binding protein 1	Nucleus	transcription regulator
0.276	-1.036	Gata2	GATA binding protein 2	Nucleus	transcription regulator
0.671	-1.019	Gata3	GATA binding protein 3	Nucleus	transcription regulator
0.107	-1.095	Gata4	GATA binding protein 4	Nucleus	transcription regulator
0.432	-1.034	Gata4	GATA binding protein 4	Nucleus	transcription regulator
0.554	-1.026	Gata6	GATA binding protein 6	Nucleus	transcription regulator
0.696	-1.024	Gata6	GATA binding protein 6	Nucleus	transcription regulator
0.178	1.15	Gatm	glycine amidinotransferase	Cytoplasm	enzyme
0.322	-1.021	Gbp2	guanylate binding protein 2	Cytoplasm	enzyme
0.158	-1.079	Gc	GC vitamin D binding protein	Extracellular Space	transporter
0.611	-1.025	Gc	GC vitamin D binding protein	Extracellular Space	transporter
0.0502	-1.041	Gcg	glucagon	Cytoplasm	other
0.8	1.016	Gcgr	glucagon receptor	Plasma Membrane	G-protein coupled receptor
0.968	1.01	Gchfr	GTP cyclohydrolase I feedback regulator	Cytoplasm	other
0.737	1.03	Gck	glucokinase	Cytoplasm	kinase
0.512	-1.04	Gckr	glucokinase regulator	Nucleus	other
0.255	-1.054	Gclc	glutamate-cysteine ligase catalytic subunit	Cytoplasm	enzyme
0.0557	1.062	Gclm	glutamate-cysteine ligase modifier subunit	Cytoplasm	enzyme
0.0988	-1.08	Gcm1	glial cells missing transcription factor 1	Nucleus	transcription regulator
0.286	-1.02	Gcnt1	glucosaminyl (N-acetyl) transferase 1	Cytoplasm	enzyme
0.523	-1.032	Gcnt3	glucosaminyl (N-acetyl) transferase 3, mucin type	Plasma Membrane	enzyme
0.377	1.047	Gcsh	glycine cleavage system protein H	Cytoplasm	enzyme
0.684	-1.076	Gda	guanine deaminase	Cytoplasm	enzyme
0.69	-1.023	Gdf10	growth differentiation factor 10	Extracellular Space	growth factor
0.181	-1.047	Gdf11	growth differentiation factor 11	Extracellular Space	growth factor
0.285	-1.029	Gdf15	growth differentiation factor 15	Extracellular Space	growth factor
0.529	-1.037	Gdf9	growth differentiation factor 9	Extracellular Space	growth factor
0.106	1.06	Gdi1	GDP dissociation inhibitor 1	Cytoplasm	other
0.0566	-1.138	Gdi2	GDP dissociation inhibitor 2	Cytoplasm	other
0.483	-1.039	Gdi2	GDP dissociation inhibitor 2	Cytoplasm	other
0.521	-1.027	Gdnf	glial cell derived neurotrophic factor	Extracellular Space	growth factor
0.438	1.039	Gfap	glial fibrillary acidic protein	Cytoplasm	other
0.0828	-1.039	Gfi1	growth factor independent 1 transcriptional repressor	Nucleus	transcription regulator
0.384	1.047	Gfra1	GDNF family receptor alpha 1	Plasma Membrane	transmembrane receptor
0.712	1.02	Gfra1	GDNF family receptor alpha 1	Plasma Membrane	transmembrane receptor
0.665	-1.018	Gfra2	GDNF family receptor alpha 2	Plasma Membrane	transmembrane receptor
0.751	1.015	Gfra2	GDNF family receptor alpha 2	Plasma Membrane	transmembrane receptor
0.265	-1.048	Gfra4	GDNF family receptor alpha 4	Plasma Membrane	transmembrane receptor
0.13	1.077	Ggcx	gamma-glutamyl carboxylase	Cytoplasm	enzyme
0.944	1.009	Ggh	gamma-glutamyl hydrolase	Cytoplasm	peptidase
0.217	1.017	Ghr	growth hormone receptor	Plasma Membrane	transmembrane receptor
0.369	1.013	Ghr	growth hormone receptor	Plasma Membrane	transmembrane receptor
0.194	-1.032	Ghrh	growth hormone releasing hormone	Extracellular Space	other
0.619	-1.021	Ghrhr	growth hormone releasing hormone receptor	Plasma Membrane	G-protein coupled receptor
0.653	-1.017	Ghrhr	growth hormone releasing hormone receptor	Plasma Membrane	G-protein coupled receptor
0.541	-1.041	Ghrl	ghrelin and obestatin prepropeptide	Extracellular Space	growth factor
0.111	-1.072	Ghsr	growth hormone secretagogue receptor	Plasma Membrane	G-protein coupled receptor
0.682	1.007	Giot1	gonadotropin inducible ovarian transcription factor 1	Cytoplasm	other
0.228	-1.055	Gip	gastric inhibitory polypeptide	Extracellular Space	other
0.484	-1.047	Gipr	gastric inhibitory polypeptide receptor	Plasma Membrane	G-protein coupled receptor
0.0984	1.12	Git1	GIT ArfGAP 1	Nucleus	kinase
0.0645	1.134	Gja1	gap junction protein alpha 1	Plasma Membrane	transporter
0.416	-1.115	Gja1	gap junction protein alpha 1	Plasma Membrane	transporter
0.0529	-1.096	Gja3	gap junction protein alpha 3	Plasma Membrane	transporter
0.804	-1.008	Gja4	gap junction protein alpha 4	Plasma Membrane	transporter
0.293	-1.043	Gja5	gap junction protein alpha 5	Plasma Membrane	transporter
0.435	-1.026	Gja5	gap junction protein alpha 5	Plasma Membrane	transporter
0.235	-1.07	Gja6	gap junction protein, alpha 6	Plasma Membrane	transporter
0.0754	-1.097	Gjb1	gap junction protein beta 1	Plasma Membrane	transporter
0.152	-1.091	Gjb3	gap junction protein beta 3	Plasma Membrane	transporter
0.172	-1.093	Gjb4	gap junction protein beta 4	Plasma Membrane	transporter
0.361	-1.027	Gjb5	gap junction protein beta 5	Plasma Membrane	transporter
0.00404	1.429	Gjb6	gap junction protein beta 6	Plasma Membrane	transporter
0.899	-1.006	Gkn1	gastrokine 1	Extracellular Space	growth factor
0.464	-1.054	Glb1	galactosidase beta 1	Cytoplasm	enzyme
0.851	1.007	Gldc	glycine decarboxylase	Cytoplasm	enzyme
0.0442	1.098	Glg1	golgi glycoprotein 1	Cytoplasm	other
0.423	-1.043	Glo1	glyoxalase I	Cytoplasm	enzyme
0.729	1.033	Glp1r	glucagon like peptide 1 receptor	Plasma Membrane	G-protein coupled receptor
0.558	-1.017	Glp2r	glucagon like peptide 2 receptor	Plasma Membrane	G-protein coupled receptor
0.543	-1.036	Glra1	glycine receptor alpha 1	Plasma Membrane	ion channel
0.986	1.002	Glra1	glycine receptor alpha 1	Plasma Membrane	ion channel
0.0697	-1.09	Glra2	glycine receptor alpha 2	Plasma Membrane	ion channel
0.189	-1.116	Glra2	glycine receptor alpha 2	Plasma Membrane	ion channel
0.138	-1.124	Glrb	glycine receptor beta	Plasma Membrane	ion channel
0.189	1.17	Glrx2	glutaredoxin 2	Cytoplasm	enzyme
0.312	1.068	Gls	glutaminase	Cytoplasm	enzyme
0.391	-1.075	Gls	glutaminase	Cytoplasm	enzyme
0.502	-1.038	Gls	glutaminase	Cytoplasm	enzyme
0.0102	1.131	Gls2	glutaminase 2	Cytoplasm	enzyme
0.23	-1.056	Glud1	glutamate dehydrogenase 1	Cytoplasm	enzyme
0.798	1.014	Glud1	glutamate dehydrogenase 1	Cytoplasm	enzyme
0.044	1.167	Glul	glutamate-ammonia ligase	Cytoplasm	enzyme
0.595	-1.041	Glul	glutamate-ammonia ligase	Cytoplasm	enzyme
0.857	1.006	Glul	glutamate-ammonia ligase	Cytoplasm	enzyme
0.302	-1.071	Glycam1	glycosylation dependent cell adhesion molecule 1	Plasma Membrane	other
0.444	-1.033	Rps13		Cytoplasm	other
0.107	1.072	Gm2a	GM2 ganglioside activator	Cytoplasm	enzyme
0.341	-1.031	Gmeb2	glucocorticoid modulatory element binding protein 2	Nucleus	transcription regulator
0.995	-1	Gmeb2	glucocorticoid modulatory element binding protein 2	Nucleus	transcription regulator
0.116	-1.106	Gmfb	glia maturation factor beta	Cytoplasm	growth factor
0.153	1.08	Gmpr	guanosine monophosphate reductase	Cytoplasm	enzyme
0.751	1.009	Gmpr2	guanosine monophosphate reductase 2	Cytoplasm	enzyme
0.687	-1.024	Gna11	G protein subunit alpha 11	Plasma Membrane	enzyme
0.864	1.011	Gna12	G protein subunit alpha 12	Plasma Membrane	enzyme
0.595	1.024	Gna15	G protein subunit alpha 15	Plasma Membrane	enzyme
0.549	-1.049	Gnai1	G protein subunit alpha i1	Plasma Membrane	enzyme
0.979	-1.001	Gnai1	G protein subunit alpha i1	Plasma Membrane	enzyme
0.971	-1.015	Gnai2	G protein subunit alpha i2	Plasma Membrane	enzyme
0.0181	-1.182	Gnai3	G protein subunit alpha i3	Cytoplasm	enzyme
0.27	-1.122	Gnai3	G protein subunit alpha i3	Cytoplasm	enzyme
0.0991	-1.141	Gnaq	G protein subunit alpha q	Plasma Membrane	enzyme
0.115	1.106	Gnas	GNAS complex locus	Plasma Membrane	enzyme
0.512	-1.025	Gnat3	G protein subunit alpha transducin 3	Plasma Membrane	enzyme
0.29	1.079	Gnaz	G protein subunit alpha z	Plasma Membrane	enzyme
0.952	-1.024	Gnaz	G protein subunit alpha z	Plasma Membrane	enzyme
0.282	-1.381	Gnb1	G protein subunit beta 1	Plasma Membrane	enzyme
0.968	-1.006	Gnb1	G protein subunit beta 1	Plasma Membrane	enzyme
0.857	-1.004	Gnb2	G protein subunit beta 2	Plasma Membrane	enzyme
0.938	-1.003	Gnb2	G protein subunit beta 2	Plasma Membrane	enzyme
0.126	1.117	Gnb5	G protein subunit beta 5	Plasma Membrane	enzyme
0.212	1.078	Gng10	G protein subunit gamma 10	Plasma Membrane	enzyme
0.916	-1.002	Gng11	G protein subunit gamma 11	Plasma Membrane	enzyme
0.543	-1.024	Gng3	G protein subunit gamma 3	Plasma Membrane	enzyme
0.256	-1.036	Gng5	G protein subunit gamma 5	Plasma Membrane	other
0.82	1.014	Gng5	G protein subunit gamma 5	Plasma Membrane	other
0.791	1.018	Gng7	G protein subunit gamma 7	Plasma Membrane	enzyme
0.157	1.038	Gng8	G protein subunit gamma 8	Plasma Membrane	enzyme
0.993	-1.006	Gnl1	G protein nucleolar 1 (putative)	Nucleus	other
0.464	-1.023	Gnmt	glycine N-methyltransferase	Cytoplasm	enzyme
0.117	1.083	Gnpat	glyceronephosphate O-acyltransferase	Cytoplasm	enzyme
0.474	1.026	Gnpat	glyceronephosphate O-acyltransferase	Cytoplasm	enzyme
0.0833	-1.078	Gnrh1	gonadotropin releasing hormone 1	Extracellular Space	other
0.175	-1.059	Gnrh1	gonadotropin releasing hormone 1	Extracellular Space	other
0.00147	-1.151	Gnrhr	gonadotropin releasing hormone receptor	Plasma Membrane	G-protein coupled receptor
0.384	-1.036	Gnrhr	gonadotropin releasing hormone receptor	Plasma Membrane	G-protein coupled receptor
0.729	1.018	Golga2	golgin A2	Cytoplasm	other
0.313	1.044	Gorasp2	golgi reassembly stacking protein 2	Cytoplasm	other
0.267	1.197	Gosr1	golgi SNAP receptor complex member 1	Cytoplasm	transporter
0.023	1.108	Gosr2	golgi SNAP receptor complex member 2	Cytoplasm	transporter
0.187	-1.124	Gosr2	golgi SNAP receptor complex member 2	Cytoplasm	transporter
0.909	-1.003	Gosr2	golgi SNAP receptor complex member 2	Cytoplasm	transporter
0.892	1.003	Got1	glutamic-oxaloacetic transaminase 1	Cytoplasm	enzyme
0.0227	1.188	Got2	glutamic-oxaloacetic transaminase 2	Cytoplasm	enzyme
0.943	1.001	Got2	glutamic-oxaloacetic transaminase 2	Cytoplasm	enzyme
0.0149	1.187	Gp1bb	glycoprotein Ib platelet subunit beta	Plasma Membrane	other
0.0338	1.182	Gp1bb	glycoprotein Ib platelet subunit beta	Plasma Membrane	other
0.326	-1.061	Gp2	glycoprotein 2	Cytoplasm	other
0.388	-1.045	Gp5	glycoprotein V (platelet)	Plasma Membrane	other
0.824	-1.024	Gpam	glycerol-3-phosphate acyltransferase, mitochondrial	Cytoplasm	enzyme
0.234	1.059	Gpc1	glypican 1	Plasma Membrane	transmembrane receptor
0.0445	-1.079	Gpc2	glypican 2	Plasma Membrane	other
0.328	1.057	Gpc3	glypican 3	Plasma Membrane	other
0.0757	1.1	Gpd1	glycerol-3-phosphate dehydrogenase 1	Cytoplasm	enzyme
0.0764	1.104	Gpd2	glycerol-3-phosphate dehydrogenase 2	Cytoplasm	enzyme
0.131	-1.223	Gpd2	glycerol-3-phosphate dehydrogenase 2	Cytoplasm	enzyme
0.939	-1.001	Gpha2	glycoprotein hormone subunit alpha 2	Extracellular Space	other
0.0023	1.183	Gpi	glucose-6-phosphate isomerase	Extracellular Space	enzyme
0.473	1.048	Gpm6b	glycoprotein m6b	Plasma Membrane	other
0.0073	-1.14	Gpnmb	glycoprotein nmb	Plasma Membrane	enzyme
0.728	-1.012	Gpr1	G protein-coupled receptor 1	Plasma Membrane	G-protein coupled receptor
0.356	1.049	Gpr108	G protein-coupled receptor 108	Plasma Membrane	G-protein coupled receptor
0.659	1.015	Gpr20	G protein-coupled receptor 20	Plasma Membrane	G-protein coupled receptor
0.798	-1.019	Gpr26	G protein-coupled receptor 26	Plasma Membrane	G-protein coupled receptor
0.0232	-1.171	Gpr27	G protein-coupled receptor 27	Plasma Membrane	G-protein coupled receptor
0.0437	1.224	Gpr37	G protein-coupled receptor 37	Plasma Membrane	G-protein coupled receptor
0.477	1.054	Gpr37l1	G protein-coupled receptor 37 like 1	Plasma Membrane	G-protein coupled receptor
0.0966	-1.085	Gpr6	G protein-coupled receptor 6	Plasma Membrane	G-protein coupled receptor
0.00413	1.147	Gpr83	G protein-coupled receptor 83	Plasma Membrane	G-protein coupled receptor
0.545	-1.048	Gpr85	G protein-coupled receptor 85	Plasma Membrane	G-protein coupled receptor
0.264	-1.045	Gpr88	G protein-coupled receptor 88	Plasma Membrane	G-protein coupled receptor
0.101	1.161	Gps1	G protein pathway suppressor 1	Nucleus	other
0.216	-1.067	Gpsm1	G protein signaling modulator 1	Cytoplasm	other
0.619	1.032	Gpt	glutamic--pyruvic transaminase	Cytoplasm	enzyme
0.407	-1.045	Gpx2	glutathione peroxidase 2	Cytoplasm	enzyme
0.434	1.045	Gpx3	glutathione peroxidase 3	Extracellular Space	enzyme
0.344	1.085	Gpx4	glutathione peroxidase 4	Cytoplasm	enzyme
0.0837	-1.05	Grb14	growth factor receptor bound protein 14	Plasma Membrane	other
0.215	1.092	Grb2	growth factor receptor bound protein 2	Cytoplasm	other
0.421	1.055	Grb2	growth factor receptor bound protein 2	Cytoplasm	other
0.685	-1.014	Grb2	growth factor receptor bound protein 2	Cytoplasm	other
0.76	1.023	Grb7	growth factor receptor bound protein 7	Plasma Membrane	other
0.258	-1.167	Gria2	glutamate ionotropic receptor AMPA type subunit 2	Plasma Membrane	ion channel
0.812	-1.039	Gria2	glutamate ionotropic receptor AMPA type subunit 2	Plasma Membrane	ion channel
0.297	1.085	Gria3	glutamate ionotropic receptor AMPA type subunit 3	Plasma Membrane	ion channel
0.95	1.01	Gria4	glutamate ionotropic receptor AMPA type subunit 4	Plasma Membrane	ion channel
0.1	-1.075	Grid2	glutamate ionotropic receptor delta type subunit 2	Plasma Membrane	ion channel
0.818	-1.009	Grik1	glutamate ionotropic receptor kainate type subunit 1	Plasma Membrane	ion channel
0.995	-1	Grik2	glutamate ionotropic receptor kainate type subunit 2	Plasma Membrane	ion channel
0.782	1.014	Grik4	glutamate ionotropic receptor kainate type subunit 4	Plasma Membrane	ion channel
0.776	1.019	Grik5	glutamate ionotropic receptor kainate type subunit 5	Plasma Membrane	ion channel
0.0395	1.142	Grin1	glutamate ionotropic receptor NMDA type subunit 1	Plasma Membrane	ion channel
0.974	1.003	Grin1	glutamate ionotropic receptor NMDA type subunit 1	Plasma Membrane	ion channel
0.515	-1.031	Grin2a	glutamate ionotropic receptor NMDA type subunit 2A	Plasma Membrane	ion channel
0.823	-1.008	Grin2a	glutamate ionotropic receptor NMDA type subunit 2A	Plasma Membrane	ion channel
0.678	-1.023	Grin2b	glutamate ionotropic receptor NMDA type subunit 2B	Plasma Membrane	ion channel
0.141	1.104	Grin2c	glutamate ionotropic receptor NMDA type subunit 2C	Plasma Membrane	ion channel
0.318	-1.073	Grin2d	glutamate ionotropic receptor NMDA type subunit 2D	Plasma Membrane	ion channel
0.777	-1.022	Grin2d	glutamate ionotropic receptor NMDA type subunit 2D	Plasma Membrane	ion channel
0.141	-1.054	Grin3a	glutamate ionotropic receptor NMDA type subunit 3A	Plasma Membrane	ion channel
0.535	-1.015	Grin3b	glutamate ionotropic receptor NMDA type subunit 3B	Plasma Membrane	ion channel
0.0455	1.153	Grina	glutamate ionotropic receptor NMDA type subunit associated protein 1	Other	ion channel
0.297	-1.03	Grip1	glutamate receptor interacting protein 1	Plasma Membrane	transcription regulator
0.89	-1.012	Grip1	glutamate receptor interacting protein 1	Plasma Membrane	transcription regulator
0.766	1.021	Grip2	glutamate receptor interacting protein 2	Plasma Membrane	other
0.907	-1.002	Grip2	glutamate receptor interacting protein 2	Plasma Membrane	other
0.352	-1.048	Grm1	glutamate metabotropic receptor 1	Plasma Membrane	G-protein coupled receptor
0.894	1.006	Grm1	glutamate metabotropic receptor 1	Plasma Membrane	G-protein coupled receptor
0.935	1.029	Grm1	glutamate metabotropic receptor 1	Plasma Membrane	G-protein coupled receptor
0.711	1.026	Grm2	glutamate metabotropic receptor 2	Plasma Membrane	G-protein coupled receptor
0.304	1.167	Grm3	glutamate metabotropic receptor 3	Plasma Membrane	G-protein coupled receptor
0.928	-1.01	Grm4	glutamate metabotropic receptor 4	Plasma Membrane	G-protein coupled receptor
0.0417	-1.113	Grm5	glutamate metabotropic receptor 5	Plasma Membrane	G-protein coupled receptor
0.022	-1.055	Grm6	glutamate metabotropic receptor 6	Plasma Membrane	G-protein coupled receptor
0.666	-1.015	Grm6	glutamate metabotropic receptor 6	Plasma Membrane	G-protein coupled receptor
0.13	-1.089	Grm7	glutamate metabotropic receptor 7	Plasma Membrane	G-protein coupled receptor
0.697	-1.017	Grm8	glutamate metabotropic receptor 8	Plasma Membrane	G-protein coupled receptor
0.869	1.002	Grm8	glutamate metabotropic receptor 8	Plasma Membrane	G-protein coupled receptor
0.137	1.057	Grn	granulin precursor	Extracellular Space	growth factor
0.431	-1.062	Grp	gastrin releasing peptide	Extracellular Space	growth factor
0.00653	1.2	Grpel1	GrpE like 1, mitochondrial	Cytoplasm	other
0.992	1.004	Grpr	gastrin releasing peptide receptor	Plasma Membrane	G-protein coupled receptor
0.613	-1.041	Gsk3a	glycogen synthase kinase 3 alpha	Nucleus	kinase
0.611	-1.014	Gspt1	G1 to S phase transition 1	Cytoplasm	translation regulator
0.155	-1.087	Gsr	glutathione-disulfide reductase	Cytoplasm	enzyme
0.797	1.019	Gss	glutathione synthetase	Cytoplasm	enzyme
0.226	-1.039	Gsta2	glutathione S-transferase alpha 1	Cytoplasm	enzyme
0.85	-1.005	Gsta2	glutathione S-transferase alpha 1	Cytoplasm	enzyme
0.0354	1.243	Gsta5	glutathione S-transferase alpha 5	Cytoplasm	enzyme
0.0687	-1.069	Gstm2	glutathione S-transferase mu 1	Cytoplasm	enzyme
0.0307	1.134	Gstm5	glutathione S-transferase mu 3	Cytoplasm	enzyme
0.276	1.07	Gstm3	glutathione S-transferase mu 3	Extracellular Space	enzyme
0.806	-1.017	Gstm4	glutathione S-transferase mu 4	Cytoplasm	enzyme
0.0769	1.099	Gstm1	glutathione S-transferase mu 5	Cytoplasm	enzyme
0.0227	1.185	Gsto1	glutathione S-transferase omega 1	Cytoplasm	enzyme
0.134	1.081	Gstp2	glutathione S-transferase pi 1	Cytoplasm	enzyme
0.355	1.027	Gstt2	glutathione S-transferase theta 2 (gene/pseudogene)	Cytoplasm	enzyme
0.0345	-1.146	Gtf2a1	general transcription factor IIA subunit 1	Cytoplasm	transcription regulator
0.849	1.019	Gtf2a2	general transcription factor IIA subunit 2	Nucleus	transcription regulator
0.177	1.08	Gtf2b	general transcription factor IIB	Nucleus	transcription regulator
0.135	-1.076	Gtf2f2	general transcription factor IIF subunit 2	Nucleus	transcription regulator
0.18	1.073	Gtf2h4	general transcription factor IIH subunit 4	Nucleus	transcription regulator
0.0257	1.173	Gtf2i	general transcription factor IIi	Nucleus	transcription regulator
0.0718	1.188	Gtf2ird1	GTF2I repeat domain containing 1	Nucleus	transcription regulator
0.383	1.051	Gtf3a	general transcription factor IIIA	Nucleus	transcription regulator
0.649	-1.027	Gtf3c1	general transcription factor IIIC subunit 1	Nucleus	transcription regulator
0.415	-1.039	Gtpbp4	GTP binding protein 4	Nucleus	enzyme
0.81	1.013	Guca2a	guanylate cyclase activator 2A	Extracellular Space	other
0.858	-1.012	Guca2b	guanylate cyclase activator 2B	Extracellular Space	other
0.0743	-1.112	Gucy1a2	guanylate cyclase 1 soluble subunit alpha 2	Cytoplasm	enzyme
0.964	-1.002	Gucy1b2	guanylate cyclase 1, soluble, beta 2	Cytoplasm	enzyme
0.596	-1.024	Gucy2c	guanylate cyclase 2C	Plasma Membrane	kinase
0.0252	-1.123	Gucy2e	guanylate cyclase 2d	Plasma Membrane	enzyme
0.196	-1.094	Gucy2d	guanylate cyclase 2D, retinal	Plasma Membrane	kinase
0.637	-1.017	Gucy2f	guanylate cyclase 2F, retinal	Plasma Membrane	kinase
0.11	-1.078	Gucy2g	guanylate cyclase 2g	Cytoplasm	enzyme
0.904	-1.005	Gucy2g	guanylate cyclase 2g	Cytoplasm	enzyme
0.112	-1.095	Gulo	gulonolactone (L-) oxidase	Cytoplasm	enzyme
0.693	1.019	Gulo	gulonolactone (L-) oxidase	Cytoplasm	enzyme
0.616	-1.022	Gusb	glucuronidase beta	Cytoplasm	enzyme
0.752	1.027	Gyg	glycogenin 1	Cytoplasm	enzyme
0.923	1.01	Gys2	glycogen synthase 2	Cytoplasm	enzyme
0.136	-1.091	Gzmb	granzyme B	Cytoplasm	peptidase
0.663	-1.01	Gzmb	granzyme B	Cytoplasm	peptidase
0.874	-1.007	Gzmc	granzyme C	Cytoplasm	peptidase
0.0388	-1.125	Gzmk	granzyme K	Cytoplasm	peptidase
0.0664	1.099	Gzmm	granzyme M	Cytoplasm	peptidase
0.509	-1.056	H19	H19 imprinted maternally expressed transcript	Cytoplasm	other
0.831	-1.007	H1f0	H1.0 linker histone	Nucleus	other
0.0362	-1.043	H1f4	H1.4 linker histone, cluster member	Nucleus	other
0.132	-1.061	RT1-N1	histocompatibility 2, T region locus 10	Other	other
0.201	1.044	RT1-N1	histocompatibility 2, T region locus 10	Other	other
0.0312	-1.18	H3f3b	H3.3 histone A	Nucleus	other
0.752	1.024	H3f3b	H3.3 histone A	Nucleus	other
0.916	-1.009	H3f3b	H3.3 histone A	Nucleus	other
0.411	-1.053	Haao	3-hydroxyanthranilate 3,4-dioxygenase	Cytoplasm	enzyme
0.264	1.079	Hadha	hydroxyacyl-CoA dehydrogenase trifunctional multienzyme complex subunit alpha	Cytoplasm	enzyme
0.139	1.1	Hadhb	hydroxyacyl-CoA dehydrogenase trifunctional multienzyme complex subunit beta	Cytoplasm	enzyme
0.794	1.015	Hamp	hepcidin antimicrobial peptide	Extracellular Space	other
0.237	-1.058	Hand1	heart and neural crest derivatives expressed 1	Nucleus	transcription regulator
0.409	-1.029	Hand2	heart and neural crest derivatives expressed 2	Nucleus	transcription regulator
0.504	-1.026	Hao2	hydroxyacid oxidase 2	Cytoplasm	enzyme
0.0639	1.103	Hap1	huntingtin associated protein 1	Cytoplasm	other
0.024	-1.162	Hapln1	hyaluronan and proteoglycan link protein 1	Extracellular Space	other
0.573	-1.027	Has2	hyaluronan synthase 2	Plasma Membrane	enzyme
0.706	-1.012	Havcr1	hepatitis A virus cellular receptor 1	Plasma Membrane	other
0.000126	1.544	Hba-a1	hemoglobin alpha, adult chain 1	Cytoplasm	other
0.00107	1.547	Hba-a1	hemoglobin alpha, adult chain 1	Cytoplasm	other
0.00173	1.507	Hba-a1	hemoglobin alpha, adult chain 1	Cytoplasm	other
0.000412	1.454	Hbb	hemoglobin subunit beta	Cytoplasm	transporter
0.376	-1.056	Hbg1	hemoglobin subunit epsilon 1	Cytoplasm	transporter
0.402	-1.022	Hbp1	HMG-box transcription factor 1	Nucleus	transcription regulator
0.187	-1.078	Hck	HCK proto-oncogene, Src family tyrosine kinase	Cytoplasm	kinase
0.968	1.003	Hcn1	hyperpolarization activated cyclic nucleotide gated potassium channel 1	Plasma Membrane	ion channel
0.425	-1.067	Hcn2	hyperpolarization activated cyclic nucleotide gated potassium and sodium channel 2	Plasma Membrane	ion channel
0.0341	-1.088	Hcn3	hyperpolarization activated cyclic nucleotide gated potassium channel 3	Plasma Membrane	ion channel
0.263	-1.06	Hcn4	hyperpolarization activated cyclic nucleotide gated potassium channel 4	Plasma Membrane	ion channel
0.0746	-1.115	Hcrtr1	hypocretin receptor 1	Plasma Membrane	G-protein coupled receptor
0.0425	-1.065	Hcrtr2	hypocretin receptor 2	Plasma Membrane	G-protein coupled receptor
0.525	-1.023	Hdac1	histone deacetylase 1	Nucleus	transcription regulator
0.404	1.064	Hdac2	histone deacetylase 2	Nucleus	transcription regulator
0.136	1.096	Hdac3	histone deacetylase 3	Nucleus	transcription regulator
0.348	1.08	Hdac4	histone deacetylase 4	Nucleus	transcription regulator
0.077	1.155	Hdac5	histone deacetylase 5	Nucleus	transcription regulator
0.111	1.073	Hdac6	histone deacetylase 6	Nucleus	transcription regulator
0.0405	-1.056	Hdc	histidine decarboxylase	Cytoplasm	enzyme
0.0477	1.127	Hdgf	heparin binding growth factor	Extracellular Space	growth factor
0.0416	1.09	Hdlbp	high density lipoprotein binding protein	Nucleus	transporter
0.554	-1.017	Hemgn	hemogen	Nucleus	other
0.563	1.018	Heph	hephaestin	Plasma Membrane	transporter
0.0647	1.118	Herpud1	homocysteine inducible ER protein with ubiquitin like domain 1	Cytoplasm	other
0.00246	1.166	Hes1	hes family bHLH transcription factor 1	Nucleus	transcription regulator
0.978	1.006	Hes2	hes family bHLH transcription factor 2	Nucleus	transcription regulator
0.467	-1.023	Hes3	hes family bHLH transcription factor 3	Nucleus	transcription regulator
0.0446	-1.156	Hes5	hes family bHLH transcription factor 5	Nucleus	transcription regulator
0.193	1.053	Hexa	hexosaminidase subunit alpha	Cytoplasm	enzyme
0.292	-1.07	Hfe	homeostatic iron regulator	Plasma Membrane	transmembrane receptor
0.643	1.022	Hfe	homeostatic iron regulator	Plasma Membrane	transmembrane receptor
0.602	1.024	Hgs	hepatocyte growth factor-regulated tyrosine kinase substrate	Cytoplasm	other
0.152	1.066	Hhex	hematopoietically expressed homeobox	Nucleus	transcription regulator
0.0144	1.157	Hibadh	3-hydroxyisobutyrate dehydrogenase	Cytoplasm	enzyme
0.0175	-1.107	Hif1a	hypoxia inducible factor 1 subunit alpha	Nucleus	transcription regulator
0.625	1.027	Hif1a	hypoxia inducible factor 1 subunit alpha	Nucleus	transcription regulator
0.169	-1.044	Hif3a	hypoxia inducible factor 3 subunit alpha	Nucleus	transcription regulator
0.979	-1.002	Hip1	huntingtin interacting protein 1	Cytoplasm	other
0.721	1.017	Hip1r	huntingtin interacting protein 1 related	Cytoplasm	other
0.733	-1.011	Hipk3	homeodomain interacting protein kinase 3	Nucleus	kinase
0.47	1.041	Hivep2	HIVEP zinc finger 2	Nucleus	transcription regulator
0.868	-1.004	Hk2	hexokinase 2	Cytoplasm	kinase
0.0788	-1.03	RT1-CE5	major histocompatibility complex, class I, A	Plasma Membrane	other
0.153	1.044	RT1-CE5	major histocompatibility complex, class I, A	Plasma Membrane	other
0.155	-1.032	RT1-CE5	major histocompatibility complex, class I, A	Plasma Membrane	other
0.631	1.015	RT1-CE5	major histocompatibility complex, class I, A	Plasma Membrane	other
0.249	-1.078	RT1-Ba	major histocompatibility complex, class II, DQ alpha 1	Plasma Membrane	transmembrane receptor
0.251	-1.058	RT1-Ba	major histocompatibility complex, class II, DQ alpha 1	Plasma Membrane	transmembrane receptor
0.0747	-1.189	RT1-Bb	major histocompatibility complex, class II, DQ beta 1	Plasma Membrane	other
0.898	1.006	RT1-Bb	major histocompatibility complex, class II, DQ beta 1	Plasma Membrane	other
0.419	-1.028	RT1-Da	major histocompatibility complex, class II, DR alpha	Plasma Membrane	transmembrane receptor
0.18	-1.081	RT1-Db1	major histocompatibility complex, class II, DR beta 5	Plasma Membrane	transmembrane receptor
0.0476	1.108	Hmbs	hydroxymethylbilane synthase	Cytoplasm	enzyme
0.586	-1.048	Hmga1	high mobility group AT-hook 1	Nucleus	transcription regulator
0.3	-1.05	Hmga2	high mobility group AT-hook 2	Nucleus	enzyme
0.431	-1.07	Hmgb1	high mobility group box 1	Nucleus	transcription regulator
0.592	1.023	Hmgb1	high mobility group box 1	Nucleus	transcription regulator
0.24	-1.101	Hmgb2	high mobility group box 2	Nucleus	transcription regulator
0.973	1.001	Hmgcl	3-hydroxy-3-methylglutaryl-CoA lyase	Cytoplasm	enzyme
0.0257	-1.192	Hmgcr	3-hydroxy-3-methylglutaryl-CoA reductase	Cytoplasm	enzyme
0.507	-1.048	Hmgcr	3-hydroxy-3-methylglutaryl-CoA reductase	Cytoplasm	enzyme
0.734	-1.023	Hmgcs1	3-hydroxy-3-methylglutaryl-CoA synthase 1	Cytoplasm	enzyme
0.264	-1.071	Hmgcs2	3-hydroxy-3-methylglutaryl-CoA synthase 2	Cytoplasm	enzyme
0.949	1.005	Hmgn2	high mobility group nucleosomal binding domain 2	Nucleus	other
0.0784	-1.097	Hmmr	hyaluronan mediated motility receptor	Plasma Membrane	transmembrane receptor
0.769	-1.013	Hmmr	hyaluronan mediated motility receptor	Plasma Membrane	transmembrane receptor
0.726	-1.015	Hmox1	heme oxygenase 1	Cytoplasm	enzyme
0.0118	1.117	Hmox2	heme oxygenase 2	Cytoplasm	enzyme
0.704	-1.019	Hnf4a	hepatocyte nuclear factor 4 alpha	Nucleus	transcription regulator
0.151	-1.047	Hnmt	histamine N-methyltransferase	Cytoplasm	enzyme
0.254	-1.021	Hnmt	histamine N-methyltransferase	Cytoplasm	enzyme
0.351	-1.12	Hnrnph1	heterogeneous nuclear ribonucleoprotein H1	Nucleus	other
0.192	1.064	Homer1	homer scaffold protein 1	Plasma Membrane	other
0.193	-1.1	Homer1	homer scaffold protein 1	Plasma Membrane	other
0.276	1.065	Homer1	homer scaffold protein 1	Plasma Membrane	other
0.315	1.079	Homer1	homer scaffold protein 1	Plasma Membrane	other
0.346	1.067	Homer1	homer scaffold protein 1	Plasma Membrane	other
0.0296	-1.106	Homer2	homer scaffold protein 2	Plasma Membrane	other
0.299	1.069	Homer3	homer scaffold protein 3	Plasma Membrane	other
0.0847	-1.108	Hoxa1	homeobox A1	Nucleus	transcription regulator
0.386	-1.034	Hoxa1	homeobox A1	Nucleus	transcription regulator
0.327	-1.042	Hoxa2	homeobox A2	Nucleus	transcription regulator
0.1	-1.082	Hoxa4	homeobox A4	Nucleus	transcription regulator
0.17	1.042	Hoxa5	homeobox A5	Nucleus	transcription regulator
0.146	-1.102	Hoxc4	homeobox C4	Nucleus	transcription regulator
0.98	1.003	Hp	haptoglobin	Extracellular Space	peptidase
0.0797	1.116	Hpca	hippocalcin	Cytoplasm	other
0.143	1.082	Hpcal1	hippocalcin like 1	Cytoplasm	other
0.87	1.008	Hpcal1	hippocalcin like 1	Cytoplasm	other
0.0166	-1.089	Hpd	4-hydroxyphenylpyruvate dioxygenase	Cytoplasm	enzyme
0.198	-1.091	Hpgd	15-hydroxyprostaglandin dehydrogenase	Cytoplasm	enzyme
0.76	1.004	Hpgd	15-hydroxyprostaglandin dehydrogenase	Cytoplasm	enzyme
0.985	1	Hpn	hepsin	Plasma Membrane	peptidase
0.532	-1.053	Hprt	hypoxanthine phosphoribosyltransferase 1	Cytoplasm	enzyme
0.081	-1.055	Hps1	HPS1 biogenesis of lysosomal organelles complex 3 subunit 1	Cytoplasm	other
0.613	-1.018	Hps1	HPS1 biogenesis of lysosomal organelles complex 3 subunit 1	Cytoplasm	other
0.528	1.041	Hpse	heparanase	Plasma Membrane	enzyme
0.385	-1.036	Hpx	hemopexin	Extracellular Space	transporter
0.332	-1.038	Hrc	histidine rich calcium binding protein	Cytoplasm	other
0.376	-1.048	Hrg	histidine-rich glycoprotein	Cytoplasm	other
0.481	-1.021	Hrh1	histamine receptor H1	Plasma Membrane	G-protein coupled receptor
0.644	1.009	Hrh1	histamine receptor H1	Plasma Membrane	G-protein coupled receptor
0.898	-1.005	Hrh2	histamine receptor H2	Plasma Membrane	G-protein coupled receptor
0.0159	1.196	Hrh3	histamine receptor H3	Plasma Membrane	G-protein coupled receptor
0.104	1.093	Hrh3	histamine receptor H3	Plasma Membrane	G-protein coupled receptor
0.69	1.037	Hrh4	histamine receptor H4	Plasma Membrane	G-protein coupled receptor
0.00618	1.228	Hs3st1	heparan sulfate-glucosamine 3-sulfotransferase 1	Cytoplasm	enzyme
0.19	1.103	Hsbp1	heat shock factor binding protein 1	Nucleus	other
0.0501	1.198	Hsd11b1	hydroxysteroid 11-beta dehydrogenase 1	Cytoplasm	enzyme
0.426	-1.047	Hsd17b1	hydroxysteroid 17-beta dehydrogenase 1	Cytoplasm	enzyme
0.139	1.109	Hsd17b10	hydroxysteroid 17-beta dehydrogenase 10	Cytoplasm	enzyme
0.848	1.012	Hsd17b12	hydroxysteroid 17-beta dehydrogenase 12	Cytoplasm	enzyme
0.285	-1.043	Hsd17b2	hydroxysteroid 17-beta dehydrogenase 2	Cytoplasm	enzyme
0.739	1.018	Hsd17b3	hydroxysteroid 17-beta dehydrogenase 3	Cytoplasm	enzyme
0.289	1.049	Hsd17b4	hydroxysteroid 17-beta dehydrogenase 4	Cytoplasm	enzyme
0.956	-1	Hsd17b7	hydroxysteroid 17-beta dehydrogenase 7	Cytoplasm	enzyme
0.321	1.036	Hsd17b8	hydroxysteroid 17-beta dehydrogenase 8	Cytoplasm	enzyme
0.307	-1.046	Hsd3b1	hydroxy-delta-5-steroid dehydrogenase, 3 beta- and steroid delta-isomerase 1	Cytoplasm	enzyme
0.966	-1.002	Hsd3b7	hydroxy-delta-5-steroid dehydrogenase, 3 beta- and steroid delta-isomerase 7	Cytoplasm	enzyme
0.0337	1.114	Hsf1	heat shock transcription factor 1	Nucleus	transcription regulator
0.566	-1.018	Hsf2	heat shock transcription factor 2	Nucleus	transcription regulator
0.21	-1.053	Hspa1a	heat shock protein family A (Hsp70) member 1A	Cytoplasm	enzyme
0.413	1.04	Hspa1b	heat shock protein family A (Hsp70) member 1A	Cytoplasm	enzyme
0.67	-1.015	Hspa1l	heat shock protein family A (Hsp70) member 1 like	Cytoplasm	other
0.0468	-1.204	Hspa4	heat shock protein family A (Hsp70) member 4	Cytoplasm	other
0.131	1.174	Hspa5	heat shock protein family A (Hsp70) member 5	Cytoplasm	enzyme
0.584	1.019	Hspa8	heat shock protein family A (Hsp70) member 8	Cytoplasm	enzyme
0.92	-1.004	Hspb1	heat shock protein family B (small) member 1	Cytoplasm	other
0.125	-1.069	Hspb2	heat shock protein family B (small) member 2	Cytoplasm	other
0.217	-1.06	Hspb3	heat shock protein family B (small) member 3	Cytoplasm	other
0.0243	1.146	Hspb6	heat shock protein family B (small) member 6	Cytoplasm	other
0.117	1.074	Hspbp1	HSPA (Hsp70) binding protein 1	Cytoplasm	other
0.287	-1.043	Hspe1	heat shock protein family E (Hsp10) member 1	Cytoplasm	enzyme
0.335	1.075	Htr1a	5-hydroxytryptamine receptor 1A	Plasma Membrane	G-protein coupled receptor
0.0899	-1.122	Htr1b	5-hydroxytryptamine receptor 1B	Plasma Membrane	G-protein coupled receptor
0.731	1.019	Htr1d	5-hydroxytryptamine receptor 1D	Plasma Membrane	G-protein coupled receptor
0.607	1.023	Htr1f	5-hydroxytryptamine receptor 1F	Plasma Membrane	G-protein coupled receptor
0.608	1.016	Htr2a	5-hydroxytryptamine receptor 2A	Plasma Membrane	G-protein coupled receptor
0.677	-1.019	Htr2a	5-hydroxytryptamine receptor 2A	Plasma Membrane	G-protein coupled receptor
0.976	1.006	Htr2a	5-hydroxytryptamine receptor 2A	Plasma Membrane	G-protein coupled receptor
0.542	-1.019	Htr2b	5-hydroxytryptamine receptor 2B	Plasma Membrane	G-protein coupled receptor
0.662	-1.031	Htr2c	5-hydroxytryptamine receptor 2C	Plasma Membrane	G-protein coupled receptor
0.711	-1.015	Htr3a	5-hydroxytryptamine receptor 3A	Plasma Membrane	ion channel
0.352	-1.048	Htr3b	5-hydroxytryptamine receptor 3B	Plasma Membrane	ion channel
0.675	-1.022	Htr3b	5-hydroxytryptamine receptor 3B	Plasma Membrane	ion channel
0.595	-1.025	Htr4	5-hydroxytryptamine receptor 4	Plasma Membrane	G-protein coupled receptor
0.148	-1.087	Htr5a	5-hydroxytryptamine receptor 5A	Plasma Membrane	G-protein coupled receptor
0.00586	1.193	Htr5b	5-hydroxytryptamine (serotonin) receptor 5B	Plasma Membrane	G-protein coupled receptor
0.214	-1.082	Htr6	5-hydroxytryptamine receptor 6	Plasma Membrane	G-protein coupled receptor
0.238	-1.07	Htr7	5-hydroxytryptamine receptor 7	Plasma Membrane	G-protein coupled receptor
0.773	-1.012	Htr7	5-hydroxytryptamine receptor 7	Plasma Membrane	G-protein coupled receptor
0.141	1.051	Hyal2	hyaluronidase 2	Cytoplasm	enzyme
0.187	1.108	Hyou1	hypoxia up-regulated 1	Cytoplasm	other
0.525	1.033	Hyou1	hypoxia up-regulated 1	Cytoplasm	other
0.338	-1.041	Iapp	islet amyloid polypeptide	Extracellular Space	other
0.169	-1.046	Ibsp	integrin binding sialoprotein	Extracellular Space	other
0.0147	1.142	Ica1	islet cell autoantigen 1	Cytoplasm	other
0.477	-1.036	Icam1	intercellular adhesion molecule 1	Plasma Membrane	transmembrane receptor
0.893	-1.005	Icmt	isoprenylcysteine carboxyl methyltransferase	Cytoplasm	enzyme
0.124	1.097	Id1	inhibitor of DNA binding 1, HLH protein	Nucleus	transcription regulator
0.653	-1.016	Id2	inhibitor of DNA binding 2	Nucleus	transcription regulator
0.363	-1.058	Id3	inhibitor of DNA binding 3, HLH protein	Nucleus	transcription regulator
0.145	-1.079	Idh1	isocitrate dehydrogenase (NADP(+)) 1	Cytoplasm	enzyme
0.0462	1.117	Idh3a	isocitrate dehydrogenase (NAD(+)) 3 catalytic subunit alpha	Cytoplasm	enzyme
0.0218	1.136	Idh3g	isocitrate dehydrogenase (NAD(+)) 3 non-catalytic subunit gamma	Cytoplasm	enzyme
0.39	-1.096	Idi1	isopentenyl-diphosphate delta isomerase 1	Cytoplasm	enzyme
0.438	1.035	Ier5	immediate early response 5	Nucleus	other
0.0862	-1.178	Ifit1	interferon induced protein with tetratricopeptide repeats 1B	Cytoplasm	other
0.9	-1.001	Ifitm2	interferon induced transmembrane protein 2	Cytoplasm	other
0.0971	-1.074	Ifnb1	interferon beta 1	Extracellular Space	cytokine
0.607	-1.015	Ifng	interferon gamma	Extracellular Space	cytokine
0.0172	1.252	Ifrd1	interferon related developmental regulator 1	Nucleus	other
0.553	1.043	Igbp1	immunoglobulin binding protein 1	Cytoplasm	phosphatase
0.355	-1.05	Igf1	insulin like growth factor 1	Extracellular Space	growth factor
0.675	-1.031	Igf1r	insulin like growth factor 1 receptor	Plasma Membrane	transmembrane receptor
0.143	-1.06	Igf2	insulin like growth factor 2	Extracellular Space	growth factor
0.245	-1.064	Igf2	insulin like growth factor 2	Extracellular Space	growth factor
0.86	-1.001	Igf2	insulin like growth factor 2	Extracellular Space	growth factor
0.096	-1.074	Igf2r	insulin like growth factor 2 receptor	Plasma Membrane	transmembrane receptor
0.649	1.02	Igf2r	insulin like growth factor 2 receptor	Plasma Membrane	transmembrane receptor
0.18	-1.074	Igfals	insulin like growth factor binding protein acid labile subunit	Extracellular Space	other
0.121	-1.081	Igfbp1	insulin like growth factor binding protein 1	Extracellular Space	other
0.144	1.086	Igfbp3	insulin like growth factor binding protein 3	Extracellular Space	other
0.314	1.042	Igfbp3	insulin like growth factor binding protein 3	Extracellular Space	other
0.0209	-1.142	Igfbp5	insulin like growth factor binding protein 5	Extracellular Space	other
0.3	-1.049	Igfbp5	insulin like growth factor binding protein 5	Extracellular Space	other
0.735	-1.02	Igfbp5	insulin like growth factor binding protein 5	Extracellular Space	other
0.963	1.001	Ighmbp2	immunoglobulin mu DNA binding protein 2	Nucleus	enzyme
0.0217	1.229	Igsf1	immunoglobulin superfamily member 1	Plasma Membrane	other
0.47	-1.061	Igsf1	immunoglobulin superfamily member 1	Plasma Membrane	other
0.0178	-1.042	Igsf6	immunoglobulin superfamily member 6	Plasma Membrane	transmembrane receptor
0.597	-1.019	Ikbkb	inhibitor of nuclear factor kappa B kinase subunit beta	Cytoplasm	kinase
0.115	-1.056	Il10	interleukin 10	Extracellular Space	cytokine
0.47	-1.059	Il10ra	interleukin 10 receptor subunit alpha	Plasma Membrane	transmembrane receptor
0.663	-1.028	Il11	interleukin 11	Extracellular Space	cytokine
0.852	1.009	Il11ra1	interleukin 11 receptor subunit alpha	Plasma Membrane	transmembrane receptor
0.146	1.044	Il12a	interleukin 12A	Extracellular Space	cytokine
0.196	-1.081	Il12b	interleukin 12B	Extracellular Space	cytokine
0.404	-1.046	Il13	interleukin 13	Extracellular Space	cytokine
0.0738	-1.085	Il13ra1	interleukin 13 receptor subunit alpha 1	Plasma Membrane	transmembrane receptor
0.159	-1.06	Il13ra2	interleukin 13 receptor subunit alpha 2	Plasma Membrane	transmembrane receptor
0.694	1.012	Il15	interleukin 15	Extracellular Space	cytokine
0.379	-1.044	Il17b	interleukin 17B	Extracellular Space	cytokine
0.0613	-1.149	Il17re	interleukin 17 receptor E	Plasma Membrane	other
0.274	-1.068	Il17re	interleukin 17 receptor E	Plasma Membrane	other
0.945	1.004	Il18	interleukin 18	Extracellular Space	cytokine
0.963	1.003	Il18bp	interleukin 18 binding protein	Extracellular Space	other
0.104	-1.056	Il1a	interleukin 1 alpha	Extracellular Space	cytokine
0.536	-1.027	Il1a	interleukin 1 alpha	Extracellular Space	cytokine
0.34	-1.055	Il1b	interleukin 1 beta	Extracellular Space	cytokine
0.374	-1.033	Il1r1	interleukin 1 receptor type 1	Plasma Membrane	transmembrane receptor
0.645	1.015	Il1r1	interleukin 1 receptor type 1	Plasma Membrane	transmembrane receptor
0.114	-1.039	Il1r2	interleukin 1 receptor type 2	Plasma Membrane	transmembrane receptor
0.456	1.029	Il1rap	interleukin 1 receptor accessory protein	Plasma Membrane	transmembrane receptor
0.209	-1.053	Il1rl1	interleukin 1 receptor like 1	Plasma Membrane	transmembrane receptor
0.448	-1.041	Il1rl1	interleukin 1 receptor like 1	Plasma Membrane	transmembrane receptor
0.0447	-1.111	Il1rl2	interleukin 1 receptor like 2	Plasma Membrane	transmembrane receptor
0.233	-1.069	Il1rn	interleukin 1 receptor antagonist	Extracellular Space	cytokine
0.549	-1.033	Il2	interleukin 2	Extracellular Space	cytokine
0.353	-1.039	Il23a	interleukin 23 subunit alpha	Extracellular Space	cytokine
0.233	-1.067	Il24	interleukin 24	Extracellular Space	cytokine
0.0501	-1.068	Il2ra	interleukin 2 receptor subunit alpha	Plasma Membrane	transmembrane receptor
0.772	-1.009	Il2rb	interleukin 2 receptor subunit beta	Plasma Membrane	transmembrane receptor
0.862	-1.006	Il2rg	interleukin 2 receptor subunit gamma	Plasma Membrane	transmembrane receptor
0.233	-1.042	Il3	interleukin 3	Extracellular Space	cytokine
0.563	-1.025	Il4	interleukin 4	Extracellular Space	cytokine
[truncated: 13,867 more rows]
